# Supplementary material for: Cassiopea xamachana microbiome across anatomy, development, and geography
Source: PLoS One. 2025 Apr 11;20(4):e0319944. doi: 10.1371/journal.pone.0319944 (PMC11991732; doi:10.1371/journal.pone.0319944)
Supplement: S2 Table — Significant p-values are bolded. (XLSX) [file pone.0319944.s002.xlsx]

## Sheet: Sheet1
S2 Table. Results of Pearson's Chi-Squared test for bacterial metabolic tests and the presence of isolates from the Endozoicomonas genus.
	Sex			Medusa Structure			Sex and Medusa Structure
Metabolic Test	X 2	df	p	X 2	df	p	X 2	df	p
Glucose Fermentation	1.6667	1	0.1967	1.3782	2	0.502	5.8185	5	0.3243
Lactose Fermentation	5.4485	1	0.01958	3.2118	2	0.2007	13.65	5	0.01799
Sucrose Fermentation	1.4782	1	0.2241	0.93076	2	0.6279	8.9163	5	0.1125
Capsule Presence	2.849	1	0.09143	0.026298	2	0.9869	7.3531	5	0.1957
Motility	0.019859	1	0.8879	0.35212	2	0.8386	2.9062	5	0.7144
Sulfur Reduction	2.2317	1	0.1352	2.2317	2	0.3276	5.7086	5	0.3356
Nitrate Reduction	0.9913	1	0.3194	3.3396	2	0.1883	6.3297	5	0.2754
Indole Production	0.031844	1	0.8584	1.6415	2	0.4401	3.6161	5	0.6059
Siderophore Production	0.67669	1	0.4107	0.41045	2	0.8145	11.692	5	0.03927
Amylase Production	1.1176	1	0.2904	1.9673	2	0.374	3.0924	5	0.6857
Gelatinase Production	1.7346	1	0.6326	6.0464	2	0.04865	6.5197	5	0.2589
Caseinase Production	0.94288	1	0.3317	0.60665	2	0.7384	2.6666	5	0.7512
Catalase Production	0.60784	1	0.583	3.4389	2	0.1792	4.6869	5	0.4553
Isolate Presence
Endozoicomonas	0.60784	1	0.4356	0.43284	2	0.8054	3.568	5	0.6131
