# Supplementary material for: Cassiopea xamachana microbiome across anatomy, development, and geography
Source: PLoS One. 2025 Apr 11;20(4):e0319944. doi: 10.1371/journal.pone.0319944 (PMC11991732; doi:10.1371/journal.pone.0319944)
Supplement: S1 File — (FASTA) [file pone.0319944.s003.fasta]

>denovo0 Cxam2c2_10155 1..253
TACGGAGGGTGCAAGCGTTAATCGGAATTACTGGGGGTAAAGCGGAGGTAGGCGGCTACCTAAGTTGGATGTGAAAGCCCCGGACGGAACCTGGGAACTGCATCCAAAGCTGGGTGGCTAGAGTGCGAGAGAGGAGTGTGGAATTTCCTGTGTAGCGGTGAAATGCGTAGATATAGGAAGGAACACCAGTGGCGAAGGCGACACTCTGGCTTGACACTGACGCTGAGGTACGAAAGCGTGGGGAGCAAACAGG
>denovo1 Cxam2c2_10150 1..253
TACGAAGGGGGCTAGCGTTGTTCGGAATTACTGGGGGTAAAGCGCTGGTAGGCGGACTTTTAAGTCAGATGTGAAATCCCGTGGAGGAACGTCGGAACTGCATTTGAAACTGGGAGTCTAGAGATCAGGAGAGGTTAGCGGAATACCGAGTGTAGAGGTGAAATTCGTAGATATTCGGTGGAACACCAGTGGCGAAGGCGGCTCGCTGGACTGATACTGACGCTGAGGTGCGAAAGTGTGGGGAGCAAACAGG
>denovo10 Cxam1d_2916 1..253
TACGGAGGGTGCAAGCGTTAATCGGAATTACTGGGCGTAAAGCGAGCGTAGGCGGCTACATAAGTTGGATGTGAAAGCCCCGGGCTCAACCTGGGAACTGCACCCAAAACTGGGTGCCTAGAGTGCGAGAGAGGAGTGTTGAATTTCCAGTGTAGCGGTGAAATGCGTAGATATAGGAAGGAATACCAGTGGCGAAGGCGACACTCTGGCTTGACACTGACGCTGAGGTTCGAAAGCGTGGGGAGCAAACAGG
>denovo100 Cxam1g2_5173 1..254
TACGGGGGATGCAAGCGTTATACGGAATAATTGGGCGTAAAGCGACTGTAGGTTGTATAATAAGTCTAATGCTAAATATTAAGGCTTAACCATAAGAAAGCGATTTGAAACTAAAATGCTTGAGTTTTGTAGGGGTAGAGGGAACTCTCGGTGTAGTGGTGAAATGCGTAGAGATCTTTAAGAACACCGGTAGCGAAAGCGCTCTACTGGGCTATTACTGACACTGAGAGTCGAAAGCTAGGGGAGCAAATTGG
>denovo1000 Cxam1g2_12303 1..253
TACGAAGGGTGCAAGCGTTAATCGGAATAACTGGGCGTAAAGCGAACGTAGGCGGCTACCTCAGTTGGATGTGAAATCCCCGAGCTCAACAAGGGAACTGCATCCAATACTGGGTGGCTTGAGTCCGAGAGAGGAGTGTGGAACTTCCTGTGTAGCGGTGAAATGCGTAGATATAGGTAGGAACACCAGTGGCGAAGGCGTCACTCTGGCTTGTCACTGACGCTGAGGTTCGAAAGCGTGGGGAGCAAACAGG
>denovo10000 Cxam3a_33981 1..211
TACGCAGGGTGCAAGCGTTAATCGGAATAACTGGGCGCAAAGCGTGCGTAGGCGGCTACCTAAGTTGGATGTGAAATCCCCGGGCTCAACCATGGAACAGCCTCCAATACTGCGTGTCTAGAGTCCGAGAGAGGAGAGTGGAATTTCCTGTGTAGCGGTGAAATGCGTAGATATTGGTATGAACACCAGTGGCGAAGGCGTCACTCTGGCT
>denovo10001 Cxam3a_2872 1..253
TACAGAGGGTGCAAGCGTTAATCGGAATTACTGGGCGTAAAGCGCGCGTAGGTGGTTAGTTAAGTAGGATGTGAAATCCCCGGGCTAAACCTGGGAACTGCATTCATAACTGACTTGCTAGAGTATGGTAGAGGTTGGTGGAATTTCCTGTGTAGCGGTGAAATGCGTAGATATAGGAAGGAACACCAGTGGCGGAGGCGACCAGCTGGACTTATACTGACACTGAGGTGCGAAAGCGTGGGGAGCAAACATG
>denovo10002 Cxam1g_283 1..212
TACGGAGGGTGCAAGCGTTAATCGGAATAACTGGGCGTAAAGCGTGCGTAGGCGGCAACCTAAGTAGGATGTGAAAGCCACGCGCTAAACCTGGGAACTGCATCCAAAACTGGGTGGCTAGAGTGCGAGAGAGGGGTGTGGAATTTGCTGTGTAGCGGTGAAATGCTTAGATATATGAAGGAACACCAGTGGCGAAGGCGACACGCTGGCTT
>denovo10003 Cxam1h_2624 1..253
TACAGAGGGTGCAAGCGTTAATCGGAATTACTGGGCGTAAAGCGCACGTAGGCGGACTTTTAAGTCAGATGTGAAATCCCGAGGCTCAACCACGGAACTGCATCTGAAACTGGGAGTCTAGAGATCAGTAGAGGTTAGCGGAATACCGAGTGTAGAGGTGAAATTCGTAGATATTCGGTGGAACACCAGTGGCGAAGGCGGCTAACTGGACTGGTACTGACGCTGAGGTGCGAAAGTGTGGGGAGCAAACAGG
>denovo10004 Cxam1d_7371 1..253
TACAGAGGGTGCAAGCGTTAAACGGAATTACTGGGAGTAAAGCGCGCGTAGGTGGTTCGTTAAGTTGGATGTGAAATCCCCGGGCTCAACCTGGGAACTGCATTCAAAACTGACGAGCTAGAGTATGGTTGTGGGTGGTGGAATTTGCTGTGTAGCGGTGAAATGCCTAGATATATCAATGAACACCTTTGGCGAAGGCGAGCTCCCTGACTGTTACTGACACTGAGGTGCGAAAGCGTGGGGAGCAAACTGG
>denovo10005 Cxam2b_4836 1..206
TACAGAGGGTCCAAGCGTTAATCGGAATAACTGGGCGTAAAGCGCGCGTAGGTGGTTCGTTAAGTTGGATGTGAAATCCCCGGGCTCAACCAGGGAACTGCATTTGAAACTGGCTAACTAGAGTGCGGCAGTGGGTGGTAGAATTTCAGGTGTAGCGGTGAAATGCGTAGAGATCTGAAGGAATACCGATGGCGAAGGCAGCCACC
>denovo10006 Cxam1g2_17165 1..211
TACGGAGGGTGCAAGCGTTAATCGGAATTACTGGGCGTAAAGCGTGCGTAGGCGGGTACCTAAGTAGGGTGTGAAAGCCCCGGGCTCAACCTGGGAACTGCGTGCTAAACTGGGTGGCTAGAGTGCGATAGAGGAGTGTGGAATTTCCTGTGTAGCGGTGAAATGCGTAGATATAGGAAGGAACACCTGTGGCGAAGGCGACACTCTGGCT
>denovo10007 Cxam1c_4338 1..253
TACGAAGGGTGCAAGCGTTGTACGGAATAAATGGGATTAAAGGGAAAGTAGGAGGAAAATCAAGTAAGTGGTGAAATACAGCAGCTTAACATAAGCACTGCCATTAAGACTGATTTTCTAGAGTATGTTAGTGGAATAAGGAATAAATTATGTAGAGGTGAAATTCTTAGATATTATTTGGAACACCGTTTGCGAAGGCTTTTTTCTGGGAGATAACTGACTCTGATGTTCGAAAGCGTGGGGAGCTAACAGG
>denovo10008 Cxam3a_16468 1..253
TACGGAGGGTGCAAGCGTTAATCGGAATTACTGGGCGTAAAGCGTGCGTAGGCGGCTACCTAAGTTGGATGTGAAAGCCCCGGGCTCAACCTGGGAACTGCATCCTAAACTGGCTGTCTAGAGTGCGTGAGAGGTGGGTGGAATTTCCTGTGTAGCGGTGAAATGCGTAGAGATAGGAAGGAACACCATTGGCGAAGGCGACACGCTGGCTTGACACTGACGCTCAGGTACGAAAGCGTGGGTAGCAAACAGG
>denovo10009 Cxam1d_15092 1..253
TACGAAGGGGGATAGCGTTGCTCGGAATAACTGGGCGTACAGGGCGCGTAGGCGGACTATTAAGTCGGAGGTGAAAGCCCAGGGCTCAACCCAGGAATTGCCTTAGATACTGGTAGTCTTGAGTTCGTAAGAGGTTTGTGGAACTGCGAGTGTAGAGGTGAAATTCGTAGATATTCGCAAGAACACCAGTGGCGAAGGCGGCCAACTGGTCCGATACTGACGCTGAGGCGCGAAAGCGTGGGGAGCAAACAGG
>denovo1001 Cxam2d_858 1..253
TACGGAGGGTGCAAGCGTTAATCGGATTTAATGGGCGTAAAGCGTGAGTAGGCGGCATTAAAAGTAGGATGTGAAATCCCAGGGCCCAACCATGGAACGGCACCCAAAACTGACAGGCTAGAGTGCGGAAGAGGGGGGGGGAATTTCCTGTGTAGGGGTGAAATCCGTAGATATAGGTAGGAACATCAGTGGCGAAGGCGACAACCTGGTCTGTGACTGACGCTGAGTCACGAAAGCGTGGTGAGCTAACAGG
>denovo10010 Cxam3e_38125 1..253
TACGTAGGGTGCGAGCGTTAATCGGAATTACTGGGCGTAAAGCGAGCGCAGACGGTTACTTAAGCAGGATGTGAAATCCCCGGGCTCACGCGGGGAACTGCGTTCTGAACTGGGTGACTAGAGTGCGTCAGAGGGTGGTGGAATTCCTCGTGTAGCAGTGAAATGCGTAGATATGAGGAGGAACACCGGTGGCGAAGGCGGCCTCCTGGGATCACACTGACGCTCATGCCCGAAAGCGTGGGGAGCAAACAGG
>denovo10011 Cxam1h_5197 1..253
TACAGAGGGTGCAAGCGTTAATCGGAATTAATGGGATTAAAGCGAACGTAGGTGGATTGTTAAGTTAATTGTGAAATCCACGAGCTCAACATGTGAACTGCAACAAAAACTGTCTAGCTAGAGTATTGTAGAGGTAAGGGGAATTTAATGTGTAGCGGTGAAATCCTTAGATACATTAAGGAACACCATTAGCGAAGGCTACTACCTTTTCTGATACTGACACTGATGTTCGAAAGCGTGAGTAGCTAACAGG
>denovo10012 Cxam1d_85 1..253
TACGAAGGGTGCAAGCGTTAATCGGAATTACTGGGCGTAAAGCGTGCGTAGGCGGCTACATAAGTAAGATGTGAAATCCCCGGGCTCAACCTGGGAACTGCATCCTAAACTGGGTGGCTATAGTGCTAGAGAGGTGTGAGGAATTTCCTGTGTAGCGGTGAAATGCGTAGATATAGGAAGGAACACCAGTGGCGAAGGCGTCACTCTGGCTTGACACTGACGCTGAGGTACGAAAGCGTGGGGAGCAAACAGG
>denovo10013 Cxam1d_38610 1..253
TACGGAGGGTGCAAGCGTTAATCGGAATTACTGGGCGTAAAGCGTGCGTAGGCGGCTACATAAGTTGGATGTGAAAGCCCCGGGCTCAACCTGGGAACTGCATACAGAACTGGGTGTCTAGAGTGCGAGAGAGGAGTGTGGAATTTCATGTGTAGCGGTGAAATGCGTAGATATCTGAAGGAACACCAGTGGCGAAGGCGACCAGCTGGCTTGACACTGACGCTGATGTACGAAAGCGTGGGGAGCAAACAGG
>denovo10014 Cxam2c2_12564 1..209
TACGGAGGGTTCAAGCGTTAATCGGAATTACTGGGCGTAAAGCGTGCGTAGGCAGATACCTAAGTTGGATGTGAGAGCCCAGGGCTCAACCTGGGAACTGCATCCAAAACTGGGTGGCTAGAGTTCGAGAGAGGAGTGTGGAATTTCCTGTGTAGCGGTGAAATGCGTAGATATCGGAAGGAACACCAGTGGCGAAGGCGACACTCTGG
>denovo10015 Cxam2d2_9991 1..254
TACGTAGGGTGCGAGCGTTGTCCGGAATTACTGGGCGTAAAGGGCTCGTAGGTGGTATGACGCGTCGTCTGTGAAATTCCGGGGCTTAACTCCGGGCCTGCAGGCGATACGGGCATATCTTGAGTACTGGAGGGGTTACTGGAATTCCTGGTGTAGCGGTGAAATGCGCAGATATCTGGAGGAACACCGATTGCGAAGGCAGGTTTCTGGTCAGGTTCTGACGCTGAGGAGCGAAAGCTTGGGTAGCGAACAGG
>denovo10016 Cxam1c_7535 1..253
TACAGAGAGTGCAAACGTTGTACGGATTTACTGGGATTAAAGCGAGCGTAGGCGGCATTTTAAGTGTCTGGTGAAAGCCCACAGCTCACCAGTGGAAATGCCTTGCATACTGCATTGCTAGAATTTGGTAGGGGATTGCAGAACTCATGGTGGAGCGGTGAAATGCTTAGATACCATGATGAATACCGTTGGCGAAGGCTGCTCTCTGGTCGATCATTGACGCTGAGGCTCGAAAGCTAGGGTAGCGAACGGG
>denovo10017 Cxam1h_27501 1..253
TACGAAGGGAGCAAGCGGTGTTCGGAATTACTGGGCGTAAAGCGTGCGTAGGCGGCTACCTAAGTTGGATGTGAAAGCCCCGGGCTCAACCTGGGAACTGCATCCAAAACTGGGTGGCTAGAGTGCGAGAGAGGAGTGTGGAATTTCCTGTGTAGCGGTGAAATGCGTAGATATAGGAAGGAACACCAGTGGCGAAGGCGACACCCTGGCTTGACACTGACGCTGAGGTACGAAAGCGTGGGGAGCAAACAGG
>denovo10018 Cxam2d_18581 1..253
TACGGAGGGTGCAAGCGTTAACCGGAATTACTGGGCGTAAAGCGTGCGTAGGCGGCTGCCTAAGTTGGATGTGAAAGCCCCGGGCTCAACCTGGGAAGTGCATCCTAAACTGGGTTGCTAGAGTGCGAGAGAGGTGTGTGGAATTCCCTGTGTAGCGGTGAAATGCGTAGATATAGGAAGGAACACCAGTGGCGAAGGCGACACTCTGGCTTGACACTGACGCTGAGGTACGAAAGCGTGGGGAGCAAACAGG
>denovo10019 Cxam3e_24188 1..253
TACGGAGGAGGCAAGCGTTATACGGAATTATTGGGCGTAAAGCGACCGCAGGTTGCCTTTCAAGTCTGCTGTCAAAGACCGGGGCTAAACACTGGGAATGCAGTGGAAACTGGATAGCTAGATTGCGGTAGGGGTAGAGGGAATTCCCGGTGTAGCGGCGAAATGCGTAGAGATAGGGATGAACACCAGTAGCGAAAGCGGTCTGCTGGACTGCAATTGACTCTAAGGGACGAAAGCTAGGGGAGCGAATGGG
>denovo1002 Cxam1d_13326 1..253
TACGGAGGATCCAAGCGTTAAACGGAATTACTGGGATTAAAGCGTGCGTAGGAGGCTAACTAAGTAGGATGTGAAAGCCACGGGCTCAACCTGGGAAATGCATCCAAAACTGGGTGGCTAGAGTGCTAGAGAGGAGTGTAGAATTTCCTGTGTAGCGGTGAAATGCTTAGATATATGAATGAATACCAGTGGCGAAGGCTACACTCTTGCTTGACACTGACTCTGAGGTACGAAAGCGTGGGGAGCAAACAGG
>denovo10020 Cxam1a_7000 1..253
TACATAGGGTGCAAGCGTTATCCGGAAATATTGGGCGTAAAGCGTTCGTAGGAGGTTTTTCAAGTCTAATGTTAAATTTTGGGGCTCAACCACATTTCTCACTTGATACTGTCAAACTAGAGTTATGTAGAGGTTAATAGAACTCCATGTGAAGCGGTTGAATGCGTAGATATAAGGAAGAATACCAATTGGCGAAGGCAATTAACTGGGCATTAACTGACGCTGAGGGACGAAAGTGTGGGGAGCAAACAGG
>denovo10021 Cxam3c_10382 1..253
TAAGGAGGTTGCAAGCGTTAAACGGAATTACTGGGCGTAAAGCGTGCGTAGGCGGCTACCTAAGTATGATGTGAAAGCCCCGGGCTCAACCTGGGAGCGGCATCCAAAACTGGTTGTCTAGAGTGCGAGAGAGGATTGTGGAATTTCCTGTGTAGCGGTGAAATGCGTAGAGATATGGAGGAACACCAGTGGCGAAGGCGACACTCTGGCTTGACACTGACGCTGAGGTACGAAAGCGTGGGGAGCAAACAGG
>denovo10022 Cxam3d2_2435 1..253
TACGCAGGGTGAAAGCGTTAATCGGAATTACTGGGCGTAAAGCGAGCGTAGGCGGCTACCTAAGTAGGATGTGAAATAACCGGGCTCAACCAGGGGACTGCATCCAAGACTGGGTGGCTAGAGTGCGAGAGAGGAGTGAGGAATATCCTGTGTAGCGGTGAAATGCGTAGATATCGGTAGGAACACCATTGGCGAAGGCGACACTCTGGGCTGACACTGACGCTGAGGTTCGAAAGCGTGGGGAGCAAACAGG
>denovo10023 Cxam3a_2301 1..253
CACGAACCGTCCAAACGTTATACGGTATCAATGGGCTTAAAGCGTGCGAAGGCGGCTTGGTAGGTGAGATGTGAAATCCCACGGCTAAACCGTGGAATTTCTTTTCAAACCCCCAAGCTCGAGGAATATAGGGGAGATCGGAACTTATGGTGGAGCGGCGAAATGCGTTGATATCATAGGGAACACCGGTGGCGAAAGCGGATCACTGGATCTTTTCTGACGCTGAGGCACGAAAGCTAGGGTAGCGAACGGG
>denovo10024 Cxam3a_2307 1..253
TACGAAGGGTGCAAGCGTTAATCGGAATTACTGGGCGTAAAGCGAGCGTAGGCGGCTAACTAAGTTGGATGTGAAAGCCCCGGGCTCAACCTGGGAACTGCATTAAAAACTGACGAGCTAGAGTATGGTAGAGGTTGGTGGAATTTCCTGTGTAGCGGTGAAATGCGTAGATATTGGTAGGAACACCAGTGGCGAAGGCGTCCACCTGGACTGATACTGACTCTGAGGTGCGAAAGCGTGGGGAGCAAACAGG
>denovo10025 Cxam2d2_5576 1..253
TACAGAGAGTGCAAACGTTGTTCGGAATTACTGGGCTTAAAGCGCGCGTAGGCGGCATTGTAAGTGTCAGGTGAAAGCCCACGGCTCACCCTTGGAAATGCCTGGCATACTGCAGTGCTAGAGTGTGGTAGGGGAGTGGAGAACTCCAGGTGGAGCGGTGAAATGCGTAGATATCTGGAGGAATACCGGTGGCGAAGGCGGCTCTCTGGTCCATGACTGACGCTGAGGTGCGAAAGCTAGGGTAGCTAACGGG
>denovo10026 Cxam3b_53 1..253
TACATAAGGTGCAAGCGTTATCCGGAATTATTGGGCGTAAAGCGTTCGTAGGCGGTTTTTAAAGTCTAATGTTAAATTTTGGGGCTCAACCCAATTTCGCATTTGATACTGTCAAACTAGAGTTATGTAGAGGTTAATTGAACTCCATGTGAAGCGGTTGAATGCGTAGATAAATTGAAGAATACCAATTGGCGAAGGCAATTAACTGGGCTTTAACTGACGCTGAGGGACGAAAGTGTGGCGAGCAAACAGG
>denovo10027 Cxam1g2_409 1..253
TACGGAGGGTGCAAGCGTTAATCGGAATTACTGGGCGTAAAGAGAACGTAGGAGGCTACCTAAGTTGGATGTGAAAGCCCAGGGCTCAACCTGGGAAATGCATCCAAAACTGCGTGGCTAGAGTGTTAGAGAGGAGTGTGGAATTTCCTGTGTAGCGGTGAAATGCGTAGATATAGGTAGGAACACCAGTGGCGAAGGCGACACTCTGGGTTTAGACTGACACTGAGGTTCGAAAGCGTGGGGAGCAAACAGG
>denovo10028 Cxam3a_2650 1..253
TACGTAGGGTGCAAGCGTTGTACGGAATTATTGGGCGTAAAGAGCTCGTAGGCGGTTTGTCGCGTCTGCTGTGAAAAACCGAGGCTCAACCTCGGACCTGCAGTGGGTACGGGCAAACTAGAGTGCGGTAGTGGATATTTGAATTCCTGGTGTAGCGGTGGAATGCGCAGATATCTGGAGGAACACCTATGGCGAAGGCAGATCTCTGGGGCGTAACTGACGCTGAGGAGCGAAAGCGTGGGGAGCTAACAGG
>denovo10029 Cxam2d_29588 1..253
TACAGAGGGTGCAAGCGTTAATCGGAAATACTGGGCGTAAAGCGCGCGTAGGTGGTTTGTTAAGTTGAATGTGAAATCCCCGGGCTCAACCTGGGAACTGCATTCAAAACTGGCAAGCTGGAGTATGGTAGAGGGTAGTGGAATTTCCTGTGTAGCGGTGAAATGCGTAGATATAGGAAGGAACACCAGTGGCGAAGGCGACTACCTGGACTGATACTGACACTGAGGTGCGAAAGCGTGGGGAGCAAACAGG
>denovo1003 Cxam2a_9729 1..253
TACGGAGGGTGCAAGCGTTAATCGGAATTACTGGGCGTAAAGCGAGCGTAGGCGGCTCCCTAAGTTGGATGTGAAAGCCCCGGGCTCAACCTGGGAACTGCATCCTCAACTGGGCGGCTAGAGTGCGAGAGGGGAGGGTGGAATTTCGTGTGTAGCGGTGAAATGCGTAGATATAGAAAGGAACACCAGTGGCGAAGGCGACACTCTGGCTTGACACTGACGCTGAGGTACGAAAGCGTGGGGAGCAAACAGG
>denovo10030 Cxam1h_2487 1..253
TACGTAGGGCGCCAGCGTTGTCCGGAATAATTGGGCGTAAAGAGATCGTAGGCGGCAGGACGTGTCTGTCGTGAAATCCTCACGCTTAACTGGGAGCTTGCGGTGGGTACGGGCCGGCTTGAGTGCTGTAGGGGAGACTGGAACTCGTGGTGTAGCGGTGGAATGCGCAGATATCAGGAAGAACATCTGTGGCGAAGGCGGGTCTCTGGGCGGTTACTGACGCTGAGGATCGAAAGCGTGGGGAGCGAACAGG
>denovo10031 Cxam3b_1772 1..253
CACGTACTGACCGAACGTTATTCGGAATCACTGGGCTTAAAGGGAGCGTAGGCGGATTAGTAAGTAGGGTGTGAAATGCCAGAGCTGAACTTTGGCACTGCGCTCTAAACTGCTAAACTAGAGTTAGATAGAGGTGTAAGGAAGTTACGGTGGAGCGGTGAAATGCGTTGATATCGGAAGGAACACCGTTGGCGAAAGCTATACACTGGTTCTTAACTGACGCTGAGGCACGAAAGCCAGGGTAGCGAAAGGG
>denovo10032 Cxam3e_29147 1..199
GACAGAGGATGCAAGCGTTATACGGAATGAATGGGCGTAAAGCGTCTGTAGGAGGCTATTTAAGTTCGATGTCAAATACCAGGGCTCAACCCTGGACCGGTGGTGAAAACTCCGAGGCTAGAGTTCGGTAGGGGCTGAGGGAATTTCCGGTGGAGCGATGAAATGCGTAGATATCGGAAGGAACACCATCGGCGAAGGC
>denovo10033 Cxam1h_2483 1..253
TACAAAGGGTGCAAGCGTTAATCGGAATTACTGGGCGTAAAGCGCACGTAGGAGGATCGTTAAGTTAGATGTGAAATCCCCGGTCTCAACCACGGAACTGCATTAAAAACTGACGAGCTAGAGTATGTGAGAGGGTTGTGGAATTACCTGTGTAGCGGTGAAATTCGTAGATATAGGTTGGAGCACCAGTGGCGAAGGCGTCCACCTGGACTGATACTGACACTGAGGTGCGAAAGCGTGGGGAGCAAACAGG
>denovo10034 Cxam1g2_12363 1..253
TACAGAGGGTGCAAGCGTTAATCGGAATTACTGGGCGTAAAGCTTGCGTAGGAGGATACCTAAGTTGAATGTGAAATCCCCGGGCTCAACCTGGGAACTGCATCCAAAACTGGGTTGCTAGAGTGCGAGAGAGGAGTGTGGAATTTCCTGTGTAGCGGTGAAATGCGTAGATATAGGAAGGAACACCAGTGGCGAAGGCGACACTCTGGATTGACACTGACGCTGAGGTTCGAAAGCGTGGGGAGCAAACAGG
>denovo10035 Cxam1d_8472 1..253
TACGGAGGGTGCAAGCGTTAATCGGAATTACTGGGCGTAAAGCGAGCGAAGGCGGCTACATAAGAAAGAAGTGAAAGCCCCGGGCTCAACCTGGGAACTGCATCCTTAACTGGGTGGCTAGAGTGCTAGAGAGGAGTGTTGAATTTCCTGTGTAGCGGTGAAATGCGTAGATATATGAAGGAACACCAGTGGCGAAGGCGACACTCTGGATTGACACTGACGCTGAGGTACGAAAGCGTGGGGAGCAAACAGG
>denovo10036 Cxam2b_41304 1..253
GACGGAGGATGCAAGTGTTATCCGGAATCACTGGGCGTAAAGCGTCTGTAGGTGGTTTAATAAGTCAACTGTTAAATCTTGAAGCTCAACTTCAAAATCGCAGTCGAAACTATTAGACTAGAGTATAGTAGGGGTAAAGGGAATTTCCAGTGGATCGGTGAAATGCGTAGATATTGGAAAGAACAACGATGGCGAAGGCACTTTACTTGGCTATTACTGACACTCAGATACGAAAGCTAGGGTAGCAAATGGG
>denovo10037 Cxam1c_10127 1..209
TACGGAGGGTGCAAGCGTTAATCGGAATTACTGGGCGTAAAGCGAGCGTAGGCGGCTAACTCAGTTGGATGTGAAAGCCCCGGGCTAAACCTGGGAACTGCATCCAAAACTGCCTGGCTAGAGTTCGAGAGAGGCTTGTGGAATTCCAGGTGTAGCGGTGAAATGCGTAGATATCTGTAGGAACACCAGTGGCGAAGGCGACACTCTGG
>denovo10038 Cxam2b_4166 1..209
TACGAAGGGTGCGAGCGTTAATCGGAATTACTGGGCGTAAAGCGCACGCAGGCGGATAGTTAAGCTAGATGTGAAAGCCCCGGGCTCAACCTCGGATGGTCATTTAGAACTGGCTGTCTTGAGTCTTGGATAGGGGAGTGGAATTCCAGGTGTAGCGGTGAAATGCGTAGATATCTGGAGGAACATCAGTGGCGAAGGCGACTCCCTGG
>denovo10039 Cxam2d2_4942 1..253
TACAGAGGGAGCAAGCGTTAATCGGAATTACTGGGCGTAAAGCGCGCGTAGGTGGAACGTAAAGTTGGATGTGAAATCCCCGGGCTCAACCTGGGAACTGCATTCAAAACTGACGAGCTAGAGTATGGTAGAGGCTGGTGGGATTTCCTGTGTAGCGGTGAAATGCGTAGATATATGAAGGAACACCTGTGGCGAAGGCGACCACCTGGACTGATACTGACATTGAGGTGCGAAAGCGTGGGGAGCAAACAGG
>denovo1004 Cxam3a_23593 1..253
TACGGAGGGTGCAAGCGTTAATCGGAATTACTGGGCGTAAAGCGCGCGTAGGTGGTTTGTTAAGTCGGATGTGAAAGCCCAGGGCTCAACCTTGGAACTGCATTCGATACTGGCAGGCTAGAGTATGGTAGAGGGAGGTAGAACTCCACGTGTAGCGGTGAAATGCGTAGAGATGTGGAGGAATACCAGTGGCGAAGGCGACACTCTGGCTTGACACTGACGCTGAGGTACGAAAGCGTGGGGAGCAAACAGG
>denovo10040 Cxam3c_8023 1..253
TACGGAGGGTGCGAGCGTTAATCGGAATTACTGGGCGTAAAGCGTGCGTAGGCGGTTTGATAAGCCAGATGTGAAATCCCGGGGCTTAACCTCGGAACTGCATTTGGAACTGTTTGACTAGAGTACTGTAGAGGGTGGTGGAATTTCCAGTGTAGCGGTGAAATGCGTAGATATAGGAAGGAACACCAGTGGCGAAGGCGACCACCTGGTCTGATACTGACGCTGAGGTGCGAAAGCGTGGGGAGCAAACAGG
>denovo10041 Cxam3a_33714 1..253
TACGGAGGGTCCGAGCGTTAATCGGAATTACTGGGCGTAAAGCGCATGCAGGAGGTATGTTAAGTCAGATGTGAAAGCCCGGGGCTCAACCACGGAATAGCATTTGAAACTGGCAGACTAGAGTACTGTAGAGGGGGGTAGAATTCCAGGTGTAGCGGTGCAATGCGTAGAGATCTGAAGGAATACCGGTGGCGAAGGCGGCCCCCTGGACAGATACTGACTCTCAGATGCGAAAGCGTGGGGAGCAAACAGG
>denovo10042 Cxam2a_5239 1..253
TACGAAGGGTGCAAGCGTTAATCGGAATAACTGGGCGTAAAGCGAACGTAGGCGGCAACCTAAGTTGGATGTGAAATCCCCGGGCTCAACCAGGGAACTGCATCCAAAACTGGCTGTCTAGAGTGCTAGAGAGGAGTGTGGAATTTCCTGTGTAGCGGTGAAATGCGTAGATATAGGAAGGAACACCAGTGGCGAAGGCGACACTCTGGCTTGACACTGACGCTGAGGTTCGAAAGCGTGGGGAGCAAACAGG
>denovo10043 Cxam2a_7830 1..253
TACGAAGGGTGCAAGCGTTAATCGGAATTACTGGGCGTAAAGCGAGCGTAGGCGGCTACCTAAGTTGGATGTGAAAGCCCCGGGCTCAACCACGGAACTGCATCCAAAACTGGGTGGCTAGAGTGCGAGAGAGGAGAGTGGAATTACCTGTGTAGCGGTGAAATTCGTAGATATTGGTAGGAACACCAGTGGCGAAGGCGTCACTCTGGCTTGACACTGACGCTGAGGTTCGAAAGCGTGGGGAGCAAACAGG
>denovo10044 Cxam3a_3653 1..253
TACGGAGGGTGCAAGCATTAATCGGAATTACTGGGCGTAAAGCGAGCGTAGGAGGCTACCTAAGTTGGATGTGAAAGCCCCGGGCTAAACCTGGGAACTGCATCCAAAACTGGGTGGCTAGAGTCCGTGAGAGGAGTGTGGAATTTCCTGTGTAGCGGTGAAATGCGTAGATATAGGAAGGAACACCAGTGGCGAAGGCGACACTCTGGCTTGACACTGACGCTGAGGTTCGAAAGCGTGGGGAGCAAACAGG
>denovo10045 Cxam1g_35575 1..222
TAGGGAGGGTGCAAGCGTTAATCGGAATTACTGGGCGTAAAGCGTGCGTAGGCGGCTACCTAAGCTGGATGTGAAAACCCCGGGCTCAAACTGGGAACTGCATCCAAAACTGGGTGGCTAGAGTGCGAGAGAGGAGTGTGGAATTTCCTGTGTAGCGGTGAAATGCGTAGATATAGGAAGGTAGACCTGTGGCGAAGGCGACACTCTGGCTTGACACTGACG
>denovo10046 Cxam1h_6149 1..253
TACAAAGGGTGCAAGCGTTAATCGGAATTACTGGGCGTAAAGCGCGCGTAGGTGGTTCGATAAGTTGCAAGTGAAATCCCCGGGCTCAACCAGGGAACTGCATTCAAAACTGACGAGCTAGAGTATGGTAGAGGGTTGTGGAATTTCCTGTGTAGGGGTGAAATGCGTAGATATATGAAGGAACATCTGTGGCGAAGGCGACCAGCTGGAGTGATACTGACACTGAGGTGCGAAAGCGTGGGGAGCAAACAGG
>denovo10047 Cxam1g_693 1..211
GACGGAGGGTGCAAGCGTTGCTCGGAATCACTGGGAGTAAAGCGTACGCAGGCGGCAAGGTAAGTCGGGTGTGAAATCCCGGGGCTCAACACCGGAACTGCATTCGAAACTGCCTCGCTTGGATTCGGGATAGGGAAGCGGAATTCCTGGTGTAGAGGTGAAATTCTTAGATACCAGGAGGAACACCTTTGGCGAAGGCTGCTCGCTGGGC
>denovo10048 Cxam2b_12304 1..253
TACAGAGGGTCCGAGCGTTAATCGGAATTACTGGGCGTAAAGCGCGCGTAGGCGGTTATATAAGTCAGATGTGAAATCCCAGGGCTCAACCTCGGAACTGCACCTGAAACTGGCTAACTAGAGTACAGAAGAGGGTGGTGGAATTTCCTGTGTAGCGGTGAAATGCGTAGATATAGGAAGGAACACCAGTGGCGAAGGCGACCACCTGGTCTGACACTGACGCTGAGGTGCGAAAGCGTGGGGAGCAAACAGG
>denovo10049 Cxam1d_6850 1..253
TACAGAGGGTGCAAGCGTTAATCGGATTTACTGGGCGTAAAGCGTGTGAAGGTGGTGGCGTAAGACGATTGTGAAATCCCCGGGCTCAACCTGGGAACTTCTTTCTATACTGCGTCACTAGAGTACGGTAGAGGGTGGTGGAATTTCAGGTGTAGCGGTGAAATGCGTAGATATCGGAAGGAACATCAATGGCGAAGGCAACCACCTGGGCCTGTACCGACACTGATACACGAAAGCGTGGGGATCTAACAGG
>denovo1005 Cxam2a_2008 1..253
TACGGAGGGTGCAAGCGTTAATCGGAATTACTGGGCGTAAAGCGTGCGTAGGCGGCTATCTAAGTTGGATGTGAAAGCCCCGGGCTCAACCTGAGAACTGCATCCAAAACTTGGTTGCTAGAGTGCTAGAGTGGAGTGTGGAACTTCCTGTGTAGCGGTGAAATGCGTAGATATAGGAAGGAACACCTGTGGCGAAGGCGAGACCCTGGCTTGACACTGACTCTGAGGTACGAAAGCGTGGGGAGCAAACAGG
>denovo10050 Cxam2a_27412 1..253
TACGGAGGGTGCGAGCGTTAATCGGAATTACTGGCGGTAAAGGGGCGGCAGGCGGTTTGTTAAGCTAGATGTGAAAGCCCCGGGGTCAACCTGGGATGGTCATTTAGAACTGGCGGACTAGAGTCTTGGAGAGGGGAGTGGAATTCCAGGTGTAGCGGTGAAATGCGTAGATATCTGGAGGAACATCAGTGGCGAAGGCGACTCCCTGGCCAAAGACTGACGCTCATGTGCGAAAGTGTGGGTAGCGAGCAGG
>denovo10051 Cxam2a_24943 1..253
TACGGAGGGTGCAAGCGTTAATCGGAATTACTGGGCGTAAAGCGTGCGTAGGCGGATACATAAGTTAGATGTGAAAGCCCCGGGCTCAACCTGGGATCTGCATCCAAAACTGGGTGGCTAGAGTGCGAGAGAGGAGAGTGGAATTTCATGTGTAGCGGTGAAATGCGTAGATATAGGTAGGAACACCAGTGGCGAAGGCGACACTCTGGCCTGACACTGACGCTGAGGTGCGAAAGCGTGGGGAGCAAACAGG
>denovo10052 Cxam1g2_39655 1..211
TACGGAGGGGGCTAGCGTTGTTCGGAATTACTGGGCGTAAAGCGCACGTAGGCGGGTCGTTAAGTAAGAGGTGAAAGCCCTGAGCTCAACTCCGGAACTGCCTTTCATACTGGCTGCCTAGAGTCCGGGAGAGGTGCGCTGAATTCCTAGTGTAGAGGTGAAATTCGTAGATATGCGGAAGAACACCTGTGGCGAAGGCGGCCATCTGGTC
>denovo10053 Cxam1g2_7219 1..253
TACGAAGGGTGCAAGCGTTAATCGGAATAACTGGGCGTAAAGCGTGCGTAGGCGGCTACATAAGTTGGATGTGAAAGCCCCGGGCTCAACCTCGGAACTGCATCCAAAACTGTGTGGCTAGAGTGCGAGAGAGGAGTGTGGAAATTCCTGTGTAGCGGTGAAATGCGTAGATATAGGTATGAACACCAGTGGCGAAGGCGTCACTCTGGCTTGTCACTGACGCTGAGGTTCGAAAGCGTGGGGAGCAAACAGG
>denovo10054 Cxam1e_14660 1..253
TACGGAGGGTGCGAGCGTTAATCGGAATAACTGGGGGTAAAGGGCGAGCAGGCGGACTTTTAAGTGAGGTGTGAAATCCCCTGGGAGGACGTGGGAATTGCATTTCAGACTGGGGGTCTAGAGTACTTTAGGGAGGGGTAGAATTCCACGTGTAGCGGTGAAATGCGTAGAGATGTGGAGGAATACCGAAGGCGAAGGCAGCCCCTTGGGAATGTACTGACGCTCATGTGCGAAAGCGTGGGGAGCAAACAGG
>denovo10055 Cxam1e_14661 1..253
TACGCAGGGTGCAAGCGTTAATCGGAATTACTGGGCGTAAAGCGTAGGTAGGCGGCTACCTAAGTTGGATGTGAAATCCCCGGGCCTGACGTCGGAACTGCATCCAATACTGGGTGGCTAGAGTGCGAGAGAGGAGTGTGGAATTTCCTGTGTAGCGGTGAAATGCGTAGATATAGGAAGGAACACCAGTGGCGAAGGCGACACTCTGGCTTGACACTGACGCTGAGGTACGAAAGCGTGGGGAGCAAACAGG
>denovo10056 Cxam3e_20372 1..253
TACAGAGGGTGCAAGCGTTAATCGGAATTACCGGGCGTAAAGCGCGCGTAGGTGGTTTGTTAAGTAGAATGTGAAATCCCCGGGCCCAGCCTGGGAACTGCATCCAAAACTGGCAAGCTTGAGTATGGTAGAGGTTAGTGGAATTTCCTGTGTAGCGGTGAAATGCGTAGATATAGGAAGGAACATCAGTGGCGAAGGCGACTTGCTGGATTTATACTGACACTGAGGTGCGAAAGCGTGGGGAGCAAACAGG
>denovo10057 Cxam2d2_1765 1..211
TACGGAGGGTGCAAGCGTTATCCGGAGTCAATGGGTTTAAAGGGTGCGTAGGCGGCGGTCTAAGTCAGAGGTGAAATCAAACAGCTTAACTGTAAAAATGCCTTTGATACTGCTCTGCTTGAATCTTGTTGAGGCCGGCGGAATGTGTTGTGCAGCGGTGAAATGCATAGATATTACTTAGAACATCATTTGCGAAGGCAGCCGGCTTGTC
>denovo10058 Cxam2d_2720 1..253
TACGGGGGATGCAAGCGTTATCCGGAATCATTGGGAGTAAAGCGACTGTAGGTTGTCTAATAGGTCTGTTGTTAAAGACTAGGGCTTAACCCTGGGAAAGCGATGGAAACTACTAGGCTTGAGTATTGTAGGGGTAGAGGGAATTTGTAGTGTAGCGGTGAAATGCGTAGATATTAGATAGAACACCTTTTGCGAAAGCTCTCTACTTTTCGATTACTGACACTGAGAGGCGAAAGCTAGGGGAGCAAAAGGG
>denovo10059 Cxam1d_2390 1..253
TACAGAGGGTGCAAGCGTTAATCGGAATTACTGGGCGTAAAGCGAGCGTAGGTGGTTCGTTAAGTAGGATGTGAAATCCCCGGGCTCAACCAGGGAACTGCATTCAAAACTGACGAGCTAGAGTATGTTAGAGGTATGTGGAATTTCCTGTGTAGCGGTGAAATGCGTAGATATTGGAAGGAACACCAGTTGCGAAGGCGACCACCTGGACTGAAGCTGACACTGAGGTTCGAAAGCGTGGGGAGCAAACAGG
>denovo1006 Cxam3e_10182 1..212
GACGGAGGGTGCAAGCGTTGCTCGGAATCACTGGGCGTAAAGCGAACGCAGGCGGCAAGCTCAGTAGGGTGTGAAATCCCAAGGCTCAACCCAGGAACTGCAATCAAAACTATCTCGCTTGAATCCGGGAGAGGGAAGGGGAATTCCTGGCGTAGAGGTGAAATTCGTAGATATCAGGATGAACACCAGTGGCGAAGGCGGCTCGCTGGGCC
>denovo10060 Cxam3d_4291 1..253
TACGAAGGGGGCAAGCTTTACTCGGAATTATTGGGCGTAAAGCGAGCGTAGGCGGTTTTATAAGTTGAAAGTGAAATCCATAGGCTCAACCAAAGAAATGCTTACAAAACTGTAAAACTAGAGTATTAGAGAGGATAGAAGAATTCCTGATGTAGGGGTGAAATCCGTAGATATCAGGAGGAATATCTAAGGCGAAAGCATCTGTCTGGCTAAATACTGACGCTGTTGCGCGAAAGCGTGGGGAGCAAACAGG
>denovo10061 Cxam1h_14388 1..200
TACGGGGGGATCGAACGTTAATCGGAATTACTGGGCGTAAAGCGCGCGTAGGCGGTATGTTAAGTGGGATGTGAAAGACCCGGGCTAAACCTGGGAACTGCATTCCATACTGCCAGACTAGAGTGTGGTAGAGGGAGGTAGAATTTCCAGTGTAGCGGTGAAATGCGTAGATATAGGAAGGAATACCGGTGGCGAGGGCG
>denovo10062 Cxam1e_14919 1..253
TACAGAGAGTGCAAACGTTGTTCGGAATTAATGGGCTTAAAGCGCGCGTAGGCGGCATAGAAAGTGTCGGATGAAAGCCCACGGCTCAACCGTGGAAATGCCTGGCATACTGCCGTGCTTGAGTGTGGGAGGGGAGAGCAGAATTCCTAGTGGAGCGGTGAAATGCGTAGATATCAGGAGGAAGACCGGTGGCGAAGGCGGCTCTCTGGTCCAGTACTGACGCTGAGGTGCGAAAGCTAGGGTAGCGAACGGG
>denovo10063 Cxam1c_9124 1..254
TACGAAGGGAGCAAACGTTAATCGGAATTACTGGGCGTAAAGCGCGCGTAGGCGGTATCATAAGTGGGATGTGAAAGCCAAGGGCTCAACCTGGGAACTGCATTTCAAACTGACAAACTAGAGTGTAGTAGAGGGAGGAGGAATTACCCGTGGAGCGGTGGAATGCGTAGATATGGGAAGGAACACCAGTTGCGAAGGCGACCTCCTTGACTAACACTGACGCTGAGGTGCGAAAGCGTGGGGAGCAAACAGCG
>denovo10064 Cxam3d_21764 1..253
TACGTAGGGTGCGAGCGTTAATCGGAATTACTGGGCGTAAAGCGTGCGGAGGCGGTTGTGCAAGACAGGTGTGAAATCCCTGGGCTTAACCTGGGAACTGCACTTGTGACTGCACGGCTAGAGTACGGTAGAGGGGGATGGAATTCCGCGTGTAGCAGTGAAATGCGTAGATATGCGGAGGAGCACCGATGGCGAAGGCAATCCCCTGGACCTGTACTGACGCTCATGCACGAAAGCGTGGGGAGCAAACAGG
>denovo10065 Cxam1f_8522 1..253
TACGCAGGGGGCTAGCGTTGTTCGGAATTACTGGGCGTAAAGCGCACGTAGGCGGAAATATAAGTCAGAGGTGAAAGCCCAGCGCTCAACTCAGGAAATGCCTTAGAGACTGGATCACTTGAACGTCGGAGAGGTGAGAGGAATTCCGAGTGTAGAGGTGAAATTCGTAGATATTCGGAAGAACACCAGTGGCGAAGGCGGCTCACTGGACGACTGTTGACGCTGAGGTGCGAAAGCGTGGGGAGCAAACAGG
>denovo10066 Cxam2a_8657 1..253
TACGAAGGGTCCAAGCGTTACACGGAATAATTGGGATTAAAGCGTCCGAAGGCGGTATTATAAGTAGAAAGTGAAAGAATTAGGCTCAACCAAAAAATTGCTTACTAAACTGAAAATCTTGAGTATTAGTGAGGATAGAAGAATTAGTGATGTAGGGGTGAAATCCTTAGATATCAGGAGGAATATCGAATGCGAAAGCATCTGTCTTTCTAAATACTGACGCTGTTGGACGAAAGCGTGGGGAGCTAACTGG
>denovo10067 Cxam3e_9554 1..209
TACGAAGGGTGCAAGCGTTACACGGATTTATTGGGATTAAAGCGTGCGTAGGCGGTTATATAAGTAGAAAGTGAAAGCCTATCGCTCAACCAAAGAATTGCTAACTAAACTGTAAAACTAGATTATATGAGAGGATTGAAGAATTTCTGATGTAGGGGTGAAATCCTTAGATACCATGAGGAATATCGAATGCGAAAGCATCTGTCTGG
>denovo10068 Cxam1h_6607 1..200
TACAGAGGGTGCAAGCGTTAATCGGAATTACTGGGCGTAAAGCGCGCGTAGGAGGTTCGTTAAGTAGGATGTGAAATCCCCGGGCTCAACCTGGGAAATGCATTCTAAACTGACGATCTAGAGTATGGTAGAGGGTGGTGGAATTTCATGTGTAGCGGTGAAATGCGTAGATATAGGTAGGAACACCTGTGGCGAAGGCG
>denovo10069 Cxam3e_9559 1..253
TACGGAGGGTGCCAGCATTAATCGGATTAATTGGGCGTAAAGAGCACGTAGGCGGATAGAGAAGTCAGATGTGAAATTTCCGTGCTAAACCACGAAGATGCAAATGAAACTCTTTATCTAGAGTATAGGCGGAGGATACAGAATTCCATGTGTAGCGGTGAAATGTGTAGATATCTGGATGAATACCGGTGGCGAAGGCGGTCTTCTAGCTTAGAACTGACGCTGAGGTGCGAAAGCGGGGGTATCAAACAGG
>denovo1007 Cxam3e_21098 1..253
TACGAAGGGGGCAAGCGTTAATCGGAATTATTGGGCGTAAAGCGAGCGTAGGCGGTTTTATAAGTTGAAAGTGAAATCCATTGGCTCAACCAAAGAATTGCTTACAAAACTGTAAAACTAGAGTATTAGAGAGGATAGAAGAATTCCTGATGTAGTGGTGAAATACGTAGATATCAGGAGGAATATCGAAGGCGAAAGCTTCTGCCTGGCTAAATACTGACGCTGTTGCACGAAAGCGTGGGGAGCAAACAGG
>denovo10070 Cxam1c_2806 1..253
GACGGAGGGTGAAAGCGTTGCACGGAATCAATGGGCGTAAAGCGAACGCAGGCGGCAACGTAAGTCGGGTGTGAAAACACGGGGCTCAACCCCGAAACTCCATTCGAACCTGCCTGGCTTGAATACGGGAGTGGGAAAGGGAATTCCTGGTGTAGAGGTGAAATTCGTAGATATCAGGGGGAACACCAGTGGCGAAGGCGTCTCGCTGGTCAGTAGTTGACGCTGAGGCGCGAAAGCGTGGGGAGCAAACAGG
>denovo10071 Cxam2a_2863 1..253
TACGAAGGGAGCAAGCGTTAATCGGAATTACTGGGCGTAAAGCGAGCGTAGGCGGCTACCTCAGTTGGATGTGAAAGCCCAGGGCTCAACCTGGGAACTGCCTCATAAACTGGGGTGCTAGAGTGCGAGAGAGGCGGGGGGAATTTCCTGTGTAGCGGTGAAATTCGTAGATATAGGTATGAACACCAGTGGCGAAGGCGTCAAGCTGGCTTTACACTGACGCTGAGGTACGAAAGCGTGGGGAGCAAACAGG
>denovo10072 Cxam1g2_12819 1..253
TAAGGAGGGTGCAAGCGTTAATCGGAATTACTGGGCGTAAAGCGAGCGTAGGCGGCTACCACAGTAGGATGTGAAAGCCCCGGGCTCAACCTGGGAACTGCATCCAAAACTGCGTTGCTAGAGTGCGAGAGAGGAGTGTGGAATTTCCTGTGTAGCGGTGAAATGCGTAGATATATGAAGGAACACCAGTGGCGAAGGCGTCACTCTGGTTTGACACTGACGCTGAGGTACGAAAGCGTGGGGAGCAAACAGG
>denovo10073 Cxam3a_7933 1..253
TACGAAGGGTGCAAGCGTTAATCGGAATAACTGGGCGTAAAGCGAACGTAGTCGGCTAGCTCAGTTGGATGTGAAATCCCCGCGCTCAACCAGGGAACTGCATCCAATACTGCCAGTCTAGAGTCCGAGAGAGGAGTGTGGAAATTCTAGTGTAGAGGTGAAATTCGTAGATATTTGTATGAACACCAGTGGCGAAGGCGTCTCTCTGGCTTGTCACTGACGCTGAGGTTCGAAAGCGTGGGGAGCAAACAGG
>denovo10074 Cxam2a_2717 1..253
TACGGAGAGTGCAAGCGTTAATCGGAATTACTGGGCGTAAAGCGTGCGAAGGCGGCTACCTAAGTTGGATGTGAAAGCCCCGGGCTCAACCTCGGAACTGCATCCAAAACTGGGTGGCTAGAGTGCGAGAGAGGAGTGTGGAATTTCCTGTGTAGCGGTGAAATGCGTAGATATAGGAAGGAACACCTGTGGCGAAGGCGACACTCTGGCTTGACACCGACGCTGAGGTACGAAAGCGTGGGGAGCAAACAGG
>denovo10075 Cxam1g2_11771 1..253
TACGGAGGGTGCAAGCGTTAATCGGAATAACTGGGCGTAAAGCGAGCGTAGGCGGCTACCTAAGTTGGATGTGAAAGCCCAGGGCTCAACCATGGAACTGCATCCAAAACTGCGAGGCTAGAGTTCGAGAGAGGAGTGTGGAATTACCTGTGTAGCGGTGAAATGCGTAGATATTGGTAGGAACACCAGTGGCGAAGGCGTCACTCTGGCTTGACTCTGACGCTGAGGTTCGAAAGCGTGGGGAGCAAACAGG
>denovo10076 Cxam1b_11531 1..253
TACAGAGGGTGCAAGCGTTAATCGGAATTACTGGGCGTAAAGCGCGCGTAGGAGGTTATTTAAGTTGGATGTGAAATCCCCGGGCTCAACCTCGGAACTGCATTCAAAACTGACGAGCTAGAGTATGGTAGAGGGTGGTGGAATTTCGTGTGTAGCGGTGAAATGCGTAGATATAGGAAGGAACACCAGTGGCGAAGGCGTCCACCTGGACTGATACTGACACTGAGGTGCGAAAGCGTGGGGAGCAAACAGG
>denovo10077 Cxam3e_1784 1..253
TACAGAGGGTGCAAGCGTTAATCGGAATTACTGGGCGTAAAGCGCGCGTAGGTGGTTTGTTAAGTTGAATGTGAAATCCCAGGGCTAAGCCTGGGAACTGCATCCAAAACTGGCTAGCTAGAGTATGGTAGAGGGTTGTGGAATTTCCTGTGTAGCGGTGAAATGCGTAGATATAGGAAGGAACACCAGTGGCGAAGGCGACATCCTGGACTGATACTGACACTGAGGTGCGAAAGCGTGGGGAGCAAACAGG
>denovo10078 Cxam1g_1020 1..253
TACGAAGGGGGCAAGCGTTAATCGGAATTACTGGGCGTAAAGCGCGCGTAGGAGGCGTCGTCAGTCAGAGGTGAAATCCCAGGGCTCAACCTTGGAATTGCCTTAGAAACTGCGGTGCTTGAGTTCGAGAGAGGGCAGTGGAATATCCAGTGTAGAGGTGAAATTCGTAGATATTGGATAGAACACCAGTGGCGAAGGCGACTGCCTGGCTCGATACTGACGCTGAGGTGCGAAAGCGTGGGGAGCAAACAGG
>denovo10079 Cxam1d_24158 1..253
TACGCAGGGTGCAAGCGTTAATCGGAATTACTGGGCGTAAAGCGAGCGTAGGCGGCAACATAAGTTCGATGTGAAAGCCCCGGGCTCAACCTGGGAACTGCATTCAAAACTGGGTGGCTAGAGTGCGAGAGAGGATGGTGGAATTTCCTGTGTAGCGGTGAAATGCGTAGATATTGGGAGGAACACCAGTGGCGAAGGCGACACTCTGGCTTGACACTGACGCTGAGGTACGAAAGCGTGGGGAGCAAACAGG
>denovo1008 Cxam1c_211 1..255
TACGTAGGTCGCAAGCGTTATCCGGAATCATTGGGCGTAAAGCGTTCGAAGGTGGACAAAAGGGTCTGATATTAAATACATGCGGCTCAACCGAGGTTACGTATCGGAAACCGATTGTCTAGAGGGAGACAGAGGCAACTAGAATTCTCATTGTAGGGGTAAAATCCGTAGATAATGGGAGTAATACCATAAGCGAAGGCAGCTCGCTGGGTCTTTCCTGACACTGTGCGAACGAAAGCTAGGGGAGCGAAAGGG
>denovo10080 Cxam1g2_6924 1..253
TACGGAGGGTGCAAGCGTTAATCGGAATTACTGGGCGTAAAGCGAGAGAAGGAGGATACCTAAGTAGGATGTGAAAGCCCCGGGCTCAACCTCGGAACAGCATCCAAAACTGGGTGTCTAGAGTTCGAGAGAGGAGTGTAGAATTTCCTGTGTAGCGGTGAAATGCGTAGATATAGGAAGGAATACCTGTGGCGAAGGCGACACTCTGGCTTGACACTGACGCTGAGTTTCGAAAGCGTGGGGAGCAAACAGG
>denovo10081 Cxam2c_1593 1..253
TACGTAGGGTGCGAGCGTTCACCGGAATTACTGGGCGTAAAGAGCTCGAAGGCGGTTTGTCACGACGTCTGTGAAATCCAAGGGCTTAACCCAGGACGTGCAGGCGATACGGGCTGACTTGAGTACTTGAGCGGAGAGTGGAATTTCTGGTGTAGCGGTGGAATGCTCAGATATCTGGATGAAGACCGATGGCGAAGGCTGGTCTCTGGGTAGTAACTGACGCTGAGGTGCGAAAGCTTGGGTAGCGAACAGG
>denovo10082 Cxam1g_6101 1..253
TACGGAGGGTGCAAGCGTTAAACGGAATTACTGGGCGTAAAGCGTGCGTAGGCGGCTACCTAAGTAGGATGTGAAAGCCCCCGGCTCAACCTGGGAACTGCATCCAATACTGGGTGGCTTGAGTGCGAGAGAGGATTGAGGAATTTCCTGTGTAGCGGTGAAATGCGTAGATATATGAAGGAACACCTGTGGCGAAGGCTACACTCTGGCTTGTCACTGACGCTGAGGTACGAAAGCGTGGGGAGCAAACAGG
>denovo10083 Cxam3d_18914 1..253
TACGGAGGGTGCAAGCGTTAATCGGAATTACTGGGCGTAAAGCGTGCGTAGGCGGCTACCTAAGTAGGATGTGAAAGCCCCGGGCTCAACCTGGGAACTGCATCCAAAACTGGGTGTCTAGAGTTCGAGAGAGGCGTGTGGAACTTCAGGTGTAGCGGTGAAATGCGTAGATATAGGAAGGAACACCAGTGGCGAAGGCGACACCCTGGCTTGACACTGACGCTGAGGTACGAAAGCGTGGGGAGCAAACAGG
>denovo10084 Cxam2d_4601 1..253
TACGGAGGGTCCCAGCGTTATCCGGAATCATTGGGTTTAAAGGGTCCGCAGGCGGGCAAGTAAGTCAGTGGTGAAATATCTAAGCTAAACAAGAAAACTGCCATTGATACTGATTGTCTTGAATTCGGTGGTAGTGGCCGGAACCTGTGATGTAGCGGTGAAATGCATAGATATGACAGAGAACACCGATAGCGAAGGCAGGTGACCAAGCCTGAATTGACGCTCATGGACGAAAGCGTGGGTAGCGAACTGG
>denovo10085 Cxam3b_2668 1..253
TACGAAGGGGGTTAGCGTTGTTCGGAATTACTGGGCGTAAAGCGCGCGTAGGCGGATTGGAAAGTTGGGGGTGAAATCCCAGGGCTCAACCCTGGAACTGCCTCCAAAACTACTAGTCTAGAGTTCGAGAGAGGTGAGTGGAACTCCGAGTGTAGAGGTGAAATTCGTAGATATTCGGAAGAACACCAGTGGCGAAGGCGGCTCACTGGCTCGATACTGACGCTGATGTGCGAAAGTGTGGGGAGCAAACAGG
>denovo10086 Cxam3d2_20552 1..211
TACGGAGGGCGCGAACGTTAATCGGAATTACTGGGCGTAAAGCGCGCGTAGGCGGTTTGATAAGTGGGGTGTGAAAGACCCGGGCTCAACCTGGGAACTGCATTCCAAACTGGCTGTCTTGAGTATGGTAGAGGGAGGTAGAATTTCCTGTGTAGCGGTGAAATGCGTAGATATAGGAAGGAATACCGGTGGCGAAGGCGGCCTCCTGGAC
>denovo10087 Cxam3e_4264 1..253
TACGAAGGGGGCAAGCGTTACTCGGAATAATTGGGAGTAAAGCGTGCGTAGGCGGTTTTATAAGTTGAAAGCGAAAGCCTTTCGCTCAACGAAAGAATTGCTTACAAAACTGTTAAACTAGAGTATTAGAGAGGAAAGAAGAATTCCTGGTGTAGGGGTGAAATCCGTAGATATCAGGAGGAATATCGAAGGCGAAAGCATCTGTCTGGCTAAATACTGACGCTGTTGCACGAAAGCGTGGGGAGCAAACAGG
>denovo10088 Cxam3b_193 1..253
TACAAAGGGTGCAAGCGTTAATCGGATTTACTGGGCGAAAAGCGAACGTAGGAGGCCAATTAAGTCAAATGTGAAATCACCAAGCTAAACATCGGAAATGCATTTGATACTGGTTGGCTAGAGATTTGGAGAGGATTGAAGAATTCCATGTGTAGCGGTGAAATTCGTAGAGATCTGGTGGAATACCTTTGGCGAAGGCTGCCATCTGGACTAATACTGACACTGAGGTTCGAAAGTATGGGGAGCAAACAGG
>denovo10089 Cxam3e_4263 1..253
TACGAAGGGTGCAAGCGTTACTCGGAATTATTGGGCGTAAAGAGTGCGTAGGCGGTTTTATAAGATGAAAGTGAAAGCTTTTGGCTCAACCAAAGAAATGCTTACATAACTGTAAATCTAGAGTATTTGAGAGGATAGCAGAATTACTGATGTAGGGGTGAAATCCGTAGATATATGGAGGAATATCTAAGGCGAAAGCATCTGTCTGGATAAATACTGACTCTGTTGCACGAAAGCGTGGGTAGCTAACAGG
>denovo1009 Cxam3a_19680 1..253
TACGGAGGGTGCAAGCGTTAATCGGAATTACTGGGCGTAAAGCGACCGAAGGCGGCTACCAAAGTAGGATGTGAAAGCCCCGGGCTCAACCACGGAACTGCATCCAAAACTGGGCGGCTAGACTGCGAGAGAGGTGTGTGGAATTTCCTGTGTAGCGGTGAAATGCGTAGATATTGGTAGGAACACCAGTGGCGAAGGCGACACTCTGGCTCGTCACTGACGCTGAGGTTCGAAAGCGTGGGGAGCTAACAGG
>denovo10090 Cxam3c_5377 1..253
TACGGAGGGTGCGAGCGTTAATCGGAATTACTGGGCGTAAAGCGCACGCAGGCGGTTTGTTAAGCTAGATGTGAAAGCCCCGGGCTCAACCTGGGATGGTCATTTAGTACTGGCAGACTTGAGTGTTGGAGAGGGGTGTGGAATTCCAGGTGTAGCGGTGAAATGCGTAGATATCAGGAGGAACAACTCTGGCGAAGGCGTCTCCCTGGGCAAAGACTGACGCTCATGTGCGAAAGTGTGGGTAGCGAACAGG
>denovo10091 Cxam1g2_29231 1..209
TGCGGAGGGTGCAAGCGTTAATCGGAATTACTGGGCGTAAAGCGTGCGTAGGCGGCTACCTAAGTTGGATGTGAAAGCCCCGGGCTCAACCTGGGAACTGCATCCAAAAGTGGGTGGCTTTAGTGCGAGATTGGAGTGTGGATTTTCGTGTGTAGCGGTGAAATGCTTAGATATAGGATGGAACTCCAGTGGCGAAGGCGACACTGTGG
>denovo10092 Cxam1g2_2596 1..253
TACGGAGGGTGAAAGCGTTAATCGGAATTACTGGGCGTAAAGCGTGCGTAGGCGGCAACCTAAGTTGGATGTGAAAGCCCCGGGCTCAACCAGGGAACTGCATCCAAAACTGGGTGGCTTGAGTGCGAGAGAGGAGTGTGGAATTACCTGTGTAGCGGTGAAATGCTTAGATATAGGTTGGAACACCAGTGGCGAAGGCGACACTCTGGCTTGACACTGACGCTGAGGTACGAAAGCGTGGGGAGCAAACAGG
>denovo10094 Cxam3a_22084 1..253
TACGGAGGGTGCGAGCGTTAATCGGAATTACTGGGCGTAAAGCGTACGCAGGCGGTTTGTTAAGCGAGATGTGAAAGCCCCGGGCTCAACCTGGGAAATGCATTCGGAACTGCCAAACTAGAGTGTGATAGAGGGAGGTAGAATTTCAGGTGTAGCGGTGAAATGCGTAGAGATCTGAAGGAATACCGATGGCGAAGGCAGCCACCTGGGTCAACACTGACGCTCATGTACGAAAGCGTGGGGAGCAAACAGG
>denovo10095 Cxam1d_35489 1..253
TACGGAGGGTGCAAGCGTTAATCGGAATTACTGGGCGTAAAGGGTGCGTAGGCGGCTACCTAAGTTGGATGTGAAAGCCCAGGGCTCAACCTGGGAACTGCCTCTAAAACTGGGTGGCTAGAGTGCGTGAGAGGAGTGTGGAATTTCCTGTGTAGCGGTGAAATGCGTAGATATACGAATGAACACCCGTGGCGAAGGCGTCACTCTGGCTTGACACTGACGCTGAGGTACGAAAGCGTGGGGAGCAAACAGG
>denovo10096 Cxam1c_19274 1..248
GACGGAGGGTGCAAGCGTTATCCGGCATCACTGGGTTTAAAGGGTGCGTAGGCGGCGTTGTAAGTCAGAGGTGAAATCCCCCAGCTTAACTGTGGAACTGCCGTTGATACGGCCCGGCTTGAATCCGGGTGAGGTCGGCGGAATTTGTTGTGCAGCGGTGACATGCATAGATATGACATAGACCACCAATTGAGAAGGCAGCTGGCTCGAACTGTATTGACGCTGAGGCACGAAAGCGTGGGGAGCGA
>denovo10097 Cxam1d_35484 1..253
TACGGAGGGGGTTAGCGTTGTTCGGAATTACTGGGCGTAAAGCGCACGTAGGCGGATTGGAAAGTTGGGGGTGAAATCCCAGGGCTCAACCCTGGAGCGGCCTCCAAAACTCCCAGTCTAGAGTTCGAGAGAGGTGAGTGGAATTCCGAGTGTAGAGGTGAAATTCGTAGATATTGGAAGGAACACCAGTGGCGAAGGCGACACTCTGGCTTGACACTGACGCTGAGGTACGAAAGCGTGGGGAGCAAACAGG
>denovo10098 Cxam1c_2837 1..253
TACGGAGGGTGCCAGCGTTAATCGGAATTACTGGGCGTAAAGCGTGCGTAGGCGGCTACCTAAGTTGGATGTGAGAGCCCCGGGCTCAACCTGGGAACTGCACCCAAAACTGGGGGTCTAGAGTTCGAGAGAGGAGTGTTGAATTTCCTGTGTAGCGATAAAATGCGTAGATATCGGAAGGAATACCTGTGGCGAAGGCGACACTCTGGCTTGACACTGACGCTGAGGTACGAAAGCGTGGGGAGCAAACAGG
>denovo10099 Cxam2a_10792 1..253
TACGGAGGGTGCAAGCGTTAATCGGAATTACTGGGCGTAAAGCGTGCGTAGGCGGCTACCTAAGTTGGATGTGAAAGCGCCGGGCTCAACCTGGGAACTGCATCCTAAACTCGGTGGCTTGAGTGCGAGAGGAGTGTGTGGAGTTTCCTGTGTAGCGGTGAAATGCGTAGATATAGAAAGGAACACCTGTGGCGAAGGCGACACTCTGGGTTGACACTGACGCTGAGGTACGAAAGCGAGGGGAGCAAACAGG
>denovo101 Cxam1a_5386 1..209
TACGGAGGGTGCAAGCGTTAATCGGAATAACTGGGCGTAAAGCGTGCGTAGGCGGCTACCTAAGTAGGATGTGAAAGCCCAGGGCTCAACCTGGGAACTGCATCCTAAACTGGGTGGCTTGAGTCCGAGAGAGGAGTGTGGAATTTCCTGTGTAGCGGTGAAATGCGTAGATATAGGAAGGAACACCAGTGGCGAAGGCGACACGCTGG
>denovo1010 Cxam3a_8486 1..253
TACGAAGGGTGCAAGCGTTAATCGGAATTACTGGGCGTAAGGCGAGCGTAGGCGGATACATAAGTAGGATGTGAAAGCCCCAGGCTCAACCTCGGAACTGCATCCAACACTGGGTGGCTAGAGAGCGAGAGAGGAGTGTGGAATATCCAGTGTAGCGGTGAAATTCGTAGATATAGGTAGGAACACCAGTGGCGAAGGCGACACTCTGGCTTGCCACTGACGCTGAGGTTCGAAAGCGTGGGGAGCAAACAGG
>denovo10100 Cxam1c_2831 1..200
TACGGAGGGTGCAAGCGTTAATCGGAATTACTGGGCGTAAAGCGTGCGAAGGCGGCAACCTAAGTAGGATGTGAAAGCCCCGGGCTAAACCTGGGAAATGCATCCTAAACTGGGTGGCTTGAGTGCGAGAGAGGACTGGGGAATTTCCTGTGTAGCGGTGAAATGCGTAGATATAGGAAGGAACATCAGTGGCGAAGGCG
>denovo10101 Cxam1c_9122 1..253
TACAAAGAGTGCAAACGTTGTTCGGAATTACTGGGCTTAAAGCGCACGTAGGCGGCAATGTAAGTGTCGGGTGAAATCCCACGGCTCACCCCAGGAATTGCCTGGCATACTGCAGTGCTGGAGTGTGGTAGGGGAGAGCAGAACTCCTTGTGGAGCGGTGAAATGCGTAGATATCAGGAGGAATACCTGTGGCGAAGGCGGCTCTCTGGTGCATGACTGACGCTGAGGTGCGAAAGCTAGGGTAGCGAACGGG
>denovo10102 Cxam2d_6114 1..253
TACGGAGGGAGCGAGCGTTAATCGGAATTACTGGGCGTAAAGCGCGCGTAGGCGGTTTGATAAGACGGATGTGAAATCCCCGGGCTCAACCACGGAATTGCACCCGATACTGGCCGACTAGAGAACGAGAGAGGGATGTAGAATTTCACGTGTAGCGGTGAAATGCGTAGATATGTGTAGGAACACCGGTGGCGAAGGTGGCCTCCTGGCTCGATACTGACGCTGAGGTGCGAAAGCGTGGGGAGCAAACAGG
>denovo10103 Cxam1g_5813 1..253
TACGGAGGGTGCAAGCGTTAATCGGAATTACTGGGCGTAAAGCGAGAGGAGGCGGCTACCTAAGATGGATGTGAAAGCCCCGGGCTAAACCTCGGAACTGCATCCAAAACTGGGTGGCTAGAGTGCGAGAGAGGAGTGTGGAATTTCCTGTGTAGCGGTGAAATGCGTAGATATAGGAAGGAATACCAGTGGCGAAGGCGACACTCTGGCTTGACACTGACGCTGAGTTTCGAAAGCGTGGGGAGCAAACAGG
>denovo10104 Cxam1g_1824 1..253
TACGGAGGGTGCAAGCGTTAATCGGAATTACTGGGCGTAAAGCGTGCGTAGGCGGCTACCTAAGTAGGATGTGAAAGCCCCGGGCTCAACCTGGGAACTGCACCCTAAACTGGGCGGCTAGAGTGCGAGAGAGGCTGGTTGAATTTCCTGTGTAGCGGTGAAATGCGTAGATATCTGTAGGAATACCTGTGGCGAAGGCGACACGCTGGCTGGACACTGACGCTGAGGTTCGAAAGCGTGGGGAGCAAACAGG
>denovo10105 Cxam1h_6339 1..253
TACGAAGGGTGCTAGCGTTAATCGGAATTACTGGGCGTAAAGAGCACGTAGGAGGAATTTTAAGTAAGATGTGAAATCCCTAGGCTAAACCTCGGAAATGCATTAAAAACTGGGAGTCTAGAGATAAGGAGAGGTTTGCGGAATACCGAGTGTAGAGGTGAAATTCGTTGAGATTCGGTGGAACATCAGTGGCGAAGGCGGCTAACTGGTCTTATACTGACTCTGAGGTGCGAAAGTGTGGGGAGCAAACAGG
>denovo10106 Cxam3a_32391 1..253
TACGGAGGGTGCGAGCGTTAATCGGAATTACTGGGCGTAAAGCGCGCGGAGGCGGATACTTAAGTCGGGTGTGAAAGCCCCGGGCTCAACCTGGGAACTGCATTCGATACTGGCTATCTAGAATTCTGTAGAGGGGGGTGGAATTTCCGGTGTAGCGGTGAAATGCGTAGAGATCGGAAGGAACATCAGTGGCGAAGGCGTCCACCTGGACTAATATTGACGCTGAGGTGCGAAAGCGTGGGGAGCAAACAGG
>denovo10107 Cxam3d_4830 1..209
TACGTAGGGCGCGAGCGTTGTCCGGAATTATTGGGCGTAAAGAGCTAGTAGGCGGGAGGTCGCGTCTGCTGTGAAAGGCTGGGGCTTAACCCTGGATTTGCAGTGGGTACGGGCTAACTAGAGTCCAGTAGGGGAGACTGGAATTCCTGGTGTAGCGGTGGAATGCGCAGATATCTGGAGGAACACCGTTGGCGAAGGCAGGTCTCTGG
>denovo10108 Cxam1h_6336 1..253
TACGTAGGGTGCGAGCGTTATCCGGAATTATTGGGCGTAAAGAGCTCGTAGGCGGTTTGACGCGTATGTCGTGAAATACCGGGGCTAAACCCCGGATCTGCGGTGTGTACGGGCAGTCTAGAGTGCAGTAGGGGAGACTGGAATTCCTGGTGTAGCGGTGGAATGCGCAGATATCAGGAGGAACACCGATGGCGAAGGCTGGTCTCTGGGCTGTAACTGACGCTGAGGAGCGAAAGCATGGGGAGCGAACAGG
>denovo10109 Cxam2b_2648 1..253
TACGGAGGGTGCGAGCGTTAATCGGAATTACTGGGCGTAAAGCGTAAGCAGGAGGTTAGTTAAGTCAGATGTGAAAGCCCCGGGCTCAACCTCGGAACTGCATTTGAAACTGGCATACTAGAGTGCGGCAGAGGGTGGTAGAATTTCAGGTGTAGCGGTGAAATGCGTAGAGATCTGAAGGAATACCGATGGCGAAGGCAGCCACCTGGTCATACACTGACTCTCATGTACGAAAGCGTGGGTAGCTAACAGG
>denovo1011 Cxam3a_8487 1..253
TACGGAGGGTGCAAGCGTTAAACGGAATAACTGGGAGTAAAGCGTGCGTAGGCGGCAACCTAAGTTGGATGTGAAAGCCACGCGCTAAACCTGAAAACTGCATCCAAAACTGGGGGGCTAGAGTGCGAGAGAGGAGTGTGGAATTTGCTGTGTAGCGGTGAAATGCTTAGATATATGAAGGAACACCAGTGGCGAAGGCGACACTCTGGCTTTACACTGACGCTGAGGTACGAAAGCGTGGGGAGCTAACAGG
>denovo10110 Cxam1h_6332 1..253
TACGAAGGGTGCAAGCGTTAATCGGAATTACTGGGCGTAAAGCGAGCGTAGGCGGCTACATAAGTTCGATGTGAAATCCCCGGGCTCAACCACGGAACTGCCTCGCATACTGGGGAGCTAGAGTGCGAGAGAGGAGTGTGGAATTACCTGTGTAGCGGTGAAATGCGTAGATATTGGTAGGAACACCAGTGGCGAAGGCGTCTCTCTGGGTGGCCTCTGACGCTGAGGCACGAAAGCGTGGGGAGCAAACTGG
>denovo10111 Cxam1d_8636 1..207
TACAGAGGGTGCAAGCGTTAATCGGAATTACTGGGCGTAAAGCGAGCGTAGGAGGTTAGATAAGTAGGATGTGAAATCCCCGGGCTCAACCTGGGAACTGCATTCAAAACTGTCGAGCTAGAGTAAGTTAGAGGTTTGTGGAATTTCCTGTGTAGCGGTGAAATGCGTAGATATAGGAAGGAACACCAGTGGCGAAGGCGACAAGCT
>denovo10112 Cxam3d_23231 1..253
TAGAGAGGGTGCAAGCGTTAATCGGAATTACTGGGCGTAAAGCGCGCGTAGGTGGTTCGATAAGATGGATGTGAAATCCCCGGGCTCAACCTGGGAACTGCATTCATAACTGACGTGCTAGAGTGTGGTAGAGGGTGGTGGAATTTCCTGTGTAGCGGTGAAATGCGTAGATATAGGAAGGAACACCAGTGGCGAAGGCGTCCAGCTGGACTGATACTGACACTGAGGTGCGAAAGCGTGGGGAGCAAACAGG
>denovo10113 Cxam2d2_16478 1..253
GACGGAGGGTGAAAGCGTTGCTCGGAATCACTGGGCGTAAAGCGTACGCAGGCGGAAAGGTAAGTCGGGTGTGAAGTCCCAGGGCTCAACCCAGGAACTGCATTCGATACTGCCTCGCTTGATTTCGGGAGAGGGAAGCGGAATTCCTGGTGTAGAGGTGAAATTCGTAGATATCAGGAGGAACACCAGTGGCGAAGGCGGCTCGCTGGGCCGTTGCTGACGCTGAGGCGCGAAAGCGTGGGGAGCAAACAGG
>denovo10114 Cxam1c_35640 1..253
TACGGAGGGGGTTAGCGTTGTTGGGAACTACTGGGCGTAAAGCGCACGTAGGCGGATTGGAAAGTTGGGGGTGAAATCCCAGGGCTCAACCCTGGAACTGCCTCCAAAACTCGCAGTCTAGAGTTCGAGAGAGGTGAGTGGAATTCCGAGTGTAGAGGTGAAATTCGTAGATATTCGGAGGAACACCAGTGGCGAAGGCGGCTCACTGGCTCGATACTGACGCTGAGGTACGAAAGCGTGGGGAGCAAACAGG
>denovo10115 Cxam2d2_23614 1..254
TACGTAGGGTGCGAGCGTTGTCCGGAATTACTGGGCGTAATGCGCTCGTAGGAGGATTGTCGCGTCGTCTGTGAAATACCGGGGCTAAACTCCGGGCGTGCAGGCGATACGGGCATAACTTGAGTACTGTGGGGGTAACTGGAATTCCTGGTGTAGCGGTGAAATGCGCAGATATCTGGAGGAACACCGATGGCGAAGGCAGGTAACTGGGCAGTTACTGACGCTGAGGAGCGAAAGCATGGGTAGCGAACAGG
>denovo10116 Cxam2b_1083 1..253
TACGGAGGGGGTTAGCGTTGTTCGGAATTACTGGGCGTAAAGCGCGCGTAGGCGGATTAGACAGTTAGAGGTGAAATCCCAGGGCTCAACCCTGGAACTGCCTCAAATACTGCTAGTCTAGAGTTCGAGAGAGGTGAGTGGAATTCCGAGTGTAGAGGTGAAATTCGTAGATATTCGGATGAACACCAGTGGCGAAGGCGGCTCACTGGCTCGATACTGACGCTGAGGTGCGAAAGTGTGGGGAGCAAACAGG
>denovo10117 Cxam1c_9706 1..253
TACGTAGGGCGCAAGCGTTGTCCGGAATTATTGGGCGTAAAGAGCTCGTAGGAGGTTTGTCTCGTCTGCTGTGAAAGCCCGGGGCTTAACCCCGGGTGTGCAGTGCGTACGGGCAGACTTGAGTGTAGTAGGGGAGACTTGAACTCCTGGTGTAGCGGTGAAATGCGCAGATATCTGGAAGAACACCGTTGGCGAAGGCAGGCCTCTGGGCTGTTACTGACGCTGAGGAGCGAAAGCATGGGGAGCGAACAGG
>denovo10118 Cxam1h_1868 1..253
TACAGAGGGAGCAAGCGTTAATCGGAATTACTGGGCGTAAAGCGCGCGTAGGTGGTTAGATTAGTAGGATGTGAAATCCCCGGGCTCAACCTGGGAACTGCATTCAAAACTGACGAGCTAGAGTATGGTAGAGGGGGGTGGAATTTCCTGTGTAGCGGTGAAATGCGTAGATATAGGAATGAACACCAGTGGCGAAGGCGACCACCTGGACTGTTACTGACACTGAGGTGCGAAAGCGTGGGGAGCAAACAGG
>denovo10119 Cxam2d2_16476 1..253
TACGGAGGGTGAAAGCGTTAATCTGAATTACTGGGCGTAAAGCGCGCGTAGGCGGTTTGATAAGAGAGATGTGAAATCCCAGGGCTCAACCTGGGAACTGCCTTTAAAACTGGCAGGCTAGAGTTCGATAGAGGCGTGTGGAATTACCAGTGTAGCGGTGAAATTCGTAGATATTGGCAGGAACACCAGTGGCGAAGGCGGCACTCTGGCCCGATACTGACGCTGAGGTGCGAAAGCGTGGGGAGCAAACAGG
>denovo1012 Cxam1d_10824 1..253
TACGAAGGGTGCAAGCGTTAATCGGAATTACTGGGCGTAAAGCGTACGTAGGCGGAAACATAAGTTGGATGTGAAATCCCCAGGCTCAACCTCGGAACTGCATCCAAAACTGGGTGGCTAGAGAGCGAGAGAGGAGTGAGGAATATCCTGTGTAGAGGTGGAATTCGTAGATATAGGTTGGAACACCAGTGGCGAAGGCGTCACTCTGGCTTGACACTGACGCTGAGGTACGAAAGTGTGGGGAGCAAACAGG
>denovo10120 Cxam1c_1288 1..253
TACGGAGGGTGCAAGCGTTAATCGGAATTACTGGGCGTAAAGCGTGCGTAGGCGGCTACCTAAGTAGGATGTGAAAGCCCCGGGCTCAACCTGGGAACTGCATCCTAAACTGGGTGGCTAGAGTGCGAGAGAGGAGTGTGGAATCTCCTGTGTAGCGGTGAAATGCGTAGATATTGGAATGAACACCAGTGGCGAAGGCGTCTCTCTGGCTTGTCACTGACGCTGAGGTTCGAAAGCGTGGGGAGCAAACAGG
>denovo10121 Cxam1d_9453 1..252
TACGAAGGGAGCAAGCGTTAATCGGAATTACTGGGCGTAAAGCGAGCGTAGGCGGCAACATAAGTTGGATGTGAAATCCCCGGGCTCAACCCCGGAACTGCATCAAAAACTGGTTGGCTAGAGTGCGAGAGAGGAGGGGGGAATTCCTGTGTAGCGGTGAAATGCGTAGATATAGGTAGGAACACCAGTGGCGAAGGCGACTCTCTGGCTTGACACTGACGCTGAGGTTCGAAAGCGTGGGGAGCAAACAGG
>denovo10122 Cxam1g2_4745 1..253
TACGAAGGGTGCAAGCGTTAATCGGAATTACTGGGCGTAAAGCGAGCGTAGGCGGCTACCTAAGTAGGATGTGAAAGCCCCGGGCTCAACCACGGAACTGCATCCAAAACTGGGTGGCTAGAGTGCGAGAGAGGAGTGTGGAATTTCCTGTGTAGCGGTGAAATGCGTAGATATAGGTAGGAACACCAGTGGCGAAGGCGACACTCTGGCTTGACACTGACGCTGAGGTACGAAAGCGTGGGGAGCAAACAGT
>denovo10123 Cxam1c_8981 1..253
TACAGAGGGTGCAAGCGTTAATCGGAGTTACTGGGCGTAAAGCGCACGTAGGTGGTTCGGTAAGTTGGATGTGAAATCCCAGGGCTCAACCTGGGAACTGCATTCAAAACTGACGAGCTAGAGTATGGTAGAGGGTGGTGGAATTACCTGTGTAGCGGTGAAATGCGTAGATATAGGTAGGAACACCAGTGGCGAAGGCGTCCACCTGGACTGATACTGACTCTGAGGTGCGAAAGCGTGGGGAGCAAACAGG
>denovo10124 Cxam3e_34461 1..226
GACAGAGGATGCAAGCGTTATCCGGAATCATTGGGCGTAAAGCGACTGTAGGTGGCTTTTTAAGTTCGCTGTCAAATACCAGGGCTCAACCCTGGACAGGAGGTGTATACTACTAAGCTAGAGTATGGTAGGGGCAGAGGGAATTTCCGGTGGAGCGATGAAATGCGTAGAGATCGGAAGGAACACCAACGGCGAAAGCACGCTGCTGGTCCGTCACTGACACTGA
>denovo10125 Cxam3b_378 1..253
TACGAAGGGGGCAAGCGTTGATCGGAATTACTGGGCGTAAAGCGCACGTAGGCGGGGAATCCAGTCAGAGGTGAAAGGCCCGGGCTCAACCTGGGAAAGGCCTTTGATACTGATTTGCTTGAGTTCGTAAGAGGGTTGTGGAATTCCAAGTGTAGAGGTGAAATTCGTAGATATTTGGATGAACACAGGTGGCGAAGGCGGCTTCCTGGTCCGATACTGACGCTGAGGTGCGAAAGCGTGGGGAGCGAACAGG
>denovo10126 Cxam1g_7067 1..253
TACGGAGGGTGCAAGCGTTAATCGGAATTACTGGGCGTAAAGCGAGCGTAGGCGGCTACCTAAGTTGGAAGTGAAAGCCCCGGGCTCAACCTGGGAACTGCATGCAAAACTGGGTGGCTAGAGTGCGAGAGAGGAGTGTGGAATTCCCAGTGTAGCGGTGAAATGCGTAGATATTGGCAGGAACACCAGTGGCGAAGGCGACACTCTGGCTCGACACTGACGCTGAGGTTCGAAAGCGTGGGGAGCAAACAGG
>denovo10127 Cxam2a_6194 1..253
TACAGAGGGTGCAAGCGTTAAACGGAATTAATGGGCGTACAGCGAGCGTAGGTGGTTCGTTAAGTAGGATGTGAAATCCCCGAGCTCAACAAGGGAACTGCATTCAAAACTGACGAGCTTGAGTATGGTAGAGGGAGGTGGAATTTCCTGTGTAGCGGTGAAATGCTTAGATATAGGAATGAACACCTTTGGCGAAGGCTACCAGCTGGTCTGAAACTGACACTGAGGTTCGAAAGCGTGGGGAGCTAACAGG
>denovo10128 Cxam1g_34624 1..253
TACGGAGGGTGCAAGCGTTGTCCGGAATCATTGGGTGTAAAGGGTGCGTAGGCGGATGCCTAAGTCTGGGGTGAAATCTTGCAGCTTAACTGTAAAATTGCCTTGGATACTGGGTGTCTTGAGTACAGAAGAGGATGGTGGAATTCGTAGTGTAGCGGTGAAATGCATAGATATTACGAAGAACACCGGTGGCGAAAGCGGCCATCTGGTCTGTTACTGACGCTGAGGCACGAAAGCGTGGGGAGCGAACAGG
>denovo10129 Cxam1c_7061 1..253
AACGTACTGTGCCAACGTTATTCGGAATCACTGGGCTTAAAGCGAGCGTAGGCGGTAAAGTAAGTAAGGTGTGAAATCCCAGAGCTCAACAAAGGCACGGCGTTCTAAACTGCTAAACTTGAGTGAGATAGGGGTGTACGGAACTTCCGGTGGAGCGGTGAAATGCGTTGATATCGGAAGGAACACCGGTGGCGAAAGCGGTACACTGGGTCTTAACTGACGCTGAGGCACGAAAGCCAGGGTAGCTAACGGG
>denovo1013 Cxam1d_10821 1..200
TACGGAGGGTGCAAACGTTAATCGGAATAAATGGGCGTAAAGCGAGCGTAGGCGGCAACCTAAGTTGGATGTGAAAGCCCCGGGCTCAACCATGGAACTGCATCCAAAACTGGTTGGCTAGAGTGCGAGAGAGGAGTGTGGAATTTCCTGTGTAGAGGTGAAATGCGTAGATATAGGAAGGAACACCAGTGGCGAAGGCG
>denovo10130 Cxam3d_20973 1..253
GACGGAGGATGCAAGTGTTATCCGGAATCACTGGGCGCGAAGCGTCTGTAGGTGGTTTAATAAGTCAACTGTTAGGTCTCGAGGCCCAACCTCGAAATCGCAGTCGAAACTATTAGACTAGAGTATAGTAGGGGTAAAGGGAATTTCCAGTGGAGCGGTGAAATGCGTAGAGATTGGAAAGAACACCGATGGCGAAGGCACTTTACTGGGCTATTACTAACACTCAGAGACGAAAGCTAGGGTAGCAAATGGG
>denovo10131 Cxam2c_2155 1..253
TACGGAGGGTGCAAGCGTTAATCGGAATTACTGGGAGTAAAGCGTGCGTAGGCGGCTACCTAAGTTGGATGTGAAAGCCCCGGGCTCAACCTGGGAACTGCCTCCAAAACTGGGTGGCTAGAGTTCGAGCGAGGCTGGTGGAATTTCCTGTGTAGCGGTGAAATGCTTAGATAGCTGAAGGAACCCCATTTGCGAAGGCGACACTCTGGCGTGACACTGACGCTGAGGTACGAAAGCGTGGGGAGCAAACAGG
>denovo10132 Cxam2a_3664 1..253
GACAGAGGATGCAAGCGTTAAACGGAATGAATGGGCGTAAAGCGTCTGTAGGAGGCTTAATAAGTTCGCTGTCAAATACCAGGGCTCAACCATGGACAGGAGGTGAAAACTACTTTGCTAGAGTTCGTTAGGGGCTGAGGGAATTTCCGGTGGAGCGATGAAATGCGTAGAGATCGGAAGGAACACCAACGGCGAAAGCTATCTTCTGGGTCGACACTGACTCTGAGAGACGAAAGCTAGGGGAGCTAATGGG
>denovo10133 Cxam1h_6570 1..253
GACGGAGGGTGCAAGCGTTGCTCGGAATCACTGGGCGTAAAGCGAAAGCAGGCGGCAAGGAAAGTAGGGTGTGAAATCCCGGGGCTCAACCCCGGAACTGCCTACTAAACTGCCTCGCTTGAATACGGGAGAGGCTAGCGGAATTCCTCGTGTAGAGGTGAAATTCGTAGATATCAGGATGAACACCTGTGGCGAAGGCGGCTCGCTGGGCCGTAGCTGACGCTGAGGCGCGAAAGCGTGGGGAGCTAACAGG
>denovo10134 Cxam1g_34623 1..209
TACGGAGGGTGCAAGCGTTAATCGGAATTACTGGGCGTAAAGCGTGCGTAGGCGGCTACCTAAGTTGGATGTGAAAGCCCCGGGCTCAACCTGGGAACTGCATCCCAAACTGGGTGGCTAGAGTGCGGGAGAGGTCGGTGGAATTTCCGGTGTAGCGGTGAAATGCGTAGATATCGGCAGGAACACCAGTGGCGAAGGCGACCGTCTGG
>denovo10135 Cxam2b_20759 1..253
TACGGAGGGTGCGAGCGTTAATCGGAATTACTGGGCGTAAAGCGCACGCAGACGGTTTGTTAAGCTAGATGTGAAAGCCCCGGGCTCAGCCTGAGATGGTCATTTAGCACTGGCAGACTAGAGTCTTGGAGAGGGGAGTGGAATTCCAGGTTCAGCGGTGAAATGCGTAGATATCTGGAGGAACATCAGTGGCGAAGGCGACTCCCTGGCCAAAGACTGACGTTCTTGTGCGAAAGTGTGGGTAGCGAACAGG
>denovo10136 Cxam3a_440 1..253
TACGAAAGGACCAAGCGTTAATCGGAATTACTGGGCGTAAAGCGTGCGTAGGCGGCTACCTAAGATGGATGTGAAATCCCCGGGCTCAACCTGGGAACTGCATCCATAACTGGGTGGCTAGAGTGCGAGAGAGGAGTGGGGAAATTCCTGTGGAGCGGTGAAGTGCGTAGATATAGGAAGGAACTCCTGAGGGGAAGCCGAGACTCTGGCTTGACACTGACGCTGAGGTACGAAAGCGTGGGGAGCAAACAGG
>denovo10137 Cxam2a_15673 1..253
TACGGAGGGTGCAAGCGTTAATCGGAATTACTGGGCGTAAAGCGTGCGTAGGCGGCTACCTAAGTTGGATGTGAAATCCCCGGGCTCAACCTGGGAACTGCCTCCAACACTGGGGGGCTAGAGTGCGAGAGAGGAGAGTGGAATTTCCTGTGTAGCGGTGAAATTCGTAGATATAGGCAGGAACACCAGTGGCGAAGGCGACACTCTGGCTTGACACTGACGCTGAGGTCCGAAAGCGTGGGGAGCAAACAGG
>denovo10138 Cxam2a_6833 1..253
TACGAAGGGAGCAAGCGTTAATCGGAATTACTGGGCGTAAAGCGAGCGTAGGCGGCAACCTAAGTAGGATGTGAAATCCCCGGGCTCAACCTCGGAACTGCATCCTAAACTGGGTGGCTAGAGTTCGAGAGAGGAGTGTGGAATTTCCTGTGTAGCGGTGAAATGCGTAGATATAGGAAGGAACACCAGTGGCGAAGGCGACACTCTGGCTTGACACTGACGCTGAGGTACGAAAGCGTGGGGAGCAAACAGG
>denovo10139 Cxam3d2_6971 1..253
GACGGAGGGTGCAAGCGTTGCTCGGAATCACTGGGCGTAAAGCGTACGCAGGCGGCAAGGTAAGTCGGGTGTGAAATCCCGGGGCTCAACCCCGGAACTGCATTCGAAACTGCCTCGCTTGAATACGGGAGAGGGAAGCGGAATTCCTGGTGTAGAGGTGAAATGCATAGATATGTCATAGAATACCAATTGCGAAGGCAACTGGCTGGACTTGTATTGACGCTGAGGCTCGAAAGCGTGGGGAGCAAACAGG
>denovo1014 Cxam1g2_6784 1..253
TACAGAGGGTGAAAGCGTTAATCGGAATTACTGGGCGTAAAGCGCGCGTAGGTGGTTCATTAAGTAGGATGTGAAATCCCCGGGCTCAACCACGGAACTGCATTCAAAACTGTCGAGCTTGAGTATGGTAGAGGGTTGTGGAATTTCCTGTGTAGCGGTGAAATGCGTAGATATAGGAAGGAACACCAGTGGCGAAGGCGTCCACCTGGAGTGATACTGACTCTGAGGTGCGAAAGCGTGGGGAGCAAACAGG
>denovo10140 Cxam1g2_41534 1..202
TACGGCGGGTGCAAGCGTTAATCGGAATTACTGGGCGTAAAGCGTGCGGAGGCGGCTACCTAAGTTGGATGTGAAAGCCCCGGGCTCAACCTGGGAACTGCATACCAAACTGGGTGCCTAGAGTGCGAGAGAGGAGTGTGGAATTTCCGGTGTAGCGGTGAAATGCGTAGATATCTGACGGAACACCATTGGCGAAGGCGAC
>denovo10141 Cxam1d_9301 1..253
TACGTAGGTTGCAAGCGTTATCCGGAATTATTGGGAGTAAGGCGAGCGTAGGCGGTTTTTTAAGTCTGATGTGAAAGCCCACGGCTCAACCGTGGAGGGTCATTGGAAACTGGAAAACTTGAGTGCGGAAGAGGAAAGAGGAATTCCATGTGTAGCGGTGAAATGCTCAGATATATGTATGAACACCAGTGGCGAAGGCTTCTTTCTGGTCTGTAACTGACGCTGATGTTCGAAAGCGTGGGGATCAAACAGG
>denovo10142 Cxam3a_8799 1..253
TACGAAGGGAGCAAGCGTTAATCGGAATTACTGGGCGTAAAGCGTGCGTAGGCGGCTACCTAAGTTGGATGTGAAAGCCCCGGGCTCAACCTGGGAACTGCATCAAAAACTGTGGTGCTAGAGTGCGAGAGAGGAGTGAGGAATTTCCTGTGTAGCGGTGAAATGCGTAGATATAGGAAGGAACACCAGTGGCGAAGGCGACACTCTGGCTTGACACTGACGCTGAGGTTCGAAAGCGTGGGGAGCAAACAGG
>denovo10143 Cxam1c_1168 1..253
TACGAAGGGGCCAAGCGTTACACGGAATAATTGGGCGTAAAGCGTCCGAAGGCGGTAATATAAGTTGAAAGTGAAAGAATTAGGCTCAACCAAAAAATTGCTTACAAAACTGTAAAACTAGAGTATTAGAGAGGATAGAAGAATTAGTGATGTAGGGGTGAAATCCGTAGATATCAGTATGAATATCGAAGGCGAAAGCAGCTGTCTTGCTAAATACTGACGCTGTTGCACGAAAGCGTGGGGAGCTAACTGG
>denovo10144 Cxam1g2_39857 1..253
TACGGAGGGTGCAAGCGTTAATCGGAATTACTGGGCGTAAAGCGTGCGTAGGCGGCTACCTAAGTTGGATGTGAAAGCCCCGGGCTCAACCTGGGAACTGCATCCAAAACTGGGTGGCTAGAGTGCCAGAGAGGAGTGTGGAATGTCCTGTGTAGCGGTGAAATGCGTAGATATCGGAAGGAACACCAGTGGCGAAGGCGACACGCTGGCTTGACACTGACGCTGAGGTACGAAAGCGTGGGGAGCAAACAGG
>denovo10145 Cxam3d2_15580 1..253
GACAGAGGATGCAAGCGTTATCCGGAATGATTGGGCGTAAAGCGTCTGTAGGTGGCTTTTTAAGTTCGCTGTCAAATACCAGGGCTCAACACTGGACTGGTGGTGAAAACTACTAAGCTAGAGTATGGTAGGGGCAGAGTGAATTTCCGGTGGAGCGATGAAATGCGTAGAGATCGGAAGGAACGCCTACGGCGAAAGCAGTCTGCTGGGCCTACACTGACACTGAGAGACGAAAGCTAGGGGAGCGAATGGG
>denovo10146 Cxam1g2_11549 1..211
GACGAACCGACCCAACGTTAATCGGAATTACTGGGCTTAAAGCGTGCGTAGGCGGCAAACAAAGTAAGATGTGAAATCCCACGGCTCAACCTTGGAACTGCATCATAAACTGCATGGCTTGAGTGAGATAGGGGTGTGAGGAACTTACGGTGGAGCGGTGAAATGCGTTGATATATTAAGGAACACCTGTGGCGAAGGCGTCACTCTGGGT
>denovo10147 Cxam1g2_6676 1..209
TACGGAGGGTGCAAGCGTTAATCGGAATTACTGGGCGTAAAGCGTGCGTAGGCGGCTAACTAAGTAGGATGTGAAAGCCCCGGGCTCAACCAGGGAACTGCATCCTAAACTGGGTGGCTAGAGTGCGAGAGAGGCTTGTGGAATTTCAGGTGTAGCGGTGAAATGCGTAGATATCTGAAGGAACACCAGTGGCGAAGGCGACACGCTGG
>denovo10148 Cxam1g2_8437 1..253
TACGGAGGGTGCAAGCGTTAATCGGAATTACTGGGCGTAAAGCGTGCGTAGGCGGCATCCTAAGTTGGATGTGAAAGCCCCGGGCTCAACCTGGGAACTGCATCCAAAACTGGTTGGCTAGAGTGCGTAAGAGGATGGTGGAATTTCCTGTGTAGCGGTGAAATGCGTAGATATATGAATGAACACCTGTGGCGAAGGCGACAATCTGGTGTGTCACTGACGCTGAGGCACGAAAGCGTGGGGAGCAAACAGG
>denovo10149 Cxam1g2_8434 1..253
TACGGAGGGAGCAAGCGTTAATCGGAATTACTGGGCGTAAAGCGAGCGTAGGCGGAAACATAAGTTGGATGTGAAATCCCCGAGCTCAACAAGGGAACTGCCTCCAAAACTGGTTGCCTAGAGTGCGAGAGAGGAGTGTTGAATTTCCTGTGTAGCGGTGAAATGCGTAGATATAGGTATGAATGCCAGTGGCGAAGGCGTCACTCTGGCTGGACACTGACGCTGAGGTACGAAAGCGTGGGGAGCAAACAGG
>denovo1015 Cxam1g2_15628 1..253
TACGGAGGGTGCAAGCGTTGTCCGGATTTATTGGGTTTAAAGGGTGCGTAGGCGGAATATAAAGTCAGTGGTGAAAGCCCCCAGCTCAACAGGGGAACTGCCATTGAAACTGCTAGACTTGAGTACAGACGAGGATGGCGGAATTAATCGTGTAGCGGTGAAATGCTTAGATACTATAAAGAACCCCGATAGCGAAGGCTGCTATCTTGACTGTAACTGACGCTGAGGCTCGAAAGCGTGGGGAGCGAACAGG
>denovo10150 Cxam1g2_18057 1..253
TACGGAGGGTGCAAGCGTTAATCGGAATTACTGGGCGTAAAGCGTGCGTAGGCGGCTACCTAAGTTGGATGTGAAAGCCCCGGGCTCAACCTGGGAACTGCATCCAAAACTGGGTGGCTAGAGTCCGAGAGAGGATTGTGGAATATCCAGTGTAGCGGTGAAATGCTTAGATATACGAAGGAACACCAGTGGCGAAGGCGACACTCTGGCTTGACACTGACGCTGAGGTACGAAAGCGTGGGGAGCAAACAGG
>denovo10151 Cxam1b_12846 1..253
TACGGAGGGGGTTAGCGTTGTTCGGAATTACGGGGCGTGGTGCGCGCGTAGGCGGATTGGAAAGTTGGGGGTGTGATCCCGGGGCTCAACCCCGGAACTGCCTCCAAAACTATCAGTCTAGAGTTCGAGAGAGGTGAGTGGAATTCCAAGTGTAGAGGTGAAATTCGTAGATATTTGGAGGAACACCAGTGGCGAAGGCGGCTCACTGGCTCGATACTGACGCTGAGGTGCGAAAGTGTGGGGAGCAAACAGG
>denovo10152 Cxam1c_2481 1..253
TACAAAGAGTGAAAACGTTGATCGGAATTAATGGGCTTAAAGCGAGCGTAGGCGGCATTCTAAGTTTAAAGTGAAAGCCAAAGGCTCACCCATAGAATTGCATCGAAAACTGAATAGCTAGAGTTTGGTAGGGGAGAGCAGAACTCCTGGTGGAGGGGTGAAATCCGTAGATATCAGGAGGAATATCGTAGGCGAAAGCTGCTGTCTGGTCCATGACTGACGCTGATGCTCGAAAGCTAGGGTAGCTAACGGG
>denovo10153 Cxam1c_2482 1..253
TACGGAGGGAGCAAGCGTTAATCGGAGTTACTGGGCGTAAAGCGTGCGTAGGCGGCTACCTAAGTTGGATGTGAAAGACCCGGGCTCAACCAGGGAACTGCATCCAAAACTGGGTGGCTAGAGTGCGTGAGAGGAGTGTGGAATTTCCTGTGTAGCGGTGAAATGCGTAGATATAGGAAGGAACACCAGTGGCGAAGGCGACACTCTGGCTTGTCACTGACGCTGAGGTACGAAAGCGTGGGTAGCTAACTGG
>denovo10154 Cxam2b_2162 1..253
TACGGAGGGGGTTAGCGTTGTTCGGAATTACTGGGCGTAAAGCGCACGTAGGCGGACTGGAAAGTTGGGGGTGAAATCACAGGGCTCAACCCTGGAACTGCCTCCAAAACTATCAGTCTAGAGTTCGAGGGAGGTGAGTGGAATTCCGAGTGTAGAGGTGAAATTCGTAGATATTCGGAGGAACACCTGTGGCGAAGGCTGCTCTCTGGCTCGATACTGACGCTGAGGTGCGAAAGTGTGGGGAGCAAACAGG
>denovo10155 Cxam3d_2737 1..254
TACGTAGGGTGCCAGCGTTGACCGGAATTACTGGGCGTAAAGGGCTCGTAGGTGGATACACGCGTAGTCTGTGAAATACCGGGGCTAAACTACGGGCCTGCAGGCGATACGGGCTTAACTTGAGTTCTGTAGGGGTTACTGGAATTCCTGGTGTAGCGGTGAAATGCGCAGATATCTGTAGGAACACCGATGGCGAAGGCAGGTTTCTGGGGTGTTACTGACGCTGAGGAGCGAAAGCATGGGTAGCGAACAGG
>denovo10156 Cxam1c_21492 1..253
TACAGAGGGTGCAAGCGTTAATCGGAATTAATGGGCGTAAAGCGCGCGTAGGTGGTTCGTTAAGTAGGATGTGAAATCCCCGGGCTCAACCTGGGAACTGCATTCTATACTGACGAGCTAGAGTATGGTAGAGGGTAGTGGAATTTCTTGTGTAGCGGTGAAATGCGTAGATATATGAATGAACACCAGTGGCGAAGGCGTCCACCTGGACTGATACTGACACCGAGGTGCGAAAGCGTGGGGAGCAAACAGG
>denovo10157 Cxam1f_3127 1..253
TACGGAGGGTCCGAGCGTTAATCGGAATTACTGGGCGTAAGGCGCGCGTAGGAGGTTATTTAAGTAAGAGGTGAAATCCCAGGGCTCAACCTGGGAACTGCACCTTATACTGGGTAACTAGAGTTCCGAAGAGGTGTGTGGAATTTCCTGTGTAGCGGTGAAATGCGTAGATATAGGAATGAACACCAGTGGCGAAGGCGACCTCCTGGTCTTATACTGACTCTGAGGTGCGAAAGCGTGGGTAGCAAACAGG
>denovo10158 Cxam1g2_5590 1..253
TACGAAGGGTGCAAGCGTTAATCGGAATTACTGGGCGTAAAGCGAGCGTAGGCGGCTACATAAGTTAGATGTGAAAGCCCCGAGCTCAACATCGGAACTGCATCCAAAACTGGGTGGCTAGAGTGCGAGAGAGGAGTTTGGAATTTCCTGTGTAGCGGTGAAATGCGTAGATATAGGAAGGAACACCAGTGGCGAAGGCGACACTCTGGCTTGTCACTGACGCTGAGGTTCGAAAGCGTGGGGAGCAAACAGG
>denovo10159 Cxam1b_763 1..206
TACAGAGGGTCCAAGCGTTAAACGGAATAAATGGGCTTAAAGCGAGCGTAGGAGGTAAATTAAGTTGAATGTGAAATCAACGGGCTCAACCTGAAAACTGCATCCAAAACTGGCAAGCTAGAGTATGGTAGAGGTTAGAGGAATTTGCTGTGTAGCGGTGAAATGCGTAGATATAGGAATGAACACCTGTGGCGAAGGCGAGTACC
>denovo1016 Cxam3e_23980 1..253
GACGGAGGGTGCAAGCGTTGCTCGGAATCACTGGGCGTAAAGCGTACGCAGGCGGCTAGGTAAGTCGGGTGTGAAATCCCGGGGCTCAACCCCGGAACTGCATCCGAAACTGCCTCGCTTGAGTTCGGGAGAGGGTAGTGGAATTCCTGGTGTAGCGGTGAAATGCGTAGATATCAGTAGGAACACCAGTGGCGAAGGCGGCTCGCTGGGCCGTAGCTGACGCTGAGGCGCGAAAGCGTGGGGAGCAAACAGG
>denovo10160 Cxam1b_762 1..253
TACAGAGGGTGCAAGCGTTAATCGGAATTACTGGGCGTAAAGCGCGCGTAGGTGGTTAGTTAAGTAGGATGTGAAATCCCCGGGCTCAACCTGGGAACTGCAATCTATACTGACGATCTAGAGTATGGTAGAGGGTGGTTGAATTTCCAGTGTAGCGGTGAAATGCGTAGATATTGGTAGGAACACCTGTGGCGAAGGCGTCCAGCTGGACTGATACTGACACTGAGGTGCGAAAGCGTGGGGAGCAAACAGG
>denovo10161 Cxam3d_2739 1..254
TACGTAGGGTGCCAGCGTTGTCCGGAATTACTGGGCGTAAAGGGCTCGTAGGTGGTTTGTCGCGTAGTCTGTGAAATACCCGGGCTTAACTACGGGCGTGCAGGCGATACGGGCATAACTTGAGTACTGTAGGGGTAACTGGAATTCCTGGTGTAGCGGTGAAATGCGCAGATATCAGGAGGAACACCGATGGCGAAGGCATGTTACTGGGGAGTTACTGACGCTGAGGAGCGAAAGCATGGGTAGCTAACAGG
>denovo10162 Cxam2a_3848 1..253
GACGGAGGGTGCAAGCGTTGCACGGAATCACTGGGAGTAAAGCGTACGCAGGCGGCAAGGTAAGTCGGGCGCGAAATCAAGCCGCTCAACCCAAGAAATGCATTCGAAACTGCCTCGCTTGAATACTGCAGAGGGATGCGGAATTCGTGGTGTAGAGGTGAAATGCTTAGATATCAGGATGAACGCCAGTGGCGAAGGCGGCTCGCTGGGCGTTAGCTGACGCTGAGGCGCGAAAGCGTGGGGAGCTAACAGG
>denovo10163 Cxam1b_767 1..253
TACGTAGGGCGCAAGCGTTGAACGGAATTAATGGGCGTAAAGAGCTCGTAGGCGGTTTGTCGCGTCTGCTGTGAAAGCCCAGGGCTTAACCCCGGGTGTGCAGTCGGTACGGTCAGACTTGAGTTCGGTAGGGGAGACTGGAATTCCTGGTGTAGCGGTGAAATGCGCAGATATCAGGAGGAACACCTTTGGCGAAGGCTTGTCTCTGGGCGGTTACTGACGCTGAGGAGCGAAAGCATGGGGAGCTAACAGG
>denovo10164 Cxam1h_7421 1..253
TACAGAGAGTGCAAACGTTGTTCGGAATTACTGGGCTTAAAGCGCGCGTAGGCGGCATTGAAAGTGTCGGGTGAAAGCCCACGGCTCACCCGAGGAATTGCCGGGAATACTGCAGTTCTAGAGTGTGGAAGGGGAGAGAAGAACTCCTGGTGGAGCGGTGAAATTCGTAGATATCAGGTTGAATACCGGTGGCGAAGGCGGCGCTCTGGTCCATGACTGACGCTGAGGTGCGAAAGCTAGGGTAGCGAACGGG
>denovo10165 Cxam1a_1186 1..253
TACGGAGGGTGCGAGCGTTAATCGGAATTACTGGGCGTAAAGCGCGCGTAGGCGGCTGGGTCAGTCGGATGTGAAAGCCCCGGGCTTAACCTGGGAATTGCATTCGATACTGCCTGGCTAGAGTATGGGAGAGGGAAGCGGAATTTCCGGTGTAGCGGTGAAATGCGTAGATATCGGAAGGAACACCAGTTGCGAAGGCGGCTTCCTGGCCCAATACTGACGCTGAGACGCGAAAGCGTGGGGAGCAAACAGG
>denovo10166 Cxam1g2_4291 1..253
TACGGAGGGTCCAAGCGTTAATCGGAATTACTGGGCGTAAAGCGTGCGTAGGCGGCAACCTAAGTTGGATGTGAAAGCCCCGGGCTCAACCTGGGAACTGCATCCAAAACTGGGTGGCTTGAGTGCGAGAGAGGAGTGAGGAATTTCCTGTGTAGCGGTGAAATGCGTAGATATAGGATGGAACACCAGTGGCGAAGGCGACACTCTGGCTTGTCACTGACGCTGAGGTACGAAAGCGTGGGGAGCTAACAGG
>denovo10167 Cxam2a_5217 1..253
TACAGAGGGTGCAAGCGTTAAACGGATTTAATGGGCGTAAAGCGCGCGTAGGCGGGTAATTAAGTCAAATGTGAAATCCCCGAGCTTAACTTGGGAATTGCATTCGATACTGGATAGCTAGAGTGTTGTAGAGGATGGTAGAATTCCAGGTGTAGCGGTGAAATGCGTAGAGATCTGGAGGAATACCGATGGCGAAGGCATCCATCTGGTCTATCACTGACGCTGAGGTGCGAAAGCATGGGGAGCAAACAGG
>denovo10168 Cxam1a_1180 1..254
TACGTAGGGGGCGAGCGTTGTCCGGATTTATTGGGCGTAAAGAGCTCGTAGGCGGTTCAACAAGTCGTTCGTGAAAGTTCAGGGCTCAACCCTGAAATGTCGATCGATACTGTTGTGACTAGGATACGGTAGAGGTGAGTGGAGTTCCGAGTGTAGCGGTGAAATGCGTAGATATTCGGAGGAACACCAATTGCGAAGGCAGCTCACTGGGCCGCTATCGACGCTGAGGAGCGAAAGCTAGGGGAGCAAACAGG
>denovo10169 Cxam3e_4166 1..253
TACAGAGGGTGCAAGCGTTAATCGGAATAACTGGGCTTAAAGCGCGCGTAGGTGGTTTGTTAAGTTGAATGTGAAATCACCGGGCTCAACCTGGGAACTGCATCCAAAACTGGCAAGCTAGAGTATGGTAGGGGGTAGTGGAATTTCCTGTGTAGCGGTGAAATGCGTAGATATAGGAAGGAACACCAGTGGCGAAGGCGACTACCTTGACTGATACTGACACTGAGGTGCGAAAGCGTGGGGAGCAAACAGG
>denovo1017 Cxam3c_11163 1..253
TACGAGAGGCCCGAGCGTTCGGCGGAATCACTGGGCTTAAAGGGTGGGTAGGCGGATCAGTAAGCATTTTGTGAAATCCCTGGGCGGGACGGAGGAATTGCAGAGTGAACTGCTGGTCTTGAGGTAGGCAGAGGTCATCGGAACGTACGGTGGAGCGGTGAAATGCGTAGATATCGTACGGAACGCCGAAGGGGTAGCCAGGTGACTGGGCCTTACCTGACGCTGAGGCACGAAAGCGTGGGGATCAAACAGG
>denovo10171 Cxam3a_23359 1..253
TACGGAGGGTGCAAGCGTTAATCGGAATTACTGGGTTTAAAGGGTGCGTAGGCTGGCCTTTAAGTCAGTGGTGAAAGCCCATCGCTCAACGATGGAATTGCCATTGATACTGGAGGCCTTGAGTTCAGTTGAGGTAGGCGGAATTTATGGTGTAGCGGTGAAATGCATAGATACCATAAAGAACACCGATTGCGAAGGCAGCTTACTGGGCTTGAACTGACGCTGAGGCACGAAAGCGTGGGGATCGAACAGG
>denovo10172 Cxam1d_23878 1..209
TACGAAGGGGGCTAGCGTTGTTCGGAATTACTGGGCGTAAAGCGCACGTAGGCGGAATTTGAAGTAAGGGGTGAAATCCCGAGGCTCAACCTCGGGACTGCCTTTCACACTGGGAGTCTAGAGTTAAGGAGGGGTTAGCGGAATACCGAGTGTAGAGGTGAAATTCGTAGATATTAGGTGGAACACCAGTGGCGAAGGCGTCTAACTGG
>denovo10173 Cxam1g2_4299 1..253
TACGGAGGGTGCAAGCGTTAATCGGAATTACTGGGCGTAAAGCGTGCGTAGGAGGCTACCTAAGTTGGATGTGAAAGCCCCGGGCTCAACCTGGGAACTGCATCCAATACTGGCTGGCTAGAGTTCGAGAGAGGAGTGTGGAATTTCCTGTGTAGCGGTGAAATGCGTAGATATCGGTAGGAATACCAGTGGCGAAGGCGTCACGCTGGATTGACACTGACTCTGAGGTTCGAAAGCGTGGGGAGCAAACAGG
>denovo10174 Cxam1g2_10948 1..253
TACGAAGGGAGCAAGCGTTAATCGGAATTACTGGGCGTAAAGCGAGCGTAGGCGGCAAAATAAGTAAGATGTGAAATCCCCGGGCTCAACCACGGAACTGCATCATAAACTGGGTGGCTAGAGTTCGAGAGAGGAGTGTGGAATTACGTGTGTAGCGGTGAAATGCGTAGATATACGTAGGAACACCAGTGGCGAAGGCGTCACTCTGGCTTGACACTGACGCTGAGGTTCGAAAGCGTGGGGAGCAAACAGG
>denovo10175 Cxam1e_6349 1..253
TACGGAGGATGCAAGCGTTATCCGGAATAATTGGGCGTAAAGCGTCCGCAGGTGGTGAATCAAGTCAGCTGTTAAAGGCACGGGCTTAACCCCGGACAAGCAGTGGAAACTGGTGGACTTGAGTACGGTAGGGGTAGAGGGAATTACTAGTGTAGCGGTGAAATGCGTAGATATTAGGAAGAACACCTGTGGCGAAGGCGCTCTACTTGGCCTGTACTGACACTGGGGGACGAAAGCTAGGGGAGCTAAAGGG
>denovo10176 Cxam3d_4451 1..253
TACGAGAGGACCCAGCGTTAGGCGGAATCAATGGGCTTAAAGCGTGAGTAGGCGGATCACAAAGAATTTTGTGAAATCCCTCGGCACAACCCAGGAAATGCACAGTGAACTGATGGGCTTGAGGTAGGCAGAGGTCATCGGAACGAACGGTGGAGGGGTGAAATCCGTAGATATCGTACCGAACGCCGAAGGGGTAGCCAGGTTCCTGGGCGTTACCTGACGCTGAGTCACGAAAGCGTGGGGATCAAACAGG
>denovo10177 Cxam2d_21161 1..253
TACGAAGGGGGCAAGCGTTACTCGGAATTATTGGGCGTAAAGCGTGCGTAGGCGGTTTTATAAGTTGAAAGTGAAAGCCTTAGGCTCAACCAAAGAAATGCTTTCAAAACTGTAAAACTTGAGTATTAGAGAGGATAGATGAATTCCTGATGTAGGGGTGAAATCCGTAGATATCATGATGAATATCGAAGGCGAAAGCATCTGTCTGGCTAAATACTGACGCTGATGCACGAAAGCGTGGGGAGCAAACAGG
>denovo10178 Cxam3d2_2061 1..209
TACGAAGGGGGCTAGCGATGTTCGGAATTACTGGGCGTAAAGCGCACGTAGGCGGAAATTAAAGTCAGATGTGAAATCCCGAGGCTCAACCTCGGAACTGCATTTGATACTGGCTTTCTAGAGATCTTGAGAGGTTTGCGGAATACCGAGTGTAGAGGTGAAATTCGTAGATATTCGGTTGAACACCAGTGGCGAAGGCGGCTAACTGG
>denovo10179 Cxam1g2_37581 1..253
TACGGAGGGTGCAAGCGTTAATCGGAAGTACTGGGCGTAAAGCGTGCGTAGGCGGCTACCTAAGTTGGATGTGAAAGCCCCGGGCTCAACCTGGGAACTGCATCCAAAACTGGGTGGCTAGAGTTCGAGAGAGGAGTGTGGAATTTCCTGTGTCGCGGTGAAATGCGTAGATATAGGAAGGAACACCAGTGGCGAAGGCGACACTCTGGCTTGACACTGACGCTGAGGTACGAAAGCGTGGGGAGCAAACAGG
>denovo1018 Cxam3e_16048 1..253
GACAGAGGATGCAAGCGTTAAACGGAATGAATGGGCGTAAAGCGACTGTAGGTGGCTTTTTAAGATCGCTGTCAAATACCAGGGCTCAACCATGGACAGGTGTTGAAAACTACTAAGCTAGAGTACTGTAGGGGCTGATGGAATTTCAGGTGGAGCGATGAAATGCGTAGAGATCTGAAGGAACATCAACGGCGAAAGCTCTCTGCTGGTCCGACACTGACACTGAGAGTCGAAAGCTAGGGGAGCGAATGGG
>denovo10180 Cxam3e_12437 1..253
TACGAAGGGGGCAAGCGTTGTTCGGATTTACTGGGCGTAAAGGGCGAGTAGGCGGGGTATCAAGTTAGGGGTGAAATACCGGGGCTAAACCTCGGAACTGCCTTTAATACTGATACTCTAGAGTCCGTAAGGGGCTCAGGGAATACCTAGTGTAGAGGTGAAATTCGTAGATATTTGGTTGAACACCGGTGGCGAAGGCGTTGAGCTGGTGCTGTACTGACGCTGAGGCGCGAAAGCGTGGGGAGCAAACAGG
>denovo10181 Cxam1d_10338 1..253
TACGGAGGGTGCCAGCGTTAATCGGAATTACTGGGCGTAAAGCGTGCGTAGGCGGCTACCTAAGTTGGATGTGAAAGCCCCGGGCTCAACCTGGGAACTGCATCCAAAACTGGGTGTCTAGAGTGCGAGAGAGGATTGTTGAATTTCCTGTGTAGCGGTGAAATGCTTAGATATATCTAGGAACACCAGTGGCGAAGGCGTCACTCTGGCTTTCCACTGACGCTGAGGCACGAAAGCGTGGGGAGCAAACAGG
>denovo10182 Cxam2b_131 1..253
TACAGAGGGTGCGAGCGTTAATCGGAATTACTGGGCGTAAAGGGCGCGTAGGCGGCTTGGTAAGTCGGATGTGAAAGCCCCGGGCTTAACCTGGGAATTGCATTCGATACTGCCCGGCTAGAGTATGGTAGAGGAAAGCGGAATTCCGGGTGTAGCGGTGAAATGCGTAGATATCCGGAGGAACATCAGTGGCGAAGGCGGCTTTCTGGACCAATACTGACGCTGAGGCGCGAAAGCGTGGGGAGCAAACAGG
>denovo10183 Cxam3c_5806 1..201
TACGCAGGGAGCGAGCGTTAATCGGAATTACTGGGCGTAAAGAGCACGTAGGAGGTTTCGTAAGTTCGATGTGAAATCCCTGGGCTAAACCTCGGAATTGCATTCCATACTGCCTCACTAGAGTCTCGCAGAGGGATGGGGAATGCCGGGTGTAGCGGTGAAATGCGGAGAGATGCGGTGGAACATCAGTGGCGAAGGCGC
>denovo10184 Cxam2b_133 1..253
TACGGAGGGGGCTAGCGTTGTTCGGAATTACTGGGCGTAAAGCGCGCGTAGGCGGGCTGTTAAGTCGGGGGTGAAATCCCGGGGCTCAACCCCGGAACTGCCCTCGATACTGGCAGCCTAGAGGATGAGAGAGGCGAGTGGAATACCGAGTGTAGAGGTGAAATTCGTAGATATTCGGTGGAACACCAGTGGCGAAGGCGGCTCGCTGGCTCATTTCTGACGCTGAGGTGCGAAAGCGTGGGGAGCAAACAGG
>denovo10185 Cxam1d_5245 1..253
TACGGAGGGAGCAAGCGTTAATCGGAATTACTGGGCGTAAAGCGTGCGTAGGCGGATAAATAAGTTGGATGTGAAATCCCCGAGCTCAACAAGGGAACTGCATCCAAAACTGGGTGTCTAGAGTTCGATAGAGGATTGTTGAATTTCCTGTGTAGAGGTGAAATGCGTAGATATAGGAATGAACACCAGTGGCGAAGGCGACACTCTGGCTTGACACTGACGCTGAGGTACGAAAGCGTGGGGAGCAAACAGG
>denovo10186 Cxam2a_6191 1..253
TACGGAGGGTCCAAGCGTTAAACGGAATTACTGGGAGTAAAGCGTCCGTAGGCGGCTACCTAAGTTGGATGTGAAAGCCCCGGGCTCAACCAGGGAACTGCATCCAAAACTGGGTGGCTAGAGTGCGAGAGAGGAGTGAGGAATTTCCTGTGTAGCGGTGAAATGCGTAGATATAGGAAGGAACACCTGTGGCGAAGGCGAGACTCTGGCTTGACACTGACGCTGAGGTACGAAAGCGTGGGGAGCAAACAGG
>denovo10187 Cxam1h_16547 1..253
TACGGAGGGTGCGAGCGTTAATCGGAATTACTGGGCGTAAAGCGCGCGTAGGCGGTTTGTTAAGTCGGATGTGAAAGCCCCGGGCTCAACCTGGGAATTGCACCCGATACTGGCCCACTAGAGTACGAGAGAGGGAGGTAGAATTCCACGTGGAGCGGGGAAATGCGTAGATATAGGAAGGAATACCGGTGGCGAAGGCGGCCTCCTGGACCAATACTGACGCTGAGGTGCGAAAGCGTGGGGAGCAAACAGG
>denovo10188 Cxam3a_8303 1..253
TACGAAGGGTGCAAGCGTTAATCGGAATTACTGGGCGTAAAGCGAGCGTAGGCGGATACATAAGTTAGATGTGAAAGCCCCGGGCTCAACCTGGGAACTGCATCAAAAACTGGCTGGCTAGAGTGCGAGAGAGGAGTGTGGAATTTCCTGTGTAGCGGTGAAATGCGTAGATATAGGAAGGAACACCAGTGGCGAAGGCGTCACTCTGGCTCGACACTGACGCTGAGGTTCGAAAGCGTGGGGAGCAAACAGG
>denovo10189 Cxam1f_21 1..253
TACGGAGGGTGAAAGCGTTGTCCGGAATCATTGGGTGTAAAGCGTGCGTAGGCGGGATACAAAGTATGGGGTGAAATCAAGCCGCTTAACGCAAAAAAGGCCTTGGATACTGGTAGTCTTGAGTGTATAAGAGGCAGGTGGAATTCGTAGTGTAGCGGTGAAATGCATAGATATTCCGAAGAACATCAGTGGCGAAGGCGGCCTGCTGGTATACAACTGACGCTGAGGCACGAAAGCGTGGGGAGCGAACAGG
>denovo1019 Cxam2d2_28503 1..253
TACGGAGGGTGCGAGCGTTAATCGGAATTACTGGGCGTAAAGCGCGCGTAGGCGGTTTGATAAGTCGGGTGTGAAAGCCCCGGGCTGAACCTGGGAACTGCATTCCATACTGGCAGGCTAGAGTATGGTAGAGGGAGGTAGAATTCCCGGTGTAGCCGTGAAATGCGTAGAGATCGGTAGGAATACCCGTGGCGAAGGCGGCCTCCTGGACCAATACTGACGCTGAGGTGCGAAAGCGTGGGGAGCAAACAGG
>denovo10190 Cxam1f_20 1..253
TACGTAGGGTGCAAGCGTTGTCCGGAATTATTGGGCGTAAAGAGCTCGTAGGCGGTTTGTCGCGTCTGCTGTGAAATCCCGAGGCTCAACCTCGGGCCTGCAGTGGGTACGGGCAGACTAGAGTGTGGTAGGGGAGACTGGAATTCCTGGTGTAGCGGTGGAATGCGCAGATATCAGGAGGAACACCGATGGCGAAGGCAGGTCTCTGGGCCACTACTGACGCTGAGGAGCGAAAGCATGGGGAGCGAACAGG
>denovo10191 Cxam1d_12237 1..253
TACGAAGGGAGCAAGCGTTAATCGGAATTACTGGGCGTAAAGCGAGCGTAGGCGGAAACATAAGTTGGCTGTGAAATCCCCGGGCTCAGCCACGGAACTGCATCAAAAACTGGGTGGCTAGAGTTCGAGAGAGGAGTGTGGAATTTCGTGTGTAGAGGTGAAATTCGTAGATATAGGTAGGAACACCAGTGGCGAAGGCGTCACTCTGGCTTGACACTGACGCTGAGGTACGAAAGCGTGGGGAGCAAACAGG
>denovo10192 Cxam2a_6472 1..253
TACAGAGGGTGCAAGCGTTAATCGGAATTACTGGGAGTAAAGCGCGCGTAGGTGGTTCGTTAAGTTGGATGTGAAATCCCCGGGCTCAACATGGGAACTGCAATCAAAACTGACGAGCTAGAGTATGGTAGAGGGTGGGGGAATTTCCTGTGTAGCGGTGAAATGCTTAGATATATGAAGGAACACCAGTGGCGAAGGCTACCACCTGGACTGATACTGACACTGAGGTGCGAAAGCGTGGGGAGCAAACAGG
>denovo10193 Cxam1h_1596 1..253
TACAGAGGGTGAAAGCGTTAATCGGAATTACTGGGCGTAAGGCGCGCGTAGGTGGTTCGTTAAGTTGGATGTGAAATCCCCGGGCTCAACCAGGGAACTGCATTCAAAACTGCCGAGCTAGAGTATGTGAGAGGTTGGTGGAATTTCCTGTGTAGCGGTGAAATGCGTAGATATAGGAAGGAACACCAGTGGCGAAGGCGACCACCTGGACTGATACTGACACTGAGGTGCGAAAGTGTGGGGAGCAAACAGG
>denovo10194 Cxam1f_29 1..253
TACGAAAGGACCGAGCGTTATCCGGAATCATTGGGTTTAAAGGGTCCGCAGGCGGGCCAGTAAGTCAGGGGTGAAATAAAGCGGCTCAACCGAAAAATTGCCTTTGATACTGCTGGTCTTGAGTTTTGGTGAAGTGGCCGGAAAATGTGGTGGAGCGGTGAAATGCATAGATATCACATAGAACACCGATTGCGAAGGCAGGTCACTAGCCACTCACTGACGCTGATGGACGAAAGCGTGGGGAGCGAACGGG
>denovo10195 Cxam3e_24741 1..253
TACGAAGGGGGCTAGCGTTGTTCGGAATTACTGGGCGTAAAGCGCACGTAGGCGGACTTTTAAGTCAGATGTGAAATCCCGAGGCTCAACCTCGGAACTGCACTTGAAACTGGGAGTCTAGAGATCAGGAGAGGTTAGCGGAATACCGAGTGTAGAGGTGAAATTCGTAGATATAGGAAGGAACATCAGTGGCGAAGGCGACACCCTGGTCTGACACTGACGCTGAGGTACGAAAGCGTGGGGAGCAAACAGG
>denovo10196 Cxam2c2_2206 1..207
TACGGAGGGTGCAAGCGTTAATCGGAATTACTGGGCTTAAAGCGTGCGTAGGCGGCTAACTAAGTTGGATGTGAAAGCCACGGGCTCAACCTGGGAAATGCATCCAAAACTGGGTGGCTAGAGTCCGCTAGAGGATGGTGGAATTTCCTGTGTAGCGGTGAAATGCGTAGATATATGAATGAACACCAGTGGCGAAGGCGACTCTCT
>denovo10197 Cxam1g2_5162 1..253
TACGAAGGGTGCAAGCGTTAATCGGAATTACTGGGCGTAAAGCGTGCGTAGGCGGCAAACTAAGTAGGATGTGAAAGCCCCAGGCTCAACCTGGGAACTGCATCCAAAACTGGGTGGCTAGAGTGCGAGAGAGGAGTGAGGAATATCCTGTGTAGCGGTGAAATGCGTAGATATAGGATGGAACACCAGTGGCGAAGGCGACACTCTGGATTGACACTGACGCTGAGGTACGAAAGCGTGGGGAGCTAACAGG
>denovo10198 Cxam1g2_17230 1..253
TACGGAGGGTGCAAGCGTTAATCGGAATTACTGGGCGTAAAGCGAGCGTAGGCGGCTACCTAAGTAGGATGTGAAAGCCCCGGGCTGAACCTGGGAACTGCATCCAATACTGGCTGGCTAGAGTGCGAGAGAGGAGTGTGGAATTTCCTGTGTAGCGGTGAAATGCGTAGATATAGGTAGGAACACCAGTGGCGAAGGCGTCACTCTGGCTTGACACTGACGCTGAGGTTCGAAGGCGTGGGGAGCAAACAGG
>denovo10199 Cxam2a_4832 1..253
TACGTAGGGCGCAAGCGTTATACGGAATTAATGGGCGTAAAGAGCTCGTAGGCGGTTTGTCGCGTCTGCCGTGAAATACCGGGGCTCAACACCGGATCTGCGGTTGGTACCGGCAGACTAGAGTGATGTAGGGGAGACTGGAATTCCTGGTGTAGAGGTGAAATTCGCAGATATCAGGATGAACACCGATGGCGAAGGCAGGTCTCTGGTCATTAACTGACGCTGAGGAGCGAAAGCATGGGGAGCTAACAGG
>denovo102 Cxam3e_1574 1..253
GACGGAGGGTGCGAGCGTTGCACGGAATCACTGGGCGTAAAGCGTACGCAGGCGGCAAGGTAAGTCGGGTGTGAAATCCCGGGGCTCAACCCAGGAACTGCATTCGAAACGGCCTCGCTTGAATACGGGAGAGGGATGCGGAATTCCTGGTGTAGAGGTGAAATTCATAGATATCAGGATGAACACCAGTGGCGAAGGCGGCTCGCTGGGCCGTAGCTGACGCTGGGGCGCGAAAGCGTGGGGAGCTAACAGG
>denovo1020 Cxam1g_1485 1..252
TACGGAGGGTGCAAGCGTTAATCGGAATTACTGGGCGTAAAGCGTGCGTAGGCGGCAACATAAGTAGGATGTGAAATCCCCGGGCTCAACCACTGAACTGCATCCAAAACTGGGGGGCTAGAGTGCGAGAGAGGAGTGTGGAATTTCCTGTGTAGCGGTGAAATGCGTAGATATAGGAAGGAACACCAGTGGCGAAGGCGACAGTCTGGCTGACTCTGACGCTGAGGTACGAAAGCGTGGGGAGCAAACAGG
>denovo10200 Cxam1g2_6581 1..253
TACGGAGGCTGCAAGCGTTAATCGGAATTACTGGGCGTAAAGCGTGCGTAGGCGGCTACCTAAGATGGATGTGAAAGCCCCGGGCTCAACCTGGGAACTGCATCCATAACTGGGTGGCTAGAGTGCGAGAGAGGAGTGTGGAATTTCCTGTGTAGCGGTGAAATGCGTAGATATAGGAAGGAACATCAGTGGCGAAGGCGACACTCTGGCTTGACACTGACGCTGAGGTACGAAAGCGTGGGGAGCTAACAGG
>denovo10201 Cxam2a_4830 1..253
TACGTAGGTGGCAAGCGTTATCCGGAATTAATGGGCGTAAAGCGCGCGTAGGCGGTATTTAAAGTCTGATGTGAAATCCCACGGCTCAACCGAGGAGGGTCATTGGAAACTGGATAACTTGAGTGTAGAAGAGGAAAGGGGAATTCCATGTGTAGCGGTGAAATGCGCAGAGATATGGAGGAACACCTGTGGCGAAGGCGACTTTCTGGTCTGTAACTGACGCTGATGTGCGAAAGCGTGGGGATCAAACAGG
>denovo10202 Cxam1c_25522 1..253
TACGGAGGGTGCGAGCGTTAATCGGAATTACTGGGCGTAAAGCGCGCGTAGGCGGCTTGTTAAGTCAGATGTGAAATCCCCGGGCTCAACCTGGGAACTGCATCCAAAACTGGGTGGCTAGAGTGCGAGAGAGGAGGGTGGAATTTCCTGTGTAGCGGTGAAATGCGTAGATATAGGAAGGAACACCAGTGGCGAAGGCGAGACTCTGGCTTGACACTGACGCTGAGGGACGAAAGCGTGGGGAGCAAACAGG
>denovo10203 Cxam1d_1905 1..200
TACGGAGGGTCCAAGCGTTAAACGGAATAACTGGGCGTAAAGCGTGCGTAGGCGGCAACCTAAGTTCGATGTGAAAGCCCCGGGCTCAACCAGGGAACTGCATCCAAAACTGGGTGGCTAGAGTGCGAGAGAGGAGTGTGGAATATCCTGTGTAGCGGTGAAATGCGTAGATATAGGTTGGAACACCAGTGGCGAAGGCG
>denovo10204 Cxam2a_4837 1..253
TACAGAGGGTGCAAGCGTTAATCGGAATTACTGGGCGTAAAGCGCGCGTAGGTGGTTAGATAAGATGGATGTGAAATCCCCGGGCTCAGCCTGGGAACTGCATTCATAACTGACTAGCTAGAGTATGGTAGAGGTTTGTGGAATTTCCTGTGTAGCGGTGAAATGCGTAGATATAGGAAGGAACACCAGTGGCGAAGGCGACCAGCTGAACTGATACTGACACTGAGGTGCGAAAGCGTGGGGAGCAAACAGG
>denovo10205 Cxam1c_1759 1..253
TACGGAGGGGGCGAGCGTTGTTCGGAATTACTGGGCGTAAAGGGCGCGTAGGCGGTGCCGCTAGTCAGACGTGAAATCCCCGGGCTCAACCAGGGAGGTGCGTTTGATACTGCGTTGCTTGAGAGCGTAAGAGGGTAGTGGAATTCCCAGTGTAGAGGTGAAATTCGTAGATATTGGGAAGAACACCAGTGGCGAAGGCGGCTACCTGGTCCGATACTGACGCTGAGGTGCGAAAGCGTGGGGAGCGAACAGG
>denovo10206 Cxam1d_818 1..253
TACGGAGGGTGCAAGCGTTAATCGGAATTACTGGGCGTAAAGCGAGCGTAGGCGGCTACCTAAGTTGGATGTGAAATCCCCGGGCTCAACCTGGGAACTGCATCCAAAACTGGGTGGCTAGAGTGCGAGAGAGGAGTGTGGAATTTCCTGTGTAGCGGTGAAATGCGTAGATATAGGAAGGAACACCAGTGGCGAAGGCGACACTCTGGCTTGACACTGACGCTGAGGTTCGAAAGCGTGGGGAGCAAACAGG
>denovo10207 Cxam1c_23649 1..253
GACGGAGGGTGCAAGCGTTGCTCGGAATCACTGGGCGTAAAGCGTACGCAGGCGGCAAGGTAAGTCGGGTGTGAAATCCCGGGGCTCAACCCCGGAACTGCATTCGAAACTGCCTCGCTTGAATACGGGAGAGGGAAGCGGAATTCCTGGTGTAGAGGTGAAGTTCGTAGATATCGGGAGGAACACCGGTGGCGAAGGCGGCTCTCTGGTCCATGACTGACGCTGAGGTGCGAAAGCTAGGGTAGCGAACGGG
>denovo10208 Cxam3d2_1342 1..253
TACGGAGGGTGCGAACGTTAATCGGAATTACTGGGCGTAAAGCGCGCGTAGGAGGTTTGATAAGTGGGATGAGAAAGCCCAGGGCTTAACCTGGGAACTGCATCCCAAACTGTCAGGCTAGAGTATGGTAGATGGAGGTAGAATTTCCTGTGTAGCGGTGAAATGCGTAGATATCGGTAGGAATACCGGTGGCGAAGGCGGCCTCCTGGACCAATACTGACGCTGAGGTGCGAAAGCGTGGGGAGCAAACAGG
>denovo10209 Cxam1h_2995 1..253
TACGAAGGGGGATAGCGTTGTTCGGAATTACTGGGCGTAAAGCGCACGTAGGCGGACTTTTAAGTAAGATGTGAAATCCCAAGGCTCAACCAAGGAACTGCATTTTAAACTGTGAGTCTAGAGATCTTGAGAGGTGAGAGGAATACCGAGTGTAGAGGTGAAATTCGTAGATATTCGGTTGAACACCAGTGGCGAAGGCGGCTCACTGGACTGATACTGACGCTGAGGTGCGAAAGTGTGGGGAGCAAACAGG
>denovo1021 Cxam1g_1484 1..253
TACGGAGGGTGCAAGCGTTAATAGGAATTACTGGGCGTAAAGCGAGCGTAGGCGGCTACAAAAGTTGGATGTGAAAGCCCAGGGCTCAACCTAGGAACTGCATCAAAAACTGTGTTGCTAGAGTGCGATAGAGGAGTGTGGAATTTCCTGTGTAGCGGTGAAATGCGTAGATATATGAAGGAACACCTGTGGCGAAGGCGACAATCTGGCTTGTCACTGACGCTGAGGTTCGAAAGCGTGGGGAGCAAACAGG
>denovo10210 Cxam2d_28637 1..253
TACGTAGGTGGCGAGCGTTATCCGGAATTATTGGGGGTAAAGCGCGTGTAGGCGGTTTTTTAAGTCTGATGTGAAAGCCCAAGGCCGGACGGTGGAGGGTCATTGGAAACTGGAAAACTTGAGTGCAGAAGAGGAAAGTGGAATTCCATGTGTAGCGGTGAAATGCGCAGAGATATGGAGGAACACCAGTGGCGAAGGCGACTTTCTGGTCTGTAACTGACGCTGATGTGCGAAAGCGTGGGGATCAAACAGG
>denovo10211 Cxam3b_3811 1..253
TACGGAGGGGGTTAGCGTTGTTCGGAATTACTGGGCGTAAAGCGCGCATAGGCGGATTGGAAAGTTGGGGGTGAAATCCCAGGGCTCAACCCTGGAACTGCCTCCAAAACTACTAGTCTAGAGTTCGAGAGAGGTGAGTGGAACTCCGAGTGTAGAGGTGAAATTCGTAGATATTCGGAAGAACACCAGTGGCGAAGGCGGCTCACTGGCTCGATACTGACGCTGAGGTGCGAAAGTGTGGGGAGCAAACAGG
>denovo10212 Cxam2c_154 1..253
TACAAAGGGTGCAAGCGTTAATCGGAATGACTGGGCGTAAAGAGCGCGTAGGCGGAAGTACAAGTCGGAGGTGAAATCCCTGGGCTCAACCTAGGAACTGCCTCCGAAACTGTGCATCTAGAGTAAAGGAGAGGAAAGTGGAATTTCCGGTGTAGCGGTGAAATGCGTAGATATCGGAAGGAACATCAGTGGCGAAGGCGACTTTCTGGCCTATTACTGACGCTGAGGCGCGAAAGCGTGGGTAGCAAACAGG
>denovo10213 Cxam1h_7824 1..253
TACAGAGGGTGCAAGCGTTAATCGGAATTACTGGGAGTAAAGCGAGCGAAGGTGGTTCGTTAAGTTGGATGTGAAATCACCGGGCTCAACCTGGGAACTGCATTCAATACTGACGAGCTAGATTATGGTAGTGGGAGGGGGAATTTCCTGTGTAGCGGTGAAATGCGTAGATATCGGATGGAACACCTTTTGCGAAGGCTACCACCTGGACTGATACTGACACTGATGTGCGAAAGCGTGGGGAGCAAACAGG
>denovo10214 Cxam3e_25830 1..253
TACGAAGGGCGCAAGCGTTGTTCGGAATTACTGGGCGTAAAGGGCGTGTAGGCGGATTATCAAGTTAGGGGTGAAATACCGGGGCTAAACCTCGGCACTGCCTTTAAGACTGATAATCTAGAGTTTGTGAGGGGATAATGGAGTACCTAGTGTAGAGGTGAAATTCGTAGATATTAGGTGGAACACCGGTGGCGAAGGCGATTATCTGGCACATTACTGACGCTGAGGCGCGAAAGCGTGGGGAGCAAACGGG
>denovo10215 Cxam3e_128 1..253
TACGAGGGGTGCAAGCGTTAATCGGAATAACTGGGCGTAAAGCGTGCGTAGGCGGCTACCTAAGTTGGATGTGAAATCCCCGGGCTCAACCTTGGAACTGCATCCAAAACTGGGTGGCTAGAGTGCGAGAGAGGAGTGTGGAACTTCCTGTGTAGCGGTGAAATGCGTAGATATTGGAATGAACACCAGTGGCGAAGGCGACACTCTGGCTTGACACTGACGCTGAGGTACGAAAGCGTGGGGAGCTAACAGG
>denovo10216 Cxam3e_21427 1..253
TACACAGGGTGCAAGCGTTAATCGGAATTACTGGGCGTAAAGCGCGCGTAGGAGGTTCGTTAAGTTGGATGTGAAATCCCCGGGCTCAACCTGGGAACTGCATTCAAAACTGACGAGCTAGAGTATGGTAGAGGCTGGTGGAATTTCCTGTGTAGCGGTGAAATGCGTAGATATAGGAAGGAACACCAGTGGCGAAGGCGACCACCTGGACTGATACTGACACTGAGGTGCGAAAGCGTGGGGAGCAAACAGG
>denovo10217 Cxam3e_5086 1..253
TACGAAGGGTGCAAGCGTTACTCGGAATTATTGGGCGTAAAGAGAACGTAGGAGGTTTTATAAGTAGAAAGTGAAAGCCATTGGCTAAACCAAAGAATTGCTTACAAAACTGAAATACTAGAGTATTAGAGAGGTATGAAGAATTCCTGATGTAGGGGTGAAATCCGTAGAGATGTGGAGGAATATCGAAGGCGAAAGCAGCTGGCTGGCTTAATACTGACTCTGTTGCACGAAAGCGTGGGGAGCAAACAGG
>denovo10218 Cxam1h_24730 1..254
TACGTAGGGTGCGGGCGTTGTCCGAAATTACTGGGCGTAAAGGGCTCGTAGGTGGTTTGTCGCGTCGTCTGGGAAATAGTGGGGCTTAACTCCGGGCGTGCAGGCGATACGGGCATAACTTGAGTGCTGTAGGGGTAACTGGAATTCCTGGTGTAGCGGTGAAATGCGCAGATATCAGGAGGAACACCGATGGCGAAGGCAGGTTACTGGGCAGTTACTGACTCTGAGGAGCGAAAGCATGGGTAGCGAACAGG
>denovo10219 Cxam2d2_22968 1..253
TACGGAGGGTGCAAGCGTTAATCGGAATTACTGGGCGTAAAGCGTGCGTAGGCGGCCTGTTAAGTTGAATGTGAAATCCCCGGGCTCAACCTGGGAACTGCATCCAAAATTGGCAAGCTAGAGTATGGTAGAGGGTAGTGGAATTTCCTGTGTAGCGGTGAAATGCGTAGATATTGGAAGGAACACCAGTGGCGAAGGCGACTACCTGGACTGATACTGACACTGAGGTGCGAAAGCGTGGGGAGCAAACAGG
>denovo1022 Cxam1h_19602 1..254
TACGTAGGGTGAGAGCGTTGTCCGGAATTACTGGGCGTAAAGAGCTCGTAGGTGGTATGTCGCGTAGTTTGTGTAAGCCCGCAGCTAAACTCCGGGACTGCAGGCGATACGGGCATAACTTGAGTGCGGGAGGGGAGACTGGAATTCCTGGTGTAGCGGTGGAATGCGCAGATATCAGGAGGAACACCGATGGCGAAGGCTGGTCTCTGGGCAGTAACTGACGCTGAGGAGCGAAAGCATGGGCAGCGAACAGG
>denovo10220 Cxam3e_8783 1..253
TACGTAAGTCCCAAGCGTTATCCGGAATTATTGGGCTTAAAGCGCACGAAGGCGGTTTTTTAAGTCTCATGTGAAAGCCCACGGCTCAACCGTGGAGGGTCATTGGAAACAGGAAAACTTGAGTGCAGAAGAGGAAAGTGGAATTCCATGTGTAGCGGTGAAATGCGCAGCGATATGGAGGAACTCCAGTGGCGAAGGCTACTTTCTGGTCTGTATCTGACGCTGAGGTACGAAAGCGTGGGGAGCTAACTGG
>denovo10221 Cxam1b_16606 1..253
TACAGAGGGTGCAAGCGTTAATCGGAATTACTGGGCGTAAAGCGCGCGTAGGAGGTTTTTTAAGTCGAATGTGAAATCCCCGGGCTAAACATGGGAAATGCATTCTAAACTGGCAAGCTAGAGTATGGTAGAGGGTGGTGGAATTTCCTGTGTAGCGGTGAAATGCGTAGATATAGGTAGGAACACCTTTGGCGAAGGTTACTACCTGGACTAATACTGACACTGAGGTGCGAAAGCTTGGGGAGCAAACAGG
>denovo10222 Cxam2b_6529 1..253
TACGGAGGGTGCAAGCGTTAATCGGAATTACTGGGCGTAAAGCGCGCGTAGGCGGTTTGGTCAGTTGGATGTGAAAGCCCCGGGCTTAACCTGGGAACTGCATTCAATACTGCCAGACTCGAGTACGAGAGAGGGGGGTAGAATTTCTAGTGTAGCGGTGAAATGCGTAGATATTAGAAGGAATACCAGTGGCGAAGGCGGCCCCCTGGCTCGATACTGACGCTGAGGTGCGAAAGCGTGGGGAGCAAACAGG
>denovo10223 Cxam2d2_3575 1..200
TACGAAGGGTGCAAGCGTTAATCGGAATTACAGGGCGTAAAGCGCGAGTAGGCGGATTGTACAGTTAGATGTGAAATACCAGGGCTTAACCTAGGAAATGCATTGAATACTGCTATTCTAGAGTATGTTAGTGGCTTATGGAATTCCTAGTGTAGAGGTGAAATGCGTAGAGATTAGGTGGAATACCTGTGGCGTAGGCG
>denovo10224 Cxam1f_2520 1..253
TACGGAGGGTGCGAGCGTTAATCGGAATTACTGGGCGTAAAGCGAACGCAGGCGGTTAGTTAAGTCAGATGAGAAAGCCCCGGGCTCAACCTGGGTACGGCATTTGAAACTGGCTAACTAGAGTTCGGCAGAGGGGGGTAGAATTTCAGGTGTAGCGGTGAAATGCGTAGAGATCTGAAGGAATACCGATGGCGAAGGCAGCCACCTGGGCCGACACTGACGCTCATGTGCGAAAGCGTGGGGAGCAAACAGG
>denovo10225 Cxam1h_1370 1..253
TACGTAGGGAGCCAGCGTTGTCCGGATTTATTGGGCGTAAAGAGCTAGTAGGCGGCTGTTCTCGTCTGTCGTGAAATCCTCAGGCTTAACTGTGGGCATGCGGTGGGTGCGGGACGGCTTGAGTGCGGTAGGGGAGGCTGGAACTCCTGGTGTAGCGGTGGAATGCGCAGATATCAGGAAGAACACCGGTGGCGAAGGCGTGTCGCTGGTCCGGTACTGACGCTGAGGATCGAAAGCGTGGGGAGCGAACAGG
>denovo10226 Cxam1d_3975 1..253
TACGGAGGGTGCAAGCGTTAATCGGAATTACTGGGCGTAAAGCGAGCGTAGGAGGCTACCAAAGTTGGATGTGAAAGCCCCGGGCTCAACCTGGGAACTGCATCCAAAACTGCGTGTCTAGAGTGCTAGAGAGGAGTGAGGAATTACTTGTGTAGCGGTGAAATGCGTAGATATATGTATGAACATCAGTGGCGAAGGCGACAAGCTGGGTTGACACTGACTCTGAGGTTCGAAAGCGTGGGGAGCAAACAGG
>denovo10227 Cxam1h_1376 1..253
TACGTAGGGCGCGAGCGTTGTCCGGAATTATTGGGCGTAAAGGGCTCGTAGGCGGCTTGTTGCGCCTGCTGTGAAAACGCGGGGCTTAACTCCGCGCGTGCAGTGGGTACGGGCAGGCTTGAGTGTGGTAGGGGTGACTGGAATTCCAGGTGTAGCGGTGGAATGCGCAGATATCTGGAGGAACACCGATGGCGAAGGCAGGTCACTGGGCCATTACTGACGCTGAGGAGCGAAAGCGTGGGTAGCGAACAGG
>denovo10228 Cxam2a_6579 1..253
TACGGAGGATGCCAGCGTTAAACGGAATTAATGGGCGTAAAGCGTGAGTAGGAGGCAACATAAGTTGGATGTTAAAGACACGGGCTAAACCTGGGAACAGCATCCAAAACTTGTTGGCTAGAGTTCGATAGTGGACTGTGGAATTTCTTGTGTAGCGGTGAAATGCGTAGATATATGAAGGAACACCAGTGGCGAAGGCGACACTCTGGGTTGACACTGACTCTGAGTTACGAAAGCGAGGGGAGCAAACTGG
>denovo10229 Cxam3d_148 1..253
TACGAAGGGGGCTAGCGTTGTTCGGAATTACTGGGCGTAAAGCGCACGTAGGCGGATTGGTAAGTTGAGGGTGAAATCCCGGGGCTCAACCCCGGAACTGCCTTCAAAACTACTAATCTAGAGATCAGTAGAGGCGAGCGGAATACCGAGTGTAGAGGTGAAATTCGTAGATATTCAGTGGAACACCAGTGGCGAAGGCGGCTCGCTGGACTGATACTGACGCTGAGGTGCGAAAGCGTGGGGAGCAAACAGG
>denovo1023 Cxam1g_5651 1..253
TACGGAGGGTGCCAACGTTAATCGGAATTACTGGGCGTAAAGCGTGCGTAGGAGGGTACATAAGTTGGATGTGAAAGCCCCGGGCTCAACCTCGGAACTGCATCCAAAACTGTGTGCCTAGAGTCCGATAGAGGTCGGTAGAATTTACTGTGTAGCGGTGAAATGCGTAGATATAGTTAGGAATACCAGTGGCGAAGGCGACATTCTGGCTTGACACTGACTCTGAGGTACGAAAGCGTGGGGAGCAAACAGG
>denovo10230 Cxam2b_37004 1..253
TACGGAGGGGGTTAGCGTTGTTCGGAATTACTGGGCGTAAAGCGCGCGTAGGCGGGCCAGAAAGTTAGGGGTGAAATCCCGGGGCTGGACGCCGGAACTGCCTCTAAAACTCCTGATCTAGAGTTCGAGAGAGGTGAGTGGAATTCCGAGTGTAGAGGTGAAATTCGTAGATATTCGGAGGAACACCAGTGGCGAAGGCGGCTCACTGGCTCGATACTGACGCTGAGGTGCGAAAGTGTGGGGAGCAAACAGG
>denovo10231 Cxam1d_7087 1..253
TACGGAGGGTGCAAGCGTTAATCGGAGTTACTGGGCGTAAAGCGAGCGAAGGCGGCAACCTTAGTTGGAAGTGAAAGCCCCGGGCTCAACCTCGGAACTGCATCCAAAACTGGGTGGCTAGAGTGTGAGAGAGGAGTGAGGAATTACATGTGTAGCGGTGAAATGCGTAGATATAGGAAGGAACATCAGTGACGAAAGCGACTCTCTGGCTTGACACTGACGCTGAGGTACGAAAGCGTGGGGAGCTAACTGG
>denovo10232 Cxam1g2_30548 1..253
TACGGAGGGTGCAAGCGTTAATCGGAATTACTGGGCGTAAAGCGTGCGTAGGCGGGTACCTAAGTTGGATGTGAAAGCCCCGGGCTCAACCTGGGAACTGCATCATAAACTGGGTGTCTAGAGTGCGAGAGAGGTGGGTCGAATTTCCTGTGTAGCGGTGAAATGCGTAGATATCTGAAGGAACACCGATGGCGAAGGCGTCACGCTGGCCTGACACTGACGCTCAGGTACGAAAGCGTGGGGAGCAAACAGG
>denovo10233 Cxam1d_14521 1..253
TACGGAGGGAGCAAGCGTTAATCGGAATTACTGGGCGTAAAGCGTGCGTAGGCGGCTACAAAAGTTGGATGTGAAAGCCCCGAGCTCAACAACGGAACTGCACCCAAAACTGGTTGTCTAGAGTGCGAGAGAGGAGAGTGGAATTTCCTGTGTAGCGGTGAAATGCGTAGATATAGGAAGGAACACCAGTGGCGAAGGCGACACTCTGGCTTGACACTGACGCTGAGGTACGAAAGCGTGGGGAGCAAACAGG
>denovo10234 Cxam1d_213 1..253
TACGGGGGATGCAAGCGTTAATCGGAATAACTGGGCGTAAAGAGTGAGTAGGAGGCTACCTAAGTTGGATGTGAAAGAAACGGGCTCAACCTGGGAACAGCATCCAAAACTGGGTGGCTAGAGTGCGAGAGAGGAGTGTGGAATTTCCTGTGTAGCGGTGAAATGCGTAGATATATGAAGGAACACCAGTGGCGAAGGCGATACTCTGGCTTTACACTGACGCTGAGGTACGAAAGCGTGGGGAGCAAAATGG
>denovo10235 Cxam3e_20242 1..253
TACGGAGGGTGCAAGCGTTAATCGGAATTACTGGGCGTAAAGCGTGCGTAGGCGGGTACCTAAGTTGGATGTGAAAGCCCCGGGCTCAACCTGGGAACTGCATCCAATACTGGGTGGCTAGAGTGTGTGAGAGGATGGTTGAATTTCAGGTGTAGCGGTGAAATGCGTAGATATCTGTAGGAATACCAGTGGCGAAGGCGTCACTCTGGCTTAACACTGACTCTGGGGTACGAAAGCGTGGGGAGCAAACAGG
>denovo10236 Cxam2b_44540 1..253
TACGGAGGGTGCAAGCGTTGTCCGGAATCATTGGGAGTAAAGCGTCCGAAGGCGGGCGTCTAAGTCTGGGGTGAAATCTTGCAGCTTAACTGTAAAAAGGCCTTGGATACTGTGCGTCTTGAGTGTAGAAGAGGTATGTGGAATTCGTAGTGTAGCGGTGAAATGCATAGATATTACGAAGAACATCAGTGGCGAAGGCGGCTTACTGGTCTACAACTGACGCTGAGGCACGAAAGCGTGGGGAGCGAACAGG
>denovo10237 Cxam1d_210 1..211
TACGGAGGGTGCAAGCGTTAATCGGAATTACTGGGCTTAAAGCGTGCGTAGGCGGCTACCTAAGTAGGATGTGAAAGCCCCGGGCTCAACATGAGAACTGCATCATAAACTGTGTGGCTAGAGTGCGAGAGAGGAGTGTGGAATTTCCTGTGTAGCGGTGAAATGCGTAGATATATGAAGGAACACCATTTGCGAAGGCTACACTCTGGCT
>denovo10238 Cxam1g_4990 1..253
TACGGAGGGTGCAAGCGTTAACCGGATTTACTGGGATTAAAGCGTACGTAGGCGGCTACATAAGTAAGAGGTGAAAGACACGAGCTCAACATGTGAAGTGCATCCAAAACTGCGTGGCTTGAGTGGTTGTGACGAGTCGGGAATATGCTGTGTAGCGGTGAAATGCATAGATATAACATAGAACACCTATTGCGAAGGCTAGTCACTAACTTCACACTGACGCTGAGGTACGAAAGCGTGGGGAGCTAACAGG
>denovo10239 Cxam1g2_30543 1..209
TACGGAGGGTGCAAGCGTTAATCGGAATTACTGGGCGTAAAGCGTGCGTAGGCGGCTAAGTAAGTCGGATGTGAAAGCCCCGGGCTCAACCTGGGAACTGCATCCAAAACTGCGTGTCTAGAGTCCGGGAGAGGTGTGTGGAATTTCCGGTGTAGCGGTGAAATGCGTAGATATCGGAAGGAACACCAGTGGCGAAGGCGACTCTCTGG
>denovo1024 Cxam3d2_21884 1..253
TAGAGAGGGTGCAAGCGTTAATCGGAATTACTGGGCGTAAAGCGCGCGTAGGTGGATAGTTAAGATGGATGTGAAATCCCCGGGCTCAACCGGGGAACTGCATTCAGAACTGACGCGCTAGAGTATGGTAGAGGTTGGTGGAATTTCCTGTGTAGCGGTGAAATGCGTAGATATCCGAAGGAACACCAGTGGCGAAGGCGTCCACCTGGACTGATACTGACGCTGAGGTGCGAAAGCGTGGGGAGCAAACAGG
>denovo10240 Cxam1c_2223 1..209
TACGGAGGGTGCAAGCGTTAATCGGATTTACTGGGCGTAAAGCGTGCGTAGGCGGCTACCTAAGTAGGATGTGAAAGCCCAGGGCTCAACCAGGGAACTGCAACCAAAACTGGGTGGCTAGAGTGCGAGAGAGGAGTGGGGGATTTCCTGCGTAGCGGTGAAATGCGTAGATATAGGAAGGAACACCAGTGGCGAAGGCGACACTCTGG
>denovo10241 Cxam1e_1595 1..253
TACGAAGGGGGTTAGCGTTGTTCGGAATTACTGGGCGTAAAGCGCACGTAGGCGGACAAGAAAGTTGAGGGTGAAATCCCGGGGCTCAACCCCGGAACTGCCTCCAAAACTGCTGTTCTAGAGATCGAGAGAGGAGAGAGGAATTCCGAGTGTAGAGGTGAAATTCGTAGATATTCGGTGGAACACCAGTGGCGAAGGCGGCTCTCTGGCTCGATACTGACGCTGAGGTGCGAAAGTGTGGGGAGCAAACAGG
>denovo10242 Cxam1g_4996 1..253
TACGAAGGGTGCAAGCGTTACTCGGAATTAATGGGCGTAAAGCGAGCGTAGGCGGTATTATAAGTAGAAAGTGAATGCCAATGGCTCAACCAAAGAATTGCTTACAAAACTGTAATACTAGAGTACTAGAGAGGTATGAAGAATTCCACATGTAGGGGTGAAATCCGTAGATATCTGGAGGAATATCGAAGGCGAAAGCTGCCGGCTGGCTATTTACTGACGCTGTTGCTCGAAAGCGTGGGGAGCAAACAGG
>denovo10243 Cxam1g_796 1..253
TACGAAGGGTGCAAGCGTTAATCGGAATTACTGGGCGTAAAGCGAAAGAAGGCGGATCCCTAAGTAGGATGTGAAAGCCCCAGGCTCAACCTCGGAACTGCATCCAAAACTGGCGGGCTAGGGTGCGAGAGAGGAGTGTGGAACTTCCTGTGTAGCGGTGAAATGCGTAGATATAGGAAGGAACACCAGTGGCGAAGGCGACACTCTGGCTTGACACTGACGCTGAGGTACGAAAGCGTGGGGAGCAAACAGG
>denovo10244 Cxam3a_35276 1..253
TACGGAGGGTGCAAGCGTTAATCGGAACTACTGGGCGTAAAGCGTGCGTAGGCGGCTACCTAAGTTGGATGTGAAAGCCCCGGGCTCAACCTGGGAACTGCATCCATAACTGGGTGGCTAGAGTGCGAGAGAGGAGTGTGGAATTTCCTGTGTAGCGGTGAAGTGCGTAGATATTGGAAGGAACACCAGTGGCGAAGGCGACACTCTGGCTTGACACTGACGCTGAGGTACGAAAGCGTGGGGAGCAAACAGG
>denovo10245 Cxam3e_9859 1..253
TACGAAGGGGGCAAGCGTTGTTCGGAATTACTGGGCGTAAAGGGCGAGTAGGCGGAATGTCAAGTTAGGGGTGAAATACCGGGGCTAAACCTCGGCACTGCCTTTAAGACTGATATTCTAGAGTTTGTGAGGGGATAATGGAATACCTAGTGTAGAGGTGAAATTCGTAGATATTTGGTGGAACACCGGTGGCGAAGGCGATTATCTGGCACATTACTGACGCTGAGGCGCGAAAGCGTGGGGAGCAAACAGG
>denovo10246 Cxam3c_254 1..253
TACGAGAGGCCCGAGCGTTAGGCGGAATCACTGGGATTAAAGGGTGCGTAGGCGGATCAGTAAGCATTTTGTGAAATCCATCCGCTAAACCGAAGAATTGCAGAGTGAACTGCTGGTCTTGAGGTAGGCAGGGGTCATAGGAACGTACGGTGGAGCGGTGAAATGCTTAGATATCGAACGGAACGCCGAAGGGGTAGCCAGGTGGCTGGGCCTTACCTGACGCTGAGGCACGAAAGCGTGGGGATCAAACAGG
>denovo10247 Cxam1a_607 1..253
TACGAGAGGTCCGAGCGTTACGCGGAATTACTGGGCTTAAAGCGTACGTAGGCGGATCTACAGGTATCCTGTGAAAGCCCACGGCTCAACCGTGGAATTGCAGGGTAAACCGTAGATCTTTAGGTGGCTAGGGGCTCTCGGAACGGTAGGTGGAGTGGTGAAATGCGTTGATATCTACCGGAACGCCAAAGGGGAAGCCAGGGAGCTGGGGCCATTCTGACGCTGAGGTACGAAAGCGTGGGTAGCGAACGGG
>denovo10248 Cxam1a_606 1..253
TACATAGGGTGCAAGCGTTATACGGAATTATTGGGCGTAAAGCGATCGTAGGCGGTTTTTCAAGTCTAATGTTAAATATAGGGGCTCAACCACATATCGCATTGGATACTGTCAAACTAGAGTTATGTAGAGGTTAATAGAACTCCATGTGAAGCTGTTGAATGCGTAGATTTTTGGTAGAATACCAATTGGCGAAGGCAATTAACTGGGCATTAACTGACGCTGAGGGACGAAAGTGTGGGGAGCAAACAGG
>denovo10249 Cxam1a_609 1..253
GACGTAGGTGGAAAACGTTATCCGGAATTACTGGGCGTAAAGGGTCCGTAGGCGGTTTTTTAGGTCTGACGTGAAAGCCCACGGCTCAACTGTGGGAAGCCGTTAGAAACCAAATAACTAGAATCACGTCGAGGTCGGCGGAATTCCCAGCGTAGTGGTGGAATGCGTAGAGGTTGGGAGGAACGCCAAATGCGAAGGCAGCCTGCTAGGTGACGATTGACGCTCAGGGACGAAAGCGTGGGTAGCCAACAGG
>denovo1025 Cxam1d_2030 1..253
TACGAGAGGCCCGAGCGTTAGGCGGAATCACTGGGCTTAAAGCGAGCGTAGGCGGAACAGTAAGCATTTTGTGAAATCCCTCGGCTCAACCGAGGAATTGCAGAGTTAACTGCTGGTCTTGAGTTAGGGAGAGGTCATCGGAACGAACGGTGGAGCGGTGAAATGCGTAGATATCGTTCGGAACGCCGTAGGGGTAGCCTGGTTACTGGGCCTAACCTGACGCTGAGGCACGAAAGCGTGGGGATCAAACAGG
>denovo10250 Cxam3a_2885 1..253
TACGGAGGGTGCAAGCGTTAATCGGAATTACTGGGCGTAAAGCGTGCGTAGGCGGCTACCTAAGTTGGATGTGAAAGCCCCGGGCTCAACCTGGGAACTGCAACCTAAACTGGGTGGCTAGAGTCCGAGAGAGGAGGGTGGAATTTCCTGTGTAGCGGTGAAATGCGTAGATATCGGAAGGAACACCTGTGGCGAAGGCGACACTCTGGCTTGACACTGACGCTGAGGTACGAAAGCGTGGGGAGCAAACAGG
>denovo10251 Cxam1d_4197 1..210
TACGAAGGGAGCAAGCGTTAATCGGAATTACTGGGCGTAAAGCGAGAGTAGGCGGCTACAAAAGTTGGATGTGAAAGCCCCGGGCTCAACCTCGGCACTGCATCCAAGACTGTTTTGCTAGAGTTCGAGAGTGGATTATGGAATATCTTGTGTAGAGGTGAAATGCGTAGATATATGTTGGAACACCAGTGGCGAAGGCGACACTCTGGC
>denovo10252 Cxam2d_2681 1..253
TACGAGAGGCCCGAGCGTTAGGCGGAATCACTGGGCTTAAAGGGTGCGTAGGAGGATCAGTACGCATTTTGTGAAATCACTCGGCTAAACCGAGGAATTGCAGAGTGAACGGCTGGACTTGAGGTAGGCAGTGGTCATCGGAACGTACGGTGGAGCGGTGTAATGCGTAGATATCTTACCGAACGCCGAAGGGGTAGCCAGGTGACTGGGCCTTACCTGACGCTGAGGCACGAAAGCGTGGGGATCTAACAGG
>denovo10253 Cxam2a_20464 1..253
TACGGAGGGTGCAAGCGTTAATCGGAATTACTGGGCGTAAAGCGTGCGTAGGCGGCTACCTAAGTTGGATGTGAAAGCCCCGGGCTCAACCTGGGAACTGCATCCAAAACTGGGTGGCTAGAGTGCGAGAGAGGAGTGTGGAATTTCCTGTGTAGCGGTGAAATGCGTAGATATAGGAGGGAACACCAGTGGCGAAGGCAGTCTACTAAGCCGACATTGACGCTGAGGCATGAAAGCGTGGGGAGCGAACAGG
>denovo10254 Cxam1g2_7980 1..253
TACGGAGGGTGCAAGCGTTAATCGGAATTACTGGGCGTAAAGCGAGCGTAGGAGGGTACATAAGTAGGATGTGAAAGCCCCGGGCTCAACCTGGGAACTGCATCCAAAACGGGGTGGCTAGAGTTCGTGAGAGGAGTGTGGAATTTCCTGTGTAGAGGTGAAATGCGTAGATATAGGTTGGAACACCTGTGGCGAAGGCGACACTCTGGCGTGACACTGACGCTGAGGTTCGAAAGCGTGGGGAGCAAACAGG
>denovo10255 Cxam3c_2558 1..253
TACGAAAGGTGCAAGCGTTAATCGGAATTACTGGGCGTAAAGCGCGCGTAGGCGGCTTGATAAGTAGGATGTGAAATCCCCGGGCTCAACCAGGGAACTGCATCTTAAACTGGCAGTCTTGAGTACGGGAGAGGATCGCGGAATTTCCTGTGTAGAGGTGAAATGCGTAGATATAGGTAGGAACATCAGTGGCGAAGGCGGCCCTCTGGACCAATACTGACGCTGAGGTGCGAAAGCGTGGGGAGCAAACAGG
>denovo10256 Cxam3d2_850 1..209
TACGAAGGGTGCAAACGTTAATCGGAATTACTGGGCGTAAAGCGCACGTAGGCGGTATTTTAAGTCGGATGTGAAAGCCCCGGGCTCAACCTGGGAACTGCATTTCAAACTGACAAACTTGAGTGTAGTAGAGGGAGGAGGAATTTCCTGTGGAGCGGTGGAATGCGTAGATATGGGAAGGTAAAACAGTGGCGAAGGCGTCCTCCTTG
>denovo10257 Cxam1c_14111 1..253
TACGAAGGGGGCAAGCGTTGTTCGGAATTACTGGGCGTAAAGCGCGTGTAGGCGGATTATCAAGTAAGGGGTGAAATACCGGGGCTTAACCACGGCACTGCCTTTTATACTTATAATCTAGAGTATGTGAGGGGATAATGGAATACCTAGTGTAGAGGTGAAATTCGTAGATATTAGGTTGAACACCGGTGGCGAAGGCGATTATCTGGCACATTACTGACGCTGAGGCGCGAAAGCGTGGGGAGCAAACAGG
>denovo10258 Cxam3c_2009 1..253
TACGGAGGGTGTTAGCGTTGATCGGAATTACTGGGCGTAAAGCGCGAGAAGTCGGATTAGTCAGTTAGATGTGAAATCCCCGGGCTCAACCCTGGAAATGCATTTAATACTGCTAGCCTAGAGTCCGATAGAGGTGAGTGGAATTCCGTGTGTAGAGGTGAAATTCCTAGATATTCGTAGGAACACCAGTGGCGAATGCGGCTCACTGGCTCGATACTGACGCTGAGGTGCGAAAGTGTGGGGAGCAAACAGG
>denovo10259 Cxam3e_268 1..253
GACAAAGGAAGCAAGCGTTATACGGAATGAATGGGCGTAAAGCGACAGTAGGAGGCATATTAAGTACGCTGTCAAATACCAGGGCTCAACCCAGGACATGACGTGAAAACTACTAAGCTAGAGTACGGTAGGGGCATAGGGAATTACCGGTGTAGCGATGAAATGCTTAGAGATCGGTATGAACACCTTCGGCGAAAGCAGTCTGCTGGGCCGAGACTGACACTGAGAGACGAAAGCTAGGGGAGCGAATGGG
>denovo1026 Cxam2b_11435 1..253
TACGGAGGGGGAAAGCGTTGTTCGGAATTACTGGGCGTAAAGCGCGCGTAGGCGGACCAGCAAGTAAGGGGTGAAATCCCGGGGCTCAACCACGGAACTGCCTCTCAAACTGCTCTTCTAGAGTCCGAGAGAGGAGAGCGGAATTCCGAGTGTAGAGGTGAAATTCGGAGATATTGGGAGGAACACCAGTGGCGAAGGCGGCTCTCTGGCTCGATACTGACGCTGAGGTGCGAAAGTGTGGGGAGCAAACAGG
>denovo10260 Cxam3d2_7954 1..253
TACAGAGGGTGCAAGCGTTAATCGGAATTACTGGGCGTAAAGCGCGCGTAGGTGGTTCGTTAAGTTGGATGTGAAATCCCCGGGCTCAACCTGGGAACTGCATTCAAAACTGACGAGCTAGAGTATAGTAGAGGGTGGTGGAATTTCCTGTGTAGCGGTGAAATGCGTAGATATAGGAAGGAACACCAGTGGCGAAGGCGACCACCTGGACTGATACTGACGCTGAGGTGCGAAAGCGTGGGGAGCAAACAGG
>denovo10261 Cxam3e_8530 1..253
TACGAAGGATGCAAGCGTTACACGGAATAATTGGGCGTAAAGCGTCAGTGGGATGTATAATAAGTAGAAAGTTAAAGACTATGGCTAAACCAAAGAATAGCTTACAAAACTTTAAATCTAGAGTATTAGAGTGGATTGAAGAATTACTGATGTAGGGGTGAAATGCGTAGATATCAGTATGAATATCGTAGGCGAAAGCTTTTTTCTGGGTAATTACTGACTCTGTTTCTCGAAAGCTATGGGAGCAAAATGG
>denovo10262 Cxam1c_6794 1..253
TACAAAGGGTGCAAGCGTTAATCGGAATTACTGGGCGTAAATCGCGCGTAGGAGGATAGTTAAGTTGAATGTGAAATCCCCGGGCTCAACCACGGAACTGCATCCAAAACTGCCAAGCTAGAGTATGGTAGAGGGTAGTGGAATTTCGTGTGTAGCGGTGAAATGCGTAGATATAGGTAGGAACACCAGTGGCGAAGGCGACTAACTGGTCTGATACTGACACTGAGGTGCGAAAGCGTGGGGAGCAAACAGG
>denovo10263 Cxam1c_13419 1..253
TACAGAGGATCCAAGCGTTATCCGGAATGATTGGGATTAAAGCGTCTGTAGGTGGCTTTTTAAGTCCGCCGTCAAATCCCAGGGCTCAACCCTGGACAGGCGGTGGAAACTACCAAGCTGGAGTACGGTAGGGGCAGAGGGAATTTCCGGTGGAGCGGTGAAATGCGTAGAGATCGGATAGAACACCTACGGCGAAAGCACTCTGCTGTGCCGACACTGACACTGAGAGACGAAAGCTAGGGGAGCGAATGGG
>denovo10264 Cxam3c_669 1..253
TACGGAGGGTGCCAGCGTTAATCGGAATTACTGGGCGTAAAGCGTGCGTAGGCGGATAGATAAGCAAGATGTGAAATCCCGGGGCTTAACCTCGGAACTGCATAATGAACTGTTTGACTAGAGTTCTGTAGAGGTTGGTGGAATTTCCAGTGTAGCGGTGAAATGCGTAGAGATTGGAAGGAACATCAGTGGCGAAGGCGTCAAGCTGGAGAGAAACTGACGCTGAGGCACGAAAGCGTGGGGAGCTAACAGG
>denovo10265 Cxam3e_11279 1..209
TACGGAGGGTGAAAGCGTTGTACGGAATAAATGGGAGTAAAGCGAACGTAGGCGGAAAACAAAGTTTGGGGTGAAATCAAGCCGCTAAACCCAAAAAATGCCTCCAAAACTCCTTGTCTTGAGTTCAATAGAGGTTTGTGGAATTCGGAGTGTAGCGGTGAAATGCTTAGATATTAGGATGAACATCAGTGGCGAAGGCGGCCTGCTGG
>denovo10266 Cxam3a_25161 1..253
TACGGAGGGTGCAAGCGTTAATCGGAATTACTGGGCGTAAAGCGTGCGTAGGCGGCTACCTAAGTTGGATGTGAAAGCCCCGGGCTCAACCTGGGGACTGCATCCAAAACTGGGTGGCTAGAGTGCGAGAGAGGAGTGTGGAATTTCCTGTGTAGCGGTGAAATGCTTAGATATAGGAAGGAACACCAGTGGCGAAGGCGCCTTGCTGGCCTATTTCTGACGCTGAGGCGCGAAAGCGTGGGGAGCAAACAGG
>denovo10267 Cxam1g2_10791 1..253
TACGGAGGGTGCAAGCGTTAATCGGAATTACTGGGCGTAAAGCGTACGTAGGCGGCTACCTAAGTTGGATGTGAAATCCCTGGGCTCAACCTCGGAACTGCATCCAAAACTGGGTGGCTAGAGTGCGAGAGAGGAGTGTGGAATTTCCTGTGTAGCGGTGAAATGCGTAGATATAGGAAGGAACACCAGTGGCGAAGGCGACACTCTGGCTTGACACTGACGCTGAGGTGCGAAAGCGTGGGGAGCAAACAGG
>denovo10268 Cxam2d_4649 1..253
TACGGGGGATCCAAGCGTTATCCGGAATCATTGGGATTAAAGCGACTGTAGGTTGTCAAATAAGTCTGTTGTTAAAGACTACGGCTTAACCCTAGGAAAGCGTTTGATACTAGTGGGCTTGAGTATGGTTGGGGTTGAGGGAGCATGTTGTGTAGCGGTGAAATGCTTAGATATTAGATAGAACACCGTTGGCGAAAGCTCTCTACCTTGCCATTACTGACACTGATAGTCGAAAGCTAGGGGAGCTAAAGGG
>denovo10269 Cxam1c_13410 1..253
TACGGAGGGTGCAAGCGTTAAACGGAATTACTGGGCGTAAAGCGTGCGTAGGCGGCTCCCTAAGTTGGATGTGAAAGCCCCGGGCTCAACCAGGGAACTGCATCCAAAACTGGGTTGCTAGATTGCGAGAGAGGAGTGGGGAATGTCCTGTGTAGCGGTGAAATGCTTAGATATATGAAGGAACACCAGTGGCGAAGGCGACACTCTGGCTTGACATTGACGCTGAGGTACGAAAGCGTGGGGAGCTAACAGG
>denovo1027 Cxam1b_2320 1..209
TACGGAGGGTGCAAGCGTTAATCGGAATTACTGGGCGTAAAGCGAGAGGAGGAGGCTACATAAGTGAGATGTGAAAGCCCCGGGCTCAACCTGGGAACTGCATCGCAAACTGGGTGGCTAGAGTTCGCTAGAGGCGGGTGGAATTTCCGGTGTAGCGGTGAAATGCGTAGATATAGGAAGGAACACCTGTGGCGAAGGCGACACGCTGG
>denovo10270 Cxam1c_13411 1..253
TACAGAGGGTGCAAGCGTTAATCGGAATTACTGGGCGTAAAGCGCGCGATGGTGGTTAGTTAAGTTGAATGTGAAATCCCCGGGCTCAACCCGGGAACTGCATCCAAAACTTGCAAGCTAGAGTATGGTAGAGGGTAGTGGAATTTCCTGTGTAGCGGTGAAATGCGTAGATATAGGAAGGAACACCAGTGGCGAAGGCGACTACCTGGACTGATACTGACACTGAGGTGCGAAAGCGTGGGGAGCAAACAGG
>denovo10271 Cxam1g2_9477 1..253
TACGGAGGATGCAAGCGTTAATCGGAATTACTGGGCGTAAAGCGAGCGTAGGCGGCTACCTAAGTAGGATGTGAAAGCCCCGGGCTCAACCTGGGAACTGCACCCAAAACTGGGTGCCTAGAGTGCGAGAGAGGAGTGTTGAATTTCCTGTGTAGCGGTGAAATGCGTAGATATAGGAAGGAACACCAGTGGCGAAGGCGACACTCTGGCTTGACACTGACGCTGAGGTACGAAAGCGTGGGGAGCAAACAGG
>denovo10272 Cxam1g2_10790 1..253
TACGAGAGGCCCCAGCGTTAGGCGGAATAACTGGGCTTAAAGGGTGCGTAGGCGGATCAGCAAGCATTTTGTGAAATCCCTCGGCTCAACCGAGGAAATGCAGAGTGAACTGCTGTTCTTGAGGTAGGAAGAGGTCATCGGAACGTACGGTGGAGCGGTGAAATGCGTAGATATCGTACGGAACGCCGAAGGGGTAGCCGTGTGACTGGGCCTTACCTGACGCTGAGGCTCGAAAGCGTGGGGATCAAACAGG
>denovo10273 Cxam1g2_29584 1..253
TACGCAGGGTGCAAGCGTTAATCGGAATAACTGGGCGTAAAGCGTGCGTAGGCGGCTACCTAAGTTAGATGTGAAATCCCCGGGCTCAACCTTGGAACTGCATCTAAGACTGGGTTGCTAGAGAGCGAGAGAGGAGTGTGGAATTTCCTGTGTAGCGGTGAAATGCGTAGATATTGGAAGGAACACCAGTGGCGAAGGCGACTCTCTGGCTTGACACTGACGCTGAGGTACGAAAGCGTGGGGAGCAAACAGG
>denovo10274 Cxam1g_4192 1..253
TACGGAGGGAGCAAGCGTTAATCGGAATTACTGGGCGTAAAGCGTGCGTAGGCGGCTACATTAGTAGGATGTGAAAGCCCAGGGCTCAACCATGGAACTGCATCCAAAACTGGGTGTCTAGAGTGCGAGAGAGGAGTGTGGAATTTCCTGTGTAGCGGTGAAATGCGTAGATATAGGAATGAACACCTGTGGCGAAGGCGACACTCTGGCTTGACACTGACGCTGAGGTTCGAAAGCGTGGGGAGCAAACAGG
>denovo10275 Cxam1g2_40285 1..253
TACGGAGGGAGCAAGCGTTGATCGGAATTACTGGGCGTAAAGCGAGCGTAGGCGGCTCCCTAAGTTGGATGTGAAAGCCCCGAGCTCAACAACGGAACTGCATCCAAAACTGGGTGGCTAGAGTGCGAGAGAGGAGAGTGGAATTCCCTGTGTAGCGGTGAAATGCGTAGATATAGGAAGGAACACCAGAGGCGAAGGCGACACTCTGGCTGGTCACTGACGCTGAGGTACGAAAGCGTGGGGAGCAGACAGG
>denovo10276 Cxam1b_8070 1..253
TACGCACCGTCCAACCGTTAATCGGAATTACTGGGCGTAAAGCGTGCGTAGGCGGCTACCTAAGTACGATGTGAAAGCCCCCGGCTCAACCTCGGAACTGCATCCAAAACAGGGTGGCTAGAGTGCGAGAGAGGAGTGAGGAAATTCCTGTGTAGCGGTGAAATGGGTAGATATAGGAAGGAACACCAGTGGCGAAGGCGTCACTCTGGGTTGACTCTGACGCTGAGGTACGAAAGCTTGGGGAGCTAACAGG
>denovo10277 Cxam3d_5177 1..199
TACGAAGGGGCCAAGCGTTGTACGGAATAAATGGGATTAAAGGGCGTGTAGGCGGAAAGTCAAGTTAGGGGTGAAATTCAGCGGCTTAACATCAGCACAGCCTTTAAGACTGATAATCTAGAGTATTTGAGGGGATAAAGGAATACGTAGTGTAGAGGTGAAATTCGTAGATATTAGTTGGAACACCGTTGGCGAAGGC
>denovo10278 Cxam3d_21164 1..253
TACGGAGGGGGTTAGCGTTGTTCGGAATTACTGGGCGTAAAGGGGGGATAGGCGGATTGGAAAGTTGGGGGTGAAATCCCAGGGAGCAACCCTGGAACGGCCTCCAAAACTCCCAGTCTAGAGTTCGAGAGAGGTGAGTGGAATTCCGAGTGTAGAGGTGAAGTTCGTAGATATTCGGAGGAACACCAGTGGCGAAGGCGGCTCACTGGCTCGATACTGACGCTGAGGTGCGAAAGTGTGGGGAGCAAACAGG
>denovo10279 Cxam1g_21509 1..209
TACGGAGGGTGCGAGCGTTAATCGGAATTACTGGGCGTAAAGCGTGCGAAGGCGGGTACCTAAGTTGGATGTGAAAGCCCAGGGCTAAACCTTGGAGGTGCATCCAATACTGGGTGGCTAGAGTGCGAGAGAGGTGTGTGGAATTTCCTGTGTAGCGGTGAAATGCGTAGATATATGAAGGAACACCAGTGGCGAAGGCGTCACTCTGG
>denovo1028 Cxam1h_14462 1..253
TACGAAGGGAGCAAGCGGTGTTCGGAATTACTGGGCGTAAAGGGCGCGTAGGCGGATGTATCAGTCAGGGGTGAAAGCCATGGGCTCAACCTGTGAACTGCCTTTGATACTGTGCATCTGGAGTCCGTGAGAGGATGGCGGAATACCCAGTGTAGAGGTGAAATGCGTAGATATAGGAAGGAATACCGGTGGCGAAGGCGGCCTCCTGGACCAATACTGACGCTGAGGTGCGAAAGCGTGGGGAGCAAACAGG
>denovo10280 Cxam1g2_1971 1..253
TACGAAGGGTGCAAGCGTTAATCGGAATTACTGGGCGTAAAGCGAACGTAGGCGGCAACATAAGTAGGATGTGAAATCCCCAGGCTCAACCTCGGAACAGCATCAAAAACTGGGTGGCTAGAGAGCTTGAGAGGATTGGGGAATAACCTGTGTAGCGGTGAAATGCGTAGATATAGGATGGAACACCAGTGGCGAAGGCGTCACTCTGGATTGACACTGACGCTGAGGTACGAAAGCGTGGGGAGCAAACAGG
>denovo10281 Cxam2d2_3044 1..253
TACAGAGGGTGCAAGCGTTAATCGGAATTACTGGGCTTAAAGCGAGCGTAGGTGGTTCGTTAAGTTGGATGTGAAATCCCAGGGCTCAACCTTGGAACTGCATTCAAAACTGACGAGCTAGAGTATGGTAGAGGGTGGAGGAATTTCCTGTGTAGCGGTGAAATGCGTAGATATCGGAAGGAACACCTTTGGCGAAGGCTTCCACCTTGTCTGAAACTGACACTGAGGTTCGAAAGCGTGGGGAGCAAACAGG
>denovo10282 Cxam1c_12099 1..199
TACGGGGGATCCCAGCGTTATCCGGAATCATTGGGATTAAAGCGCCTGTAGGTTGTCTAATAAGTCTGATGTTAAAGACTACGGCTTAACACTAGGAAAGCGATTGAAACTACTAGGCTTGAATTTTGGTGTAGTTGAGTGAATATGTAGTGTAGCGGTGAAACGCTTAGATATTACATAGAATACCTGTTGCGAAAGC
>denovo10283 Cxam1g_6414 1..252
TACGGAGGGAGCAAGCGTTAATCGGATTACAGGGCGTAAAGCCTGCGTAGGCGGCTACCTAAGTTGGATGTGAAAGCCCCGGGCTCAACCTCGGAACTGCATCCAAAACTGGCTGGCTAGAGTGCGAGAGAGGAGTGTTGAATTTCCAGTGTAGCGGTGAAATGCGTAGATATAGGTATGAACACCAGTGGCGAAGGCGACACTCTGGCCTGACACTGACGCTGAGGTTCGAAAGCGTGGGGAGCAAACAGG
>denovo10284 Cxam1c_17424 1..253
TACGCAGGGTGCAAGCGTTAATCGGAATTACTGGGCGTAAAGCGCGCGTAGGTGGTTTGTTAAGTAGAATGTGAAAGCCCCGGGCTCAACCTGGGAACTGCATCCCAAACTGGCAGTCTAGAGTAGGGCAGAGGGTGGTGGAATTTCCAGTGTAGCGGTGAAATGCGTAGATATCGGAAGGAACACCTGTGGCGAAGGCGACCACCTGGGCTAATACTGACGCTGAGGTGCGAAAGCGTGGGGAGCAAACAGG
>denovo10285 Cxam3e_2528 1..253
TACGTAGGTGGCAAGCGTTATCCGGAATTATTGGGCGTAAAGCGCGCGTAGGCGGCTTTTTAAGTCTGATGTGAAAGCCCACGGCTAAACCTTGGAGTGTCATTCGAAACTGGATAACTTGAGTTCAGAAGAGGAAAGTGGAATTACATGTGTAGCGGTGAAATGCGCAGAGATATGGAGGAACACCAGTGGCGAAGGCGACTTTCTGGTCTTTAACTGACGCTGATGTGCGAAAGCGTGGGGATCAAACATG
>denovo10286 Cxam3c_7453 1..253
TACGGAGGGGGTTAGCGCTGTTCGGAATTACTGGGCGTAAAGCGCGCGTAGGCGGACTGGAAAGTTGGGGGTGAAATCCCAGGGCTCAACCCTGGAACTGCCTCCAAAACTATCAGTCTAGAGCTCGAGAGAGGTGAGTGGAATTCCGAGTGTAGAGGTGAAATTCGTAGATATTCGGAGGAACACCAGTGGCGAAGGCGGCTCACTGGCTCGATACTGACGCTGAGGTGCGAAAGTGTGGGGAGCAAACAGG
>denovo10287 Cxam1f_169 1..253
TACGGAGGGTGCAAGCGTTAATCGGAATTACTGGGCGTAAAGCGAGCGTAGGTGGGTACATAAGTTGGATGTGAAAGCCCAGGGCTCAACCTTGGAACTGCATCCAAAACTGGGTGGCTAGAGTTGGTGAGAGGTTGGTTGAATTTCCTGTGTAGCGGTGAAATGCGTAGATATCGGTAGGAACACCAGTGGCGAAGGCGACATTCTGGCTTGACACTGACTCTGAGGTTCGAAAGCGTGGGGAGCAAACAGG
>denovo10288 Cxam1d_22380 1..253
TACGGAGGGTGCAAGCGTTAAACGGAATTACTGGGCGTAAAGCGTGCGTAGGCGGCTACATAAGTTGGATGTGAAAGCCCCGGGCTCAACCTGGGAACTGCATCCAAAACTGGGTGGCTAGAGTGCGTGAGAGGAGGGTGGAATTTCCGGCGTAGCGGTGAAATGCGTAGATATCGGAAGGAACACCTGTGGCGAAGGCGACACTCTGGCTCGACACTGACGCTGAGGTACGAAAGCGTGGGGAGCAAACAGG
>denovo10289 Cxam3e_5082 1..253
TACAGAGGGTGCAAGCGTTAATCGGAATAACTGGGAGTAAAGCGCGCGTAGGTGGTTCGTTAAGTTCGATGTGAAATCCCCTGGCTCAACCAGGGAACTGCATTCAAAACTGACGAGCTAGAGTATTGTAGAGGGTTGTTGAATTTCCTGTGTAGCGGTGAAATGCGTAGATATAGGAAGGAACACCAGTGGCGAAGGCGACCACCTGGACTGATACTGACACTGAGGTGCGAAAGCGTGGGGAGCAAACAGG
>denovo1029 Cxam3a_5993 1..253
TACGAAGGGAGCTAGCGTTGTTCGGAATAACTGGGCGTAAAGCGCACGTAGGCGGATTTAAAAGTAAGGGGTGAAATCCCGGGGCTCAACCACGGAACTGCCCTTGAAACTGGATGGCTAGAATCCTTGAGAGGTGAGTGGAACTCCGAGTGTAGAGGTGAAATTCGTAGATATTCGGAAGAACACCAGTGGCGAAGGCGGCTCACTGGCTCGGTACTGACGCTGAGGTGCGAAAGCGTGGGGAGCAAACAGG
>denovo10290 Cxam1c_9004 1..253
TACGAAGGGGGCAAGCGTTACTCGGAATCATTGGGCGTAAAGCGTGCGTAGGCGGTTTTATAAGTAGAAAGTGAAATCCTTTGGCACAACCAAAGAACTGCTTTCAAAACTGTAAAACTAGAGTATTATAGAGGATAGAAGAATTCCTGATGTAGGGGTGAAATCCGTAGATATCAGGAGGAATATCGAAGGCGAAAGCATCTGTCTGGGTAAATACTGACGCTGATTCACGAAAGCGCGGGGAGCAAACAGG
>denovo10291 Cxam2a_28498 1..253
AACGGAGGGACCAAGCGTTAAACGGAAATACTGGGCGTAAAGCGTGCGTAGGCGGCTACCTAAGTAGGATGTGAAACCCCCGGGCTCAACCAGGGAACTCCATCCAAAACTGGGTGGCAAGAGTGCGAGAGAGGAGTGTGGAATTTCCTGTGTAGCGGTGTAATGCGTAGATATAGGTAGGAACACCAGTGGCGAAGGCGACACTCTGGGTTGACACTGACGCTGAGGTACGAAAGCGTGGGGAGCAAACAGG
>denovo10293 Cxam1g2_1915 1..253
TACGGAGGGTGCAAGCGTTACTCGGAATTACTGGGCGTAAAGAGTACGTAGGCGGCTACATAAGTAGGAAGTGAAAGCCCCGGGCTCAACCAGGGAACTGCATCCAAAACTGTGTGGCTAGAGTGCGAGAGAGGAGTGTGGAATTTCCTGTGTAGCGGTGAAATGCGTAGATATAGGAATGAACACCAGTGGCGAAGGCGACACTCTGGCTTGTCACTGACGCTGAGGTACGAAAGCTTGGGGAGCAAACAGG
>denovo10294 Cxam1e_10801 1..253
TACGGAGGGTGCAAGCGTTAATCGGAATTACTGGGCGTAAAGCGTGCGTAGGCGGCTACCTATGTTGGATGTGAAAGCCCCGGGCTCAACCTGGGAACTGCATCCTAAACTGGGTGTCTAGAGTTCGAGAGAGGTGTGTGGAATTTCATGTGTAGCGGTGAAATGCGTAGATATCTGAAGGAATACCAGTGGCGAAGGCGTCACTCTGGCTTGACACTGACGCTGAGGTACGAAAGCGTGGGGAGCAAACAGG
>denovo10295 Cxam2b_21249 1..201
TACGAAGGGGCCTAGCGTTGTTCGGAATCACTGGGCGTAAAGCGCCCGTAGGCGGACTGAGAAGTTAGGGGTGAAATCCCGGGGCTCAACCTCGGAACTGCCTTTTATACTGTCAGTCTTGAGTCCGGTAGAGGTGGGTGGAACTCCGAGTGTAGAGGTGAAATTCGTAGATATTAGGAAGAACACCTGTGGCGAAGGCGG
>denovo10296 Cxam2d2_7935 1..254
TACGTAGGGTGCGAGCGTTGTCCGGAATTACTGGGCGTAAAGCGCTCGTAGGAGGATAGTCGCGTCGTCTGTGAAATACTGGGGCTTAACTCCGGGCGTGCATGCGATACGTGCATAACTTGAGTTCTGTAGGGGTAACTGGAATTCCTGGTGTAGCGGTGAAATGCGCAGATATCAGGAGGAACACCGATGGCGAAGGCAGGTTACTGGGCAGTTACTGACGCTGAGGAGCGAAAGTATGGGTAGCGAACAGG
>denovo10297 Cxam2d2_1572 1..253
TACGGGGGATGCAAGCGTTAAACGGAATAAATGGGCGTAAAGCGCCAGTAGGTTGGATAATAAGAATGATGTTAAAGACAAGGGCTTAACCAGGGGAAAGCTTTCGTAACTTCTAGGCTTGAGTATTGTAGAGGAAGATGGAATTTCTTGTGTAGCGGTGAAATGCGTAGATATTAGAATGAACATCTGTGGCGAAAGCGTTCTTCTGGTCGATTACTGACACTGAGTGGCGAAAGCTAGGGGAGCAAAATGG
>denovo10298 Cxam2d2_1573 1..254
TACGTAGGGAGCGAGCGTTGTCCGGAATTACTGGGCGTAAAGGGCTCGTAGGTGGTATATCGCGTAGTCTGTGAAATTCCGGAGCTTAACTCCGGGCGTGCAGGCGATACGGGCATAACTTGAGTACTGTAGGGGTAACTGGAATTCCTGGTGTAGCGGTGAAATGCGCAGATATCTGGATGTATACCGATGGCGAAGGCAGGTTACTGGGCAGTTACTGACGCTGAGGAGCGAAAGCATGGGTAGCGAACAGG
>denovo10299 Cxam2a_1712 1..253
TACAGAGGGTGCAAGCGTTAATCGGATTTACTGGGCGTAAAGCGAGCGTAGGCGGCTAAATAAGTAAAATGTGAAATCCCCGAGCTTAACTTGGGAATTGCATTCGATACTGGTTAGCTAGAGTGTGTGAGAGGATGGTAGAATTCTAGGTGTAGCGGTGAAATGCGTAGAGATCTGTAGGAATACCGATGGCGAAGGCAGCCATCTGGCCTAACACTGACGCTTAGGTTCGAAAGCATGGGGAGCAAACAGG
>denovo103 Cxam1c_10762 1..253
TACGAAGGGGGTTAGCGTTGTTCGGAATTACTGGGCGTAAAGCGCACGTAGGCGGATTGAACAGTAAGGGGTGAAATCCCAGGGCTCAACCAAGTAACTGCATCAAAAACTCCCAGTCTAGAGATCTAGAGAGGTGAGTGGAATACCGAGTGTAGAGGTGAAATTCGTAGATATTCGGAGGAACACCAGTGGCGAAGGCGGCTCACTGGCTCGATACTGACGCTGAGGTGCGAAAGTGTGGGGAGCAAACAGG
>denovo1030 Cxam1g2_12163 1..253
TACGGAGGGTGAAAGCGTTAATCGGAATTACTGGGCGTAAAGCGTGCGTAGGCGGCTACCTAAGTTGGATGTGAAATCCCAGGGCTCAACCATGGAACTGCATCCAAAACTATGTGGCTAGAGTGCGAGAGAGGAGAGTGGAATTTCCTGTGTAGCGGTGAAATGCGTAGATATAGGTATGAACACCAGTGGCGAAGGCGACTCTCTGGCTTGACACTGACGCTGAGGTACGAAAGTGTGGGGAGCAAACAGG
>denovo10300 Cxam2d_2659 1..253
TACAGAGGGTGCCAGCGTTAAACGGATTTACTGGGCGTAAAGCGTGCGTAGGCGGCAACTTAAGTCGGATGTGAAATCCCTGAGCTTAACTTAGGAATTGCATTCGATACTGGGTAGCTAGAGTATGGTAGAGGATGGTAGAATTCCAGGTGTAGCGGTGAAATGCGTAGAGATCTGGAGGAATACCGATGGCGAAGGCAGCCATCTGGCCTAATACTGACGCTGAGGTACGAAAGCATGGGGAGCAAACAGG
>denovo10301 Cxam1c_5874 1..252
TACGTATGGTGCAAGCGTTATCCGGAATCACTGGGCGTAAAGGGTGCGTAGGCGGTTTTGCAAGTCAGAAGTGAAAGGCTACGGCTCAACCGTAGTAAGCTTTTGAAACTGCAAGACTAGAGTGCAGGAGAGGTAAGTGGAATTCCTAGTGTAGAGGTGAAATTCGTAGATATTAGGAGGAACACCAGTGGCGAAGGCGACTTACTGGACTGTAACTGACGCTGAGGCACGAAAGCGTGGGGAGCGAACGGG
>denovo10302 Cxam1h_3050 1..253
TACGTAGGGTGCCAGCGTTATACGGAATTAATGGGCGTAAAGAGCTCGTAGGCGGATAGACGCGTATGTAGTGAAAGTCCGGGGCTTAACCACGGATCTGCGGCGTGTACGGGCAGACTAGAGTGCTTTAGGGGAGACTGGAATTCCCTGTGTAGCGGTGGAATGCGCAGATATCTGTAGGAACACCTTTGGCGAAGGCTTGTCTCTGGGTTGTAACTGACGCTGAGGAGCGAAAGCATGGGGAGCTAACAGG
>denovo10303 Cxam1e_448 1..253
TACGAAGGGTGCAAGCGTTGATCGGATTTACTGGGCGTAAAGCGCGCGCAGGAGGATTGATAAGTCAGATGTGAAATCTCGGGGCTCAACCCAGAAACTGCGTCTGAAACTATTAATCTAGAGTATGGGAGGGGAAGGTTGAATTACGCATGTAGGGGTAAAATCCGTAGAGATGCGTAGGAATACCAGAGGCGAAGGCGACCTTCTGGCCAATTACTGACGCTGAGGCGCGAAAGCGTGGGGAGCAAACAGG
>denovo10304 Cxam1c_38870 1..253
TACGAAGGGGGCTAGCGTTGTTCGGAATTACTGGGCGTAAAGCGCACATAGGCGGACTTTTAAGTCAGATGTGAAATCCCGAGGCTCAACCTCGGAACTGCATTTGAAACTGAGAGTCTAGAGATCAGGAGAGGTTAGCGGAATACCGAGTGTAGAGGTGAAATTCGGAGATATTCGGAGGAACACCAGTGGCGAAGGCGGCTCACTGGCTCGATACTGACGCTGAGGTGCGAAAGTGTGGGGAGCAAACAGG
>denovo10305 Cxam2d2_1578 1..253
TACGGAGGGAGCAAGCGTTAATCGGAATTACTGGGCGTAAAGCGTGCGTAGGCGGGAAAAAAAGTTGGATGTGAAAGCCCCGAGCTCAACAACGGAACTGCATCCAAAACTGGGAGGCTAGAGTGCGTTAGAGGATTGTGGAACTACCTGTGTAGCGGTGAAATGCGTAGATATAGGTAGGAATACCAGTGGCGAAGGCGACTTCCTGGTGTGACACTGACGCTGAGGTTCGAAAGCGTGGGGAGCAAACAGG
>denovo10306 Cxam2d_8850 1..253
TACAGAGGGTGCAAGCGTTAATCGGAATTACTGGGCGTAAAGCGCGCGTAGGTGGTTCGTTAAGTTGGATGTGAAGTCCCCGGGCTCAACCTGGGAACTGCATTCAAAACTGACGAGCTAGAGTATGGTAGAGGGTGGTGGAATTTCCTGTGTAGCGGTGAAATGCATAAATATTACGAAGAACATCAGTGGCGAAGGCGGCCTGCTGGTCTACAACTGACGCTGAGGCACGAAAGCGTGGGGAGCGAACAGG
>denovo10307 Cxam1h_3059 1..253
TACGTAGGTGGCAAGCGTTAAACGGAATTAATGGGCGTAAAGCGCGCGTAGGCGGATAAATAAGTATGATGTGAAAGCCCACGGCTCAACCGTGGAGCTTCATAGGAAACTGGAATTCTTGAGTGCAGAAGAGGAATGTGGAATTCCATGTGTAGCGGTGAAATGCGCAGAGATAGGGAGGAACACCAGTGGCGAAGGTGACTCTCTGGTCTGTAACTGACGCTGAGGTGCGAAAGCGTGGGGAGCAAACAGG
>denovo10308 Cxam1g_38730 1..253
TAAGGGGGGTGCAAGCGTTAATCGGAATTACTGGGCGTAAAGCGTGCGTAGGAGGATACATAAGTTGGATGTGAAAGCCCCGGGCTCAACCTTGGAACTGCATCACATACTGGGTGGCTAGAGTTCGAGAGAGGATTGTGGAATTTCCGGTGTAGCGGTGAAATGCGTAGATATCGGAAGGAACACCAGTGGCGAAGGCGACACTCTGGATTTACACTGACGCTGAGGTACGAAAGCGTGGGGAGCAAACAGG
>denovo10309 Cxam3a_8876 1..253
TGCGGAGGGTGCGAGCGTTGTCCGGATTTATTGGGTTTAAAGGGTGAGTAGGCGGGCCTTTAAGTCACTGGTGAAAGCCCATCGCTAAACGATGAAATTGACATTTATACTGGAGGCCTTGAGTTCAGTTGAGGTAGGCGGAATTTATGGTGTAGCAGTGAAATGCATAGATACCATAAAGAACACCGATTGCGAAGGCATCTTACTGGGCTGGAACTGACGCTGAGGCACGAAAGCTTGGGGATCGAACAGG
>denovo1031 Cxam2a_4073 1..253
TACGTAGGGTGCAAGCGTTGTCCGGAATTATTGGGCGTAAAGAGATCGAAGGCGGTTTGTCACGTCTGCTGTGAAAATATAAGGCTCAACCTTGGACTTGCAGTGGGTACGGGCAGGCTAGAGTGCGGTAGGGGAGAAGGGAATTCCTGGTGTAGCGGTGGAATGCGCAGATATCAGTAGGAACACCTATGGCGAAGGCACATCTCCGGGCCGTAACTGACGCTGAGGAGCGAAAGCGTGGGTAGCGAACAGG
>denovo10310 Cxam3a_8875 1..253
TACGGAGGGTGCAAGCGTTAATCGGAATTACTGGGCGTAAAGCGAGCGTAGGCGGCTACCTAAGTAGGATGTTAAAGCCCCGGGCTCAACCTGGGAACTGCATGCTAAACTGGGTGGCTAGAGTCCGAGAGAGGTGTGTGGAATTTCCTGTGTAGCGGTGAAATGCGTAGAGATCGGAAGGAACACCAGTGGCGAAGGCGTCACGCTGGCTTGACACTGACGCTGAGGTTCGAAAGCGTGGGGAGCAAACAGG
>denovo10311 Cxam3a_8871 1..253
TACGGAGGGGGTTAGCGTTGTTCGGAATTACTGGGCGTAAAGCGCGCGTAGGCGGATTGGAAAGTTGGAGGTGAAATCCCAGGGCTCAACCCTGGAACTGCCTCCAAAACTATCAGTCTAGAGTTCGAGAGAGGTGAGTGGAACTCCGAGTGTAGGGGTGAAATTCGTAGATATTCGGAAGAACACCAGTGGCGAAGGCGGCTCACTGGCTCGATACTGACGCTGAGGTGCGAAAGTGTGGGGAGCAAACAGG
>denovo10312 Cxam2d2_24179 1..253
TACAGGGGGTGCGAGCGTTAATCGGATTTGCTGGGCGTAAAGATAGCGAAGGCGGCTTCTTAAGTCGGATGTGAAATCCCGGAGGTTAACTTAGGAATTGCATTCGATACTGGGAAGCTAGAGTATGGGAGAGGATGGTAGAATTCCAGGTGTAGCGGTGAAATGCGTAGAGATCTGGAGGAATACCGATGGCGAAGGCAGCCATCTGGCCTAATACTGACGCTGAGGTACGAAAGCATGGGGAGCAAACAGG
>denovo10313 Cxam3e_3696 1..200
GACGGAGGATGCAAGCGTTGCACGGAATCAATGGGCGTAAAGCGTACGCAGGAGGCAAGGTAAGTCGGGTGTTAAATCCAGAGGCTCAACAACAGATATGCTTTCGAAACTACCTCGCTTGAATTCGTGAGGGGGAGACGGAATTCCTGGTGTAGCGGTGAAATTCGTAGATATCAGGATGAACACCTGTGGCGAATGCG
>denovo10314 Cxam3e_17050 1..253
GACAAAGGATGCAAGCGTTATCCGGAATGATTGGGCGTAAAGCGTCTGTAGGTGGCTTTTTAAGTTCGCTGTCAAATACCAAGGCTCAACCAAGGACAGGTTGTGAAAACTACTAAGCTAGAGTACTGTAGGGGCTGAGGGAATTTCCTGTGGAGCGATGAAATGCGTAGAGATCGGATGGAACACCATCGGCGAAAGCACTCTGCTGGTCCGACACTGACACTGAGAGACGAAAGTTAGGGGAGCGAATGGG
>denovo10315 Cxam1d_12207 1..253
TACGAAGGGTGCAAGCGTTAATCGGAATAACTGGGCGTAAAGCGAGCGTAGGCGGAAAAATAAGTAGGATGTGAAAGCCCCGGGCTCAACCACGGAACTGCATCCAAAACTGGGAGGCTAGAGTGCGAGAGAGGAGTGTGGAAATACGTGTGTAGCGGTGAAATGCGTAGATATAGGTAGGAACACCAGTGGCGAAGGCGACACACTGGCTTGTCACTGACGCTGAGGTTCGAAAGCGTGGGGAGCATACAGG
>denovo10316 Cxam1d_3359 1..253
TACGGAGGGTGCAAGCGTTAAACGGAATTACTGGGCGTAAAGCGTCCGTAGGCGGCTACCTAAGTTGGATGTGAAAGCCCCGGGCTCAACCTGGGATCTGCATCCAAAACTGGGTGGCTAGAGTGCGAGAGAGGAGTGTGGAATTTCCTGTGTAGCGGTGAAATGCGTAGATATAGGAAGGAACACCAGTGGCGAAGGCGAGACTCTGGCTTGACACTGACGCTGAGGTACGAAAGCGTGGGGAGCTAACTGG
>denovo10317 Cxam3e_3920 1..253
TACAGAGGGGGTTAGCGTTGTTCGGAATTACTGGGCGTAAAGCGCACGTAGGCGGATCAGAAAGTAGGGGGTGAAATCCCGGGGCTCAACCACGGAAATGCCACCAAAACTCCTTGTCTTGAGTTCGAGAGAGGTGAGTGGAATTCCGAGTGTAGAGGTGAAATTCGTAGATATTCGGAGGAACACCAGTGGCGAAGGCGGCTCACTGGCTCGATACTGACGCTGAGGTGCGAAAGTGTGGGAAGCAAACAGG
>denovo10318 Cxam3a_7060 1..253
TACGGAGGGTGCAAGCGTTAATCGGAATTACTGGGCGTAAAGCGTGCGTAGGCGGATACATAAGTAGGATGTGAAAGCCCAGGGCTAAACCTGGGAACTGCATCCTATACTGGGGTCCTAGAATGCGAGAGAGGATTGTGGAATTTCCTGTGTAGCGGTGAAATGCGTAGATATAGGAAGGAACATCAGTGGCGAAGGCGTCAAGCTGGCTTTACATTGACGCTGAGGTACGAAAGCGTGGGGAGCAAACAGG
>denovo10319 Cxam2d_641 1..253
TACAGAGGGTGCCAGCGTTAATCGGATTTACTGGGCGTAAAGCGAGCGAAGGCGGATTCTTAAGTCAGATGTGAAATCCCAGAGCTAAACATAGGAAGTGCATTATAAACTGTGAGTCTAGAGTATGGGAGAGGTTTGTAGAATTCCAGGTGTAGCGGTGAAATGCGTAGAGATCTGGAGGAATACCGTTGGCGAAGGCTGCGATCTGGCCTAATACTGACGCTGATGTTCGAAAGCATGGGGAGCAAACAGG
>denovo1032 Cxam1g2_12166 1..253
TACAGAGGGTGCAAGCGTTAATCGGAATTACTGGGCGTAAAGCGCGCGTATGTGGTTAGTTAAGTTGGATGTGAAATCCCCGGGCTCAACCTGGGAACTGCATTCAAAACTGACGAGCTAGAGTATGGTAGAGGTTTGTGGAATTACCTGTGTAGCGGTGAAATGCGTAGATATATGAAGGAACACCAGTGGCGAAGGCGACCTGCTGGACTTATACTGACACTGAGGTGCGAAAGCGTGGGGAGCAAACAGG
>denovo10320 Cxam1c_6633 1..253
TACAGAGGGTGCAAGCGTTAATCGGAATTACTGGGCGTAAAGCGCGCGTAGGTGGTTTTTTAAGTTGAATGTGAAATCCCCGGGCTCAACCTGGGAAATGCATCCAAAACTGGCTAGCTAGAGTATGGTAGAGGGAAGTGGAATTTCCTGTGTAGCGGTGAAATGCGCAGATATAGGAAGGAACACCAGTGGCGAAGGCGACTTCCTGGACTGATACTGACACTGAGGTGCGAAAGCGTGGGGAGCAAACAGG
>denovo10321 Cxam1h_22362 1..253
TACGGAGGGTGCGAGCGTTAATCGGAATTACTGGGCGTAAAGCGTACGCAGGCGGTTGATTAAGCGAGATGTGAAAGCCCCGGGCTCAACCTCGGAACCGCATTTGAAACTGGCAGGCTAGAGTACTGTAGAGGGGGGTAGAATTTCAGGTGTAGCGGTGAAATGCGTAGAGATCTGAAGGAATACCGGTGGCGAAGGCGGCCCCCTGGACAGATACTGACACTCAGATGCGAAAGCGTGGGGAGCAAACAGG
>denovo10322 Cxam2d2_3264 1..253
TACAGAGGGTGAAAGCGTTAATCGGAATTACTGGGCGTAAAGCGCGCGTAGGTGGTTAGTAAAGTTGGATGTGAAATCACCGGGCTCAACCACGGAACGGCATTCAAAACTGACTAGCTAGAGTATGGTAGAGGGTTGTGGAATTTCCTGTGTAGAGGTGAAATGCGTAGATATAGGAAGGAACACCAGTGGCGAAGGCGACCAACTGGACTGATACTGACACTGAGGTGCGAAAGTGTGGGGAGCAAACAGG
>denovo10323 Cxam3e_17052 1..253
TACGTAGGTGGCAAGCGTTATCCGGAATTATTAGGCGTAAAGCGCGCGTAGGTGGTTTTTTAAGTATGATGTGAGATCCCACGGCTCAACCGTGGAGGGTCATTGGAAACTGGAAAACTTGAGTGCAAAAGAGGAAAGTGGAATTCCATGTGTAGCGGTGAAATGCGCAGAGATATGGAGGAACATCAGCGGCGAAGGCGACTTTCTGGTCTGTAACTGACGCTGATGTGCGAAAGCGTGGGGATCAAACAGG
>denovo10324 Cxam1h_497 1..253
TACAAAGGGAGCAAGCGTTAATCGGAATAACTGGGCTTAAAGCGAACGTAGGTGGATCGTTAAGTTGGAAGTGAAATCCCCGGGCTCAACCTCGGAACTGCATTCAAAACTGACTTGCTAGAGTATGGTAGAGGGTTGTGGAATTTCCGGTGTAGCGGTGAAATGCGTAGATATAGGTAGGAATACCAGTGGCGTAGGCGACCACCTGGACTGTTACTGACACTGAGGTTCGAAAGCGTGGGGAGCAAACAGG
>denovo10325 Cxam3e_36697 1..253
TAGGGAGGGTGCAAACGTTAATCGGAATTACTGGGCGTAAAGCGCGCGTAGGCGGTATGTTAAGTGGGATGTGAAAGCCCCGGGCTCAACCGGGGAACTGCATTTCAAACTGACAAACTAGAGTGTAGTAGAGGGAGGTGGAATGTGTTGTGCAGCGGTGAAATGCATAGATATGACATAGAACACCAATTGCGAAGGCAGCTGGCTAGACCTGTATTGACGCTGAGGCACGAAAGCGTGGGGAGCGAACAGG
>denovo10326 Cxam1b_5460 1..253
TACGGAGGGTGCGAGCGTTAATCGGAATTACTGGGCGTAAAGCGTACGCAGGCGGCTAAGTAAGTCAGATGTGAAAGCCCCGGGCTCAACCTGGGAACTGCATTTGAAACTGCTTAGCTAGAGTGCGACAGAGGGTGGTAGAATTTCAGGTGTAGCGGTGAAATGCGTAGAGATCTGAAGGAATACCAATGGCGAAGGCAGCCACCTGGGTCGACACTGACGCTCATGTACGAAAGCGTGGGTAGCAAACAGG
>denovo10327 Cxam2d2_3598 1..254
TACGGAGGGTGCAAGCGTTACTCGGAATTACTGGGCGTAAAGCGTGCGTAGGCGGCTACCTAAGTTGGATGTGAAAGCCCCGGGCTCAACCTGGGAACTGCATCCAAAACTGGGTGGCTAGAGTGCGAGAGAGGAGTGTGGAATTTCCTGTGTAGCGGTGGAATGCGTAGATATGGGAAGGAACACCAGTGGCGAAGGCGACCTCCTGGACTAACACTGAGGCTGGGGTGCGAAAGCGTGGGGAGCAAACAGCG
>denovo10328 Cxam3d2_8399 1..229
TACGAAGGGTGCAAGCGTTAATCGGAATTACTGGGCGTAAAGCGTGAGTAGGCGGCTAACTAAGTATGATGTGAAAGCCCCGGGCTCAACCTGGGAACTGCATCACAAACTGGGTGGCTAGAGTTCGCGAGAGGAGTGTGGAATTTCCTGTGTAGCGGTGAAATGCGTAGATATAGGAAGGAACACCGGTGGCGAAGGCGACAATCTGGCTTGACACTGACGCTGAGGT
>denovo10329 Cxam1g2_20334 1..253
TACGGAGGGTGCAAGCGTTAATCGGAATTACTGGGCGTAAAGCGTGCGAAGGCGGCTACCTAAGTAGGATGTGAAAGCCCGGGGCTCAACCTCGGAAGTGCATCTCAAACTGGGTGTCTAGAGTGCGTTAGAGGTGTGTGGAATTTCCTGTGTAGCGGTGAAATGCGTAGATATAGGAAGGAACACCTGTGGCGAAGGCGACACCCTGGCTTGACACTGACGCTGAGGTACGAAAGCGTGGGGAGCAAACAGG
>denovo1033 Cxam3a_5994 1..253
TACGGAGGGTGCAAGCGTTAATCGGAATTACTGGGCGTAAAGAGTACGTAGGAGGCTACCTAAGTTGGATGTGAAAGCCCAGGGCTCAACCTGGGAACTGCATCCAAAACTGGGTGGCTAGAGTGCTACAGAGGATTGTGGAATTTCCTGTGTAGCGGTGAAATGCGTAGAGATAGGAAGGAACACCAGTGGCGAAGGCGACACTCTGGCTTTACACTGACTCTGAGGTTCGAAAGCGTGGGGAGCAAACAGG
>denovo10330 Cxam1g_1046 1..253
TACGGAGGGTGAAAGCGTTAATCGGAATTACTGGGCGTAAAGCGTGAGTAGGCGGCTACCTAAGTTGGATGTGAAATCCCCGGGCTCAACCTGGGAACTGCATCCAAAACTTGGTGGCTAGAGTGCGAGAGAGGAGTGTGGAATTTCCTGTGTAGCGGTGAAATGCGTAGATATAGGAAGGAACACTAGAGGCGAAGGCGACACTCTGGCTTGACACTGACGCTGAGGTACGAAAGCGTGGGGAGCAAACAGG
>denovo10331 Cxam1b_20 1..253
TACGTAGGGTGCAAGCGTTAATCGGAATTATTGGGCGTAAAGCGAGTGCAGACGGTTACTTAAGCCAGATGTGAAATCCCCAAGCTTAACTTGGGACGTGCATTTGGAACTGGGTGACTAGAGTGTGTCAGAGGGAGGTAGAATTCCACATGTAGCGGTGGAATGCGTAGAGATGTGGAGGAATACCGATGGCGAAGGCAGCCTCCTGGGATAACACTGACGTTGAGGCTCGAAAGCGTGGGGAGCAAACAGG
>denovo10332 Cxam2d_6194 1..253
TACAGAGTGTGCAAGCGTTAATCGGAATTACTGGGCGTAAAGCGCGCGTAGGTGGTTTGATAAGTTGAAAGTGAAATCCCCGGGCTCAACCTGGGAACTGCATCCAAAACTGGCTTGCTAGAGTTTGGTAGAGGGTAGTGGAATTTCCTGTGTAGCGGTGAAATGCGTAGATATAGGAAGGAACACCAGTGGCGAAGGCGACTACCTGGCCTGATACTGACACTGAGGTTCGAAAGCGTGGGGAGCAAACAGG
>denovo10333 Cxam1b_26 1..200
CACGAACCATCCAAACGTTATACGGAATTATTGGGCTTAAAGCGTCCGAAGGCGGCTAGTTAAGTCTGCTGTCAAATCCCACAGCTCAACTGAGGAACTGCTCACGATACTGTCATGCTTGAGGGCGACAGAGGTATGCGGAAATGCTGGTGGAGCGGTGAAATGCGTTGATATCTTCATGAACACCAGTGGCGAAAGCG
>denovo10334 Cxam1b_29 1..253
TACGAAGGGGGCTAGCGTTGTTCGGAATTACTGGGCGTAAAGCGCACGTAGGCGGACTTTTAAGTCAGATGTGAAATCCCGAGGCTCAACCTCGGAACTGCATTTGAAACTGGGAGTCTAGAGATCAGGAGAGGTTAGCGGAATACCGAGTGTAGAGGTGAAATTCGTAGATATTCGGTGGAACACCAGTGGCGAAGGCGGCTAACTGGACTGATACTGACGCTGAGGTGCGAAAGTGTGGGGAGCAAACAGG
>denovo10335 Cxam1c_6637 1..253
TACAGAGGGTGCAAGCGTTAATCGGAATTACTGGGCGTAAAGCGAGCGTAGGTGGTAACTTAAGTTGAATGTGAAATCCCCCGGCTCAACCTGGGAAATGCAACCAAAACTGGGAAGCTAGAGTATGGTAGAGGGTTGTGGAATTTCCTGTGTAGCGGTGAAATGCTTAGATATAGGAAGGAACACCAGTGGCGAAGGCGACTACCTGGACTGATACTGACTCTGAGGTTCGAAAGCGTGGGGAGCAAACAGG
>denovo10336 Cxam1c_951 1..253
TACGGAGGGTGCAAGCGTTAATCGGAATTACTGGGCGTAAAGAGTACGTAGGCGGTTACTTAAGTCGGATGTGAAAGCCCCGGGCTTAACCTGGGAATTGCATTCGATACTGGGTGACTTGAGTTTGGCAGAGGTTGGCGGAATTCCCGGTGTAGCGGTGAAATGCGTAGATATCGGGAGGAACATCAGTGGCGAAGGCGGCTGACTGGGTCAAAACTGACGCTGAGGTACGAAAGCGTGGGGAGCAAACAGG
>denovo10337 Cxam3d2_3935 1..253
GACGAAGGGTGCAAGCGTTGCTCGGAATCACTGGGCGTAAAGCGTACGCAGGCGGCAAGGTAAGTCGGGTGTGAAATCCCGGGGCTCAACCCCGGAACTGCATTCGAAACTGCCTCGCTTGATTACGGGAGAGGGTAGCGGAATTCCTTGTGTAGAGGTGAAATTCGTAGATATCAGGAGGAACACCAGTGGCGAAGGCGGCTCGCTGGGGCGTAGCTGACGCTGAGGCGCGAAAGCGTGGGGAGCAAACAGG
>denovo10338 Cxam1d_38285 1..253
TACGGAGGGTGCAAGCGTTAATCGGAAGTACTGGGCGTAAAGCGTGCGTAGGCGGCTACCTAAGTTGGATGTGGAAGCCCCGGGCTCAACCTGGGAACTGCATCCAAAACTGGGTGGCTAGAGTGCGAGAGAGGAGTGTGGAATTCCCTGTGTAGCGGTGAAATGCGTAGATATAGGAAGGAACACCAGTGGCGAAGGCGACACTCTGGCTTGACACTGACGCTGAGGTACGAAAGCGTGGGGAGCAAACAGG
>denovo10339 Cxam1g_23723 1..253
TACGCAGGGTGCAAGCGTTAATCGGAATTACTGGGCGTAAAGCGTGCGTAGGCGGCTACCTAAGTTGGATGTGAAAGCCCCCGGCTCAACCTGGGAACTGCATCCAATACTGGGTGGCTAGAGTGCGAGAGAGGCGAGTGGAATTTCCAGTGTAGCGGTGAAATGCGTAGATATTCGTAGGAACACCAGTGGCGAAGGCGACTCTCTGGCTTGACACTGACGCTGAGGTTCGAAAGCGAGGGGAGCAAACAGG
>denovo1034 Cxam2d_33661 1..253
TACGGAGGGTGCAAGCGTTAATCGGAATTACTGGGCGTAAAGCGTGCGTAGGCGGCTACCTAAGTTGGATGTGAAAGCCCCGGGCTCAACCTGGGAACTGCATCCAAAACTGTGTGGCTAGAGTGCGAGAGAGGAGGGTGGAATTTCCTGTGTAGCGGTGAAATGCGTAGATATTGGAAGGAACACCAGTGGCGAAGGCTACACTCTGTCTTGACACTGACTCTGAGGTACGAAAGCGTGGGTAGCAAACAGG
>denovo10340 Cxam1d_9688 1..209
TACGGAGGGTGCAAGCGTTAATCGGAATTACTGGGCGTAAAGCGAGCGTAGGCGGATACCTAAGTAGGATGTGAAAGCCCCGGGCTCAACCTGGGAACTGCATCCAACACTGGGTGGCTAGAGTGCGAGAGAGGAGTGTGGAATTACCTGTGTAGCGGTGAAATGCGTAGATATAGGTAGGAACATCAGTGGCGAAGGCGACACTCTGG
>denovo10341 Cxam1d_9689 1..253
TACGGAGGGTGCAAGCGTTAATCGGAATTACTGGGCGTAAAGCGAGCGTAGGCGGATACCTAAGTTGGATGTGAAATCCCCGGGCTCAACCATGGAACTTCATCCAAAACTGGGTGTCTAGAGTTCGAGAGAGGTGTGTGGAACTTCCTGTGTAGCGGTGAAATGCGTAGATATTGGAATGAACACCAGTGGCGAAGGCGTCACTCTGGCTGGACACTGACGCTGAGGTTCGAAAGCGTGGGGAGCAAACAGG
>denovo10342 Cxam1c_13910 1..253
TACAGAGAGTGCAAACGTTGTACGGAATTAATGGGATTAAAGCGAGCGTAGGCGGGATTGTAAGTGTCGGGTGAAAGCCCACGGCTCACCCGTGGAATTGCCTGGCATACTGCAGTCCTAGAGTTTCGTCGGGGAGTGCTGAACTCCTGGTGGAGCGGTGAAATGCTTAGATACCATGAGGAATTCCGTTTGCGAAGGCTGCTCTCTTGTCTATGACTGACGCTGAGGTTCGAAAGCTAGGGTAGCGAACGAG
>denovo10343 Cxam3e_3181 1..253
TACGAAGGGGGCAAGCGTTACACGGAATAATTGGGCGTAAAGCGTGCATGGGCGGTATTATAAGTAGAAAGTGAAAGCATTACGCTCAACCAAAAAATTGCTTACAAAACTGTAAAACTAGAGTATAATAGAGGATAGAAGAATTCGTGATGTAGGGGTGAAATCCGTAGATATCAGGAGGAATATCGAAGGCGAAAGCATCTGGCTGGATTAATACTGACGCTGTTGCACGAAAGCGTGGGGAGCTAACAGG
>denovo10344 Cxam3d2_1917 1..253
TACGGGGGATGCAAGCGTTATACGGAATAATTGGGCGTAAAGCGCCTGTAGGATGTCTAATAAGAATGATGTTAAAGACAAGGGCTAAACCATGGGAAAGCGATTTTAACTTCTAGGCTAGAGTATGGTAGGGGTTGAGGGAATTTCTAGTGTAGCGGTGAAATGCGTAGATATTAGTATGAACATCGGTGGCGAATGCGCTCAACTGGTCCATTACTGACTCTGAGAGGCGAAAGCTAGGGGAGCTAAAGGG
>denovo10345 Cxam2b_30352 1..253
TACGGAGGGGGCTAGCGTTGTTCGGAATTACTGGGCGTAAAGCGCGCGTAGGCGGATTAGAAAGTTGGGGGTGAAATCCCGGGGCTCAACCTCGGAACAGCCTCCAAAACTGCTAGTCTAGAGTTCGAGAGAGGTGAGTGGAATTCCGAGTGTAGAGGTGAAATTCGTAGATATTCGGAGGAACACCAGTGGCGAAGGCGGCTCACTGGCTCGATACTGACGCTGAGGTGCGAAAGTGTGGGGAGCAAACAGG
>denovo10346 Cxam2c2_3988 1..253
TACGGAGGGAGCAAGCGTTAATCGGAATTACTGGGCGTAAAGCGAGCGTAGGCGGCTACCTAAGTAGGATGTGAAAGCCCCGGGCTCAACCTGGGAACTGCATCCTAAACTGGCGGGCTTGAGTGCGAGAGAGGAGGGTGGAATTTCGTGGGTAGCGGTGAAATGCGTAGATATAGGTAGGAACACCAGTGGCGAAGGCGACTCTCTGGCTCGTCACTGACGCTGAGGTACGAAAGCGTGGGGAGCAAACAGG
>denovo10347 Cxam3d2_15930 1..254
TACGTAGGGTGCGAGCGTTGTCCGGAATTACTGGGCGTAAGGAGCTCGTAGGTGGTTTGTCGCGTCGTTTGTGTAAGCCCGCAGCTTAACTGCGGGACTGCAGGCGATACGGGCATAACTTGAGTGCTGTAGGGGAGACTGGAATTCCTGGTGTAGAGGTGAAATTCGTAGATATCAGGAGGAACACCAGTGGCGAAGGCGGCTCGCTGGGCCGTAGCTGACGCTGAGGCGCGAAAGCGTGGGGAGCAAACAGG
>denovo10348 Cxam1g2_12771 1..253
GACGGAGGATGCAAGCGTTAAACGGAATTAATGGGCGTAAAGCGTCCGAAGGCGGCTACAAAAGTTGGATGTCAAAGCCCCGGGCTCAACAAGGGAACTGCATCCAAAACTGTGTTGCTAGAGTGCGAGAGAGGAGTGTGGAATTTCCTGTGTAGCGGTGAAATGCGTAGATATATGAATGAACACCTGTGGCGAAGGCGAGAGTCTTGCTTGACACTGACGCTGATGTACGAAAGCGTGGGGAGCAAAATGG
>denovo10349 Cxam2d2_4060 1..206
TACGGGGGATCCAAGCGTTATCCGGAATCATTGGGCGTAAAGCGACAGTAGGTTGTCAAATAAGTCTGTTGTTAAAGACTAGGGCTTAACCCTAGGAATGCGATGGAAACTACTAGGCTTGAGTATCGTTGGGGTTGAGGGAATATCTAGTGTAGCGGTGAAATGCTTAGATATTGGATAGGACACCGGTGGCGAAAGCGCTCTAC
>denovo1035 Cxam1d_12399 1..253
TACGGAGGGTCCAAGCGTTAATCGGAATTACTGGGCGTAAAGCGTGCGTAGGCGGCAACCTAAGTAGGATGTGAAAGACCCGGGCTCAACCTGGGAACTGCATCCAAAACTGGGTGGCTAGAGTGCGAGAGTGGAGTGTGGAATTTCCTGCGTAGCGGTGAAATGCGTAGATATAGGAAGGAACACCTGTGGCGAAGGCGACACTCTTGCTTGACACTGACGCTGAGGTACGAAAGCGTGGGGAGCAAACAGG
>denovo10350 Cxam2b_18397 1..253
TACGGAGGGTGCGAGCGTTAATCGGAATTACTGGGCGTAAAGCGTACGCAGGCGGTTAGTTAAGTCAGATGTGGAAGCCCCGGGCTCAACCTGGGAACTGCATTTGAAACTGGCTAACTAGAGTGCGGCAGAGGGTGGTAGAATTTCAGGTGTAGCGGTGAAATGCGTAGATATCTGGAGGAACATCAGTGGCGAAGGCGACTCCCTGGCCAAAGACTGACGCTCATGTGCGAAAGTGTGGGTAGCGAACAGG
>denovo10351 Cxam1b_13566 1..252
TACGGAGGGTGCAAGCGTTATCCGGAATCACTGGGGTTAAAGGGTACGCAGGCGGTTTCATAAGTCAGACGTCAAAGGCTGTGGCGGGGGGACGGTACGCGTTTGAAACTGTAGAACTTGAATATATTCGAAGTACATGGAATGCGTCATGTAGCGGTGAAATGCATAGATATGACGTAGAACACCAAAAGCGAAGGCAGTGTACTAGGGTATTATTGACGCTGAGGTACGAAAGCGTGGGTAGCGAACAGG
>denovo10352 Cxam3e_2948 1..253
GACGGAGGGTGCAAGCGTTGCTCGGAATCAATGGGAGTAAAGCGTACGCAGGCGGCAAGCTAAGTCGGGTGTGAAATCAAGGGGCTAAACCCCGGAACTGCATTCGATACTGCCGCGCTTGAATACGGAAGAGGGAAGCGGAATTCGTGGCGTAGAGGTGAAATGCTTAGATATCAGGAGGAACATCAGTGGCGAAGGCGGCTGGCTGGGCCTTAGCTGACGCTGAGGCTCGAAAGCGTGGGGAGCTAACAGG
>denovo10353 Cxam3a_31160 1..253
TAAGGAGGGTGCAAGCGTTGATCGGAATGACTGGGCGTAAAGCGTGCGTAGGCGGCTACCTAAGTTGGATGTGAAATCCCCGGGCTCAACCTGGGAACTGCATCCAAAACTGGGTGGCTAGAGTGCGAGAGAGGAGTGTGGAATTTCCTGTGTAGCGGTGAAATGCGTAGATATAGGAAGGAACACCAGTGGCGAAGGCGACACTCTGGCTTGACACTGACGCTGAGGTACGAAAGCGTGGGGAGCAAACAGG
>denovo10354 Cxam1c_8080 1..253
TACAGAGGGTGCAAGCGTTAAACGGATTTAATGGGATTAAAGCGAGCGTAGGTGGTTCGTTAAGTTGGATGTGAAATCCACCGGCTCAACCTGGGAACTGCATTCAAAACTGACGAGCTTGAGTATGCTAGAGGGTGGTGGAATTTACTGTGTAGCGGTGAAATGCGTAGATACATGAAGGAACACCATTGGCGTAGGCGACCACCTGGAGTGATACTGACACTGAGGTTCGAAAGCTTGGGTAGCTAACAGG
>denovo10355 Cxam1c_8086 1..253
TACGGGGGATGCAAGCGTTGTCCGGAATCATTGGGTGTAAAGGGAGCGTAGGATGTCTTATAAGTCTGAGGTTAAATATTACCGCTTAACGGTAAAATGGCGTTGGATACTGGTAGTCTTGAGTTTAGTAGTGGAAGGTGGAATTAGTAGTGTAGCGGTGAAATGCATATATATTACGAAGAACATCTGTGGCGAAAGCGGCCTTCTGGGCTATAACTGACTCTGAGTGACGAAAGCTTGGGGAGCTAAATGG
>denovo10356 Cxam1h_3946 1..253
TACGGGGGATGCAAGCGTTAATCGGAATAAATGGGCGTAAAGCGTGAGTAGGAGGCTACCTAAGTTGGATGTGAAAGCCACGGGCTAAACCATGGAACAGCTTCCAAAACTGGGTGGCTAGAGTGCGAGAGAGGAGTGTGGAATTTCCTGTGTAGCGGTGAAATGCGTAGATATAGGAAGGAACACCTGTGGCGAAAGCGACACTCTGGCTGGACACTGACGCTGAGGGACGAAAGCGAGGGGAGCAAACTGG
>denovo10357 Cxam1d_12067 1..253
TACGGAGGGTGCAAGCGTTAATCGGAATTACTGGGCGTAAAGCGTGCGTAGGCGGGTACATAAGTTGGATGTGAAAGCCCCGGGCTCAACCTGGGACCTGCACCCAAAACTGGGTGACTAGAGTTCGAGAGAGGAGTGTAGAATTTCATGTGTAGCGGTGAAATGCGTAGATATATGTAGGAATACCAGTGGCGAAGGCGACAGTCTGGCTTGACACTGACGCTGAGGTACGAAAGCGTGGGGAGCAAACAGG
>denovo10358 Cxam1d_39772 1..233
TACAGAGGGTGCAAGCGTTAATCGGAATTACTGGGCGTAAAGCGCGCGTAGGTGGTTTGTTAAGTTGAATGTGAAATCCCCGGGCTCAACCTGGGAACTGCATTCAAAACTGGCAAGCTAGAGTATGGTAGTGGGTAGTGGAATTTCCTGTGTAGCGGTGAATTGCGTAGATATAGGATGGAACACCTGTGGCGAAGGGGACTACCTGGACTGATACTGAGACTGAGGTGCGA
>denovo10359 Cxam1g_39855 1..201
TACGGAGGGTGCAAGCATTAATCGGATTAACTGGGCGTAAAGCGCAAGGAGGAGGATAGAGAAGTCAGATGTGAAATATCGGTGCTTGACCACGAATAAGCATATGAAACTCTTTATCTAGAGTATAGTCGTAGGAAACAGAATTACATGTGTAGCGGTGAAATGTGTAGATATATGGACGAATACCGGTGGCGAAGGCGG
>denovo1036 Cxam1c_32480 1..253
GACGGAGGGTGCAAGCGTTGCTCGGAATCACTGGGCGTAAAGCGTACGCAGGCGGCAAGGTAAGTCGGGTGTGAAATCCCGGGGCTCAACCCCGGAACTGCATTCGAAACTGCCTCGCTTGAGTACGGGAGAGGGAAGCGGAATTCCTGGTGTAGAGGTGAAATTCGTAGATATCAGGAGGAACACCAGTGGCGAAGGCGGCTCTCTGGTCCATGACTGACGCTGAGGTGCGAAAGCTAGGGTAGCGAACGGG
>denovo10360 Cxam2d_31638 1..253
TACGGAGGGTGCAAGCATTAATCGGATTAACTGGGCGTAAAGAGCACGTAGGCGGATAGAGAAGTCAGATGTGAAATAACGGTGCTTAACACCGAAGCTGCATATGATACTCTTTATCTAGAGTATAGGAGGAGGAATCGGAATTCCATGTGTAGCGGTGAAATGTGTAGATATATGGAAGAATACCGGTGGCGAAGGCGGTTTTCTTGCTTAGATCTGACGCTGAGGTGCGAAAGCGGGGGTATCAAACAGG
>denovo10361 Cxam3d2_5060 1..253
TACAGAGGGTGCAAGCGTTAATCGGAATTACTGGGCGTAAAGCGACCGAAGGTGGTTCGTTAAGTTGGATGTGAAATCCACGGGCTCAACCAGGGAACTGCATTCAAAACTGAGGAGCTAGAGTATGGTAGAGGGTGGTGGAATTTCCTGTGTAGCGGTGAAATGCGTAGATATAGGTAGGAACACCAGTGGCGAAGGCGACCACCTGGACTGATACTGACACTGAGGTGCGAAAGCGTGGGGAGCAAACTGG
>denovo10362 Cxam3a_24953 1..253
TACGGAGGGTGCAAGCGTTAATCGGAATTACTGGGCGTAAAGCGAGCGTAGGCTGCTACCTAAGTTGGATGTGAAATCCCCGGGCTCAACCAGGGAACTGCATCCAAAACTGGGTGGCTAGAGTGCGAGAGAGGAGTGTGGAATTTCCTGTGTAGCGGTGAAATGCGTAGATATAGGAAGGAACACCAGTGGCGAAGGCGACACTCTGGCTTGACACTGACGCTGAGGTTCGAAAGCGTGGGGAGCAAACAGG
>denovo10363 Cxam1c_10803 1..253
TACGAAGGGGGCTAGCGTTGTTCGGAATTACTGGGCGTAAAGCGCGTGCAGGCGGCATGGCAAGTCAGAGGTGAAATCCCGGAGCTCAACTCCGGAACTGCCTTTGAAACTTCAAAGCTTGAGTGCGTTAGAGGATAGTGGAATTCCCAGTGTAGAGGTGTAATTCGTAGATATTGGGATGAACACCAGTGGCGAAAGCGACTTTCTGGCCCGTTACTGACGCTCAGTCGCGAAAGCGTGGGGATCAAACAGG
>denovo10364 Cxam3a_24482 1..253
TACAGAGGGTGCAAGCGTTAATCGGAATTACTGGGCGTAAAGCGAGCGTAGGCGGCTACATAAGTTGGATGTGAAAGCCCCGGGCTCAACCTGGGAACTGCAACCTAAACTGGGTGGCTAGAGTTCGATAGAGGTGTGTGGAATTTCCTGTGTAGCGGTGAAATGCGTAGATATAGGAAGGAACATCAGTGGCGAAGGCGACACTCTGGCTTGACACTGACGCTGAGGTACGAAAGCGTGGGGAGCAAACAGG
>denovo10365 Cxam1g_10389 1..253
TACGGAGGGTGCAAGCGTTAATTGGAATTACTGGGCGTAAAGCGTGCGTAGGCGGCTACCTAAGTTGGATGTGAAAGCCCCGGGCTCAACCTGGGAACTGCATCCAAAACTGGGTGGCTAGAGTGCGAGAGAGGAGTGTGGAATTTCCTGTGTAGCGGTTATATGCGTAGATTTTGGATGGAACTCGAGTGGCGAAGGCGACACTGTGGCTTGACACTGACGCTGAGGTACGATAGCGTGGGGAGCAAACAGG
>denovo10366 Cxam1h_2677 1..253
TACAGAGGGTGCAAGCGTTAATCGGAATTACTGGGCGTAAAGCGAGCGTAGGTGGGTAGTTAAGTTGGATGTGAAATCCCCGGGCTCAACCTGGGAACTGCATTCAAGACTGTCGTGCTAGAGTATGTTAGAGGTTTGTGGAATTTCCTGTGTAGCGGTGAAATGCGTAGATATAGGAAGGAACACCAGTGGCGAAGGCGACCAACTGGAGTGATACTGACACTGAGGTTCGAAAGCGTGGGGAGCAAACAGG
>denovo10367 Cxam3d2_19573 1..253
GACGGAGGGTGCAAGCGTTGCTCGGAATCACTGGGCGTAAAGCGTACGCAGGCGGCAAGGTAAGTCGGGTGTGAAATCCCGGGGCTCAACCACGGAACTGCATTCGAAACTGCCTGCCTTGAATACGGGAGAGGGAAGCGGAATTTCTGGTGTAGAGGTGAAATGCGTAGAGATCAGGAGGAACACCTGTGGCGAAGGCGGCCCGCTGGGCCGTAGCTGACGCTGAGCCGCGAAAGCGTGGGGAGCAAACAGG
>denovo10368 Cxam1g2_870 1..253
TACGAAGGGTGCAAGCGTTAATCGGAATTACTGGGCGTAAAGCGAACGTAGGCGGCTACCTAAGTTGGATGTGAAAGCCCCGGGCTCAACCACGGAACTGCATCAAAAACTGGCTTGCTAGAGTTCGAGAGAGGAGTGTGGAATTTCGTGTGTAGCGGTGAAATGCGTAGATATAGGTAGGAACACCAGTGGCGAAGGCGTCACTCTGGCTCGACACTGACGCTGAGGTGCGAAAGCGTGGGGAGCAAACAGG
>denovo10369 Cxam1g2_877 1..253
TACAGAGGGTCCAAGCGTTGTCCGGATTTATTGGGCGTAAAGCGTCTGTAGGTTGTTAATTAAGTCTGAAGTGAAAGAATGGAGCTCAACTCCATACCCGCTTTGGAAACTGGTTAGCTAGAGAATGTTAGAGGTAAGTGGAATTCCTAGTGTAGCGGTGAAATGCGTAGATATTAGGAAGAACACCAGAGGCGAAGGCGGCTTACTGGGACATTTCTGACACTGAGAGACGAAAGCATGGGGAGCGAAAGGG
>denovo1037 Cxam2b_1535 1..253
AACGGACGGTGCGACCGTTAATCGGAATTACTGGGCGTAAAGCGCACGCAGGCGGTTTGTTAAGCTAGATGTGGAAGCCCCGAGCTCAACCTGGGATGGTCAATAAGAACTGGCAGACTAGAGTGTTGGAGTGGGGAGAGGAAATCCAGGTGTAGCGGTGAAATGCGTTGATATCTGGAGGAACATCTGTGGCGAAGGCGACTCCCTGGCGAAAGACTGACGCTCATGTGCGAAAGTGAGGGTAGCGAACTGG
>denovo10370 Cxam1g2_652 1..253
TACGGAGGGTGCAAGCGTTAATCGGAATTACTGGGCGTAAAGCGTGCGTAGGCGGGTACCTCAGTTGGATGTGAAAGCCCCGGGCTAAACCTTGGAAATGCATCCAAAACTGCGTGGCTAGAGTTCGATAGAGGTGTGTTGAATTTCCTGTGTAGCGGTGAAATGCGTAGAGATAGGAAGGAATACCAGTGGCGAAGGCGTCACGCTGGCTTGACACTGACGCTGAGGTACGAAAGCGTGGGGAGCAAACGGG
>denovo10371 Cxam3d2_19577 1..253
TACGAAGGGGGCAAGCGTTACTCGGAATTACTGGGCGTAAAGCGTGCGTAGGCGGTTTTATAAGTTGAACGTGAAAGCCTTTGGCTCAACCAAAGAATTGCATACAAAACTGTAAAGCTAGAGTATTAGAGAGGATTGAAGAATTCCTGGTGTAGGGGTGAAATCCGTAGATATCAGGAGGAATATCGAAGGCGAAAGCTTCTGTCTGGCTAAATACTGACGCTGTTGCACGAAAGCGTGGGGAGCAAACAGG
>denovo10372 Cxam3d_4325 1..253
TACAGAGGGTGCAAGCGTTAATCGGAATTACTGGGCGTAAAGCGCGCGTAGGTGGTTCGATAAGTTGGATGTGAAATCCCCGGGCTCAACATCGGAACTGCACTCAAAACTGACGAGCTAGAGTATGGTAGAGGGTGGTGGAATTACCTGTGTAGCGGTGAAATGCGTAGATATAGGTAGGAACACCAGTGGCGAAGGCGACCACCTGGACTGATACTGACTCTGAGGTGCGAAAGCGTGGGGAGCAAACAGG
>denovo10373 Cxam2b_584 1..253
TACGGAGGGGGATAGCGTTAATCGGAATTACTGGGCGTAAAGCGAGCGTAGGCGGATTAGTCAGTTTGATGTGAAATCCCAGGGCTCAACCCTGGAACCGCCTATAAAACTGCTAGTCTTGAGTTCGAAAGAGGTGAGTGGAATTTCGTGTGTAGAGGTGAAATTCGTAGATATAGGTAGGAACATCAGTGGCGAAGGCGTCTCACTGGGTTGACACTGACGCTGAGGTTCGAAAGTGTGGGGAGCAAACAGG
>denovo10374 Cxam2d_21337 1..210
TACGAAGGGGGCAAGCGTTACTCGGAATAATTGGGCGTAAAGCGTGCGTAGGCGGTTATAGAAGTTGAAAGTGAAAGCCTTAGGCTCAACCATAGAATTGCTTACAAAACTGTAAAACTAGAGTATTAGAGAGGATAGAAGAATTCCTGATGTAGGGGTGAAATCCGTAGATATCAGGAGGATTATCGTAGGCGAAAGCATCTGTCTGGC
>denovo10375 Cxam3c_5581 1..253
TACGAAGGGGGCTAGCGTTGTTCGGAATTACTGGGCGTAAAGCGCACGTAGGCGGACTTTTAAGTCAGATGTGAAATCCAGAGGCTCAACCTCGGAACTGCATTTGAAACTGGGAGTCTAGAGACCTGGAGAGGTTAGCGGAATACCGAGTGTAGAGGTGAAATTCGTAGATATTCGGGGGAACACCAGTGGCGAAGGCGGCTCACTGGCTCGATACTGACGCTGAGGTGCGAAAGCGTGGGGAGCAAACAGG
>denovo10376 Cxam1c_6831 1..253
TACGGAGGGTGAAAGCGTTAATCGGAATTACTGGGCGTAAAGCGTGCGTAGGCGGCTACCAAAGTTGGATGTGAAATCCCCGGGCTCAACCAGGGAACTGCATCCAAAACTAGGTGGCTAGAGTGCGAGAGAGGAGTGTGGAACTTCCTGTGTAGCGGTGAAATGCGTAGATATAGGAAGGAACACCAGTGGCGAAGGCGACACTCTGGCTTGACACTGACGCTGAGGTACGAAAGTGTGGGGAGCAAACAGG
>denovo10377 Cxam2a_20893 1..230
TACAGAGGGTGCAAGCGTTAATCGGAATTACTGGGCGTAAAGCGCGCGTAGGTGGTTCGTTAAGTTGGATGTGAAATCCCCGGGCTCAACCTGGGAACTGCATTCAAAACTGACGAGCTAGAGTATGGTAGAGGGTGGTGGAATTTCCTGTGTAGCGGTGTAATGCGGAGATTTAGGAAGGTACACCAGTGGGGAAGGCGACCACCTGGACTGTTAATGTCAATGAGGTG
>denovo10378 Cxam1g2_3407 1..253
TACGGAGGGTGCAGGCGTTTATCGGAATTACTGGGCGTAAAGCGAGCGTAGGTGGCTACCTAAGTTGGATGTGAAAGCCCCGCGCTCAACCACGGAACTGCATCCAAAACTGGGTGCCTAGAGTGCGTGAGAGGAGTGAGGAATTTCCTGTGTAGCGGTGAAATGCGTAGATATAGGTAGGAACACCAGAGGCGAAGGCGACACTCTGGATTGTCACTGACGCTGAGGTACGAAAGCGTGGGGAGCAAACAGG
>denovo10379 Cxam3e_31408 1..199
TACGGGGGATCCAAGCGTTATCCGGAATCATTGGGAGTAAAGCGCCTGTAGGTTGTCTAATAAGTCTGTTGTTAAAGACTATGGCTAAACCCTGGGAAAGCGAAGGAAACTACTAGGCTTGAGTCTGGTAGGGGTAGAGGGAATCTCTAGTGTAGCGGTGAAATGCTTAGATATTAGAAAGAACACCGTTGGCGAAAGC
>denovo1038 Cxam3e_25634 1..254
TACGTAGGGTGCGAGCGTTGTCCGGAATTACTGGGCGTAAAGGGCTCGTAGGTGGTTTTTAGAGTCGTCTGTGAAATACCGGGGCTTAACACCGGGCGTGCAGGTGATACGGGAATAACTTGAGTACTGTAGGGGTAACTGGAATTCCTGGTGTAGCGGTGAAATGCGCAGATATCAGGAGGAACACCGATGGCGAAGGCTTGTTTCTGGGCAGTAACTGACGCTGAGGAGCGAAAGCATGGGTAGCGAACAGG
>denovo10380 Cxam1g_2831 1..253
TACGTAGGGTGCAAGCGTTAAACGGAATTAATGGGCGTAAAGCGTGCGTAGGCGGCTACCTAAGTTGGATGTGAAAGCCCCGGGCTCAACCTGGGAACTGCATCCAAAACTGGGTGGCTAGAGTGCGAGAGAGGAGTGTGGAATTTCCTGTGTAGCGGTGAAATGCGTAGATATATGAAGGAACACCAGTGGCGAAGGCGACTCTCTGGGTTGTCACTGACGCTGAGGTTCGAAAGCTTGGGGAGCAAACAGG
>denovo10381 Cxam1c_11316 1..253
TACGAAGGGGGCAAGCGTTAATCGGAATTACTGGGCGTAAAGCGAACGTAGGCGGAATATTAAGTCAGATGTGAAATCCCTAGGCTAAACCTCGGAACTGCATTAGAAACTGGGAGTCTAGAGAGCATGAGAGGATAGCGGAATAACGAGTGTAGAGGTGAAATTCGTAGATATCCGTTGGAACACCAGTGGCGAAGGCGGCTATCTGGTCTTATACTGACGCTGAGGTTCGAAAGTGTGGGGAGCAAACAGG
>denovo10382 Cxam1d_9466 1..253
TACGAAGGGTGCAAGCGTTAATCGGAATTACTGGGCGTAAAGCGAACGTAGGCGGATACCTAAGTTGAATGTGAAATCCCCGGGCTCAACCACGGAACTGCATCCAAAACTACTTTTCTAGAGAGCAAGAGAGGAGTGAGGAATATCCTGTGTAGCGGTGAAATTCGTAGATATAGGATGGAACACCAGTGGCGAAGGCGACACTCTGGCTTGACACTGACGCTGAGGTTCGAAAGCGTGGGGAGCAAACAGG
>denovo10383 Cxam1g2_3744 1..253
TACGGAGGGTGCAAGCGTTAATCGGAATTACTGGGCTTAAAGCGTGCGTAGGCGGCTAACTAAGTTGGATGTGAAAGCACCTGGCTCAACCTGTGAACTGCATCCAAAACTGGTTGGCTAGAGTGAGAGAGAGGAGTGTGGAATTTCCTGTGTAGCGGTGAAATGCTTAGATATATGAAGGAACACCTTTGGCGAAGGCGACACTCTTTCTTGACACTGACGCTGATGTACGAAAGCGTGGGGAGCAAACAGG
>denovo10384 Cxam1g2_3747 1..253
TACGGAGGGTGCAAGCGTTAATCGGAATTACTGGGCGTAAAGCGAAAGTAGGAGGCTACCTAAGTAGGATGTGAAAGCCCCGGGCTCAACCTGGGAACTGCATCCAAAACTGGGTGGCTAGAGTGCGAGAGTGGAGTGTGGAATTTCCTGTGTAGCGGTGAAATGCGTAGATATAGGTAGGAATACCTGTGGCGAAGGCGACACTCTGGCTTGACACTGACGCTGAGGTTCGAAAGCGTGGGGAGCAAACAGG
>denovo10385 Cxam1h_17858 1..253
TACGTAGGGCGCGAGCGTTGTCCGGAATTATTGGGCGTAAAGAGCTCGTAGGCGGCTGGTCGCGTCTGTCGTGAAATCCTCTGGCTTAACAGGGGGCTTGCGGTGGGTGCTGGCGGGCTTGAGTGCGGTAGGGGAGGGTGGAACTCCTGGTGTAGCGGTGGAATGCGCAGATATCAGGAGGAACACCGGTGGCGAAGGCGGGCCTCTGGTCCGTTACTGACTCTGAGGAGCGAAAGCGTGGGGAGCGAACAGG
>denovo10386 Cxam2c2_1721 1..209
TACGGAGGGTGCAAGCGTTAATCGGAATTACTGGGCGTAAAGCGTGCGTAGGCGGCTAGCTAAGTTGGTTGTGAAAGCCCCGGGCTCAACCTGGGAACTGCATCCAAAACTGGGGAGCTAGAGTTCGGGAGAGGTATGTGGAATTTCCGTTGTAGCGGTGAAATGCGTAGAGATCGGCAGGAACACCAGTGGCGAAGGCGACACGCTGG
>denovo10387 Cxam1h_8594 1..253
TACAGAGGGTGCAAGCGTTAATCGGAATTACTGGGCGTAAAGCGCGCGTAGGTGGTTTGTTAAGTTAAATGTGAAATCCCCGGGCTCAACCTGGGAACTGCATCTAAAACTGGCAAGCTAGAGTATGGTAGAGGGAAGTAGAATTACATGTGTAGCGGTGAAATGCGTAGATATATGGAGGAATACCAGTGGCGAAGGCGTCCACCTGGACTGATACTGACACTGAGGTGCGAAAGCATGGGGAGCAAACAGG
>denovo10388 Cxam2b_5650 1..253
TACGAAGGGGGCTAGCGTTGTTCGGAATCACTGGGCGTAAAGCGCACGTAGGCGGACTTTTAAGTCAGATGTGAAATCCCGAGGCTCAACCTAGGAACTGCCTTTGAAACTGTTAGTCTTGAGATCTTGAGAGGTAAGTGGAATACCGAGTGTAGAGGTGAAATTCGTAGATATTCGGTGGAACTCCAGTGGCGAAGGCGTCTTACTGGCTTGATACTGACGCTGAGGTGCGAAAGTGTGGGGAGCAATCAGG
>denovo10389 Cxam2c2_171 1..253
TACGAGAGGACCCAGCGTTACGCGGAATAACTGGGCTTAAAGCGAGCGTAGGCGGATAAGTAAGAATTTTGTGAAATCCCTCGGCTAAACCCAGGAATTGCATAGTGAACTGCTGTACTTGAGGTTGGAAGAGGGAAGGGGAAAGTCCGGTGGAGCGGTGAAATGCGTAGATATCGTACGGAACTCCTTAGGGGTAGCCTTGTTCCTGGGCCTTACCTGACGCTGAGGCTCGAAAGCGTGGGGAGCAAACAGG
>denovo1039 Cxam3e_25637 1..253
TACGCAGGGTGCAAGCGTTAATCGGAATAACTGGGCGTAAAGCGAGCGTAGGCGGCTACCTAAGTTGGATGTGAAATCCCCGGGCTCAACCAGGGAACTGCATCCAAAACTGGGAGTCTAGAGTGCGAGAGAGGAGTGTGGAATTTCGTGTGTAGCGGTGAAATTCGTAGATATTCGCAGGAACACCAGTGGCGAAGGCGTCTCTCTGGCTCGACACTGACGCTGAGGTACGAAAGCGTGGGGAGCAAACAGG
>denovo10390 Cxam3e_14211 1..253
TACGAAGGAGGCAAGCGTTACACGGAATTATTGGGCGTAAAGAGTGAGTAGGAGGTTTTATAAGTTGAAAGTGAAAGACTTTGGCTCAACAAAAGAATAGCTTACAAAACTTTAAAACTAGAGTATTAGAGAGGATAAAAGAATTCCTGATGTAGGGGTGAAATCCGTAGATACCAGGATGAATATCGAATGCGAAAGCATCTGTCTGGCTAAATACTGACGCTGTTGCACGAAAGCGTGGGGAGCAAACAGG
>denovo10391 Cxam3a_6309 1..209
TACGAAGGATCCAAGCGTTATCCGGATTCAATGGGTTTAAAGGGTCCGTAGGCGGATTTTTAAGTCAGTGGTGAAAGACTACAGCTCAACTGTCGAACTGCCATTGATACTGGATATCTTGAGTTCAAATGAAGTAGGCGGAATGTGTCATGTAGCGGTGAAATGCATAGATATGACTCAGAACACCGATTGCGAAGGCAGCTTACTAA
>denovo10392 Cxam3c_981 1..253
TACGGAGGGGGTTAGCGTTGTTCGGAATTACTGGGCGTAAAGCGCGCGTAGGCGGATTAGATAGTTGGGGGTGGAATCCCGGGGCTCAACCACGGAACTGCCCCCAAAACTGCTAGTCTAGAGTTCGAGAGAGGTGAGTGGAATTCCGAGTGTAGAGGTGAAATTCGTAGATATTCGGAGGAACACCAGTGGCGAAGGCGGCTCACTGGCTCGATATTGACGCTGAGGTGCGAAAGTGTGGGGAGCAAACAGG
>denovo10393 Cxam1g_5969 1..253
TACGAAGGGTGCAAGCGTTAATCGGAATAACTGGGCGTAAAGCGAGCGTAGGCGGATACATAAGTTAGATGTGAAATCCCCGGGCTCAACCACGGAACTGCATTATAAGCTGGTTGGCTAGAGTCCGAGAGAGGAGTGTGGAACTTCGTGTGTAGCGGTGAAATGCGTAGATATAGGTATGAACACCAGTGGCGAAGGCGACACTCTGGCTTGTCACTGACGCTGAGGTTCGAAAGCGTGGGGAGCAAACAGG
>denovo10394 Cxam3a_6306 1..253
TACGGAGGGTGCAAGCGTTAATCGGAATTACTGGGCGTAAAGCGTGCGTAGGCGGCTACCTAAGTAGGATGTGAAAGCCCCGGGCTCAACCTGGGAACTGCATCCAAAACTGGGTGGCTAGAGTGCGAGAGAGGAGTGAGGAATTTCCTGTGTAGCGGTGAAATGCGTAGATATATGAAGGAACACCAGTGGCGAAGGCTACACTCTGGCTTGACACTGACGCTGAGGTACGAAAGCGTGGGGAGCTAACAGG
>denovo10395 Cxam3e_14210 1..253
TACGGAGGGCGTTAGCGTTGTTCGGAATTACTGGGCGTAAAGCGCACGTAGGCGGAAAAGAAAGTTGGGGGTGAAATCCCGGAGCTCAACACCGGAACTGCCTCCAAAACTCCTGGACTGGAGTTCGGAAGAGGTGAGTTGAATTCCGAGTGTAGAGGTGAAATTCGTAGATATTGGGATGAATACCAGTGGCGAAGGCGGCTCACTGGTTCGATACTGACGCTGAGGTGCGAAAGTGTGGGGAGCAAACAGG
>denovo10396 Cxam3a_6303 1..253
TACGGAGGATGCCAGCGTTAAACGGAATTACTGGGCGTAAAGCGTGAGTAGGCGGCTAACTAAGTTGGATGTGAAAGCCACGGGCTAAACCTGAGAACTGCATCCTAAACTTGTTGGATAGAGTTCTAGAGTGGATTGTGGAATTTCCTGTGTAGTAGTGAAATGCGTAGATATAGGTAGGAACACCAGTGGCGAAAGCTATACTCTTGGTTGTCACTGACGCTGAGTTACGAAAGCGAGGGGAGCAAATTGG
>denovo10397 Cxam2d_12810 1..253
TACGGAGGGTCCAAGCGTTATCCGGAATCATTGGGTTTAAAGGGTCCGCAGGCGGGCAATTAAGTCAGAGGTGAAATCCTATAGCTCAACTATAGAACTGCCTTTGATACTGGTTGTCTTGAATAACTTGGGAGTAGATGGAATATGTGGTGTAGCGGTGAAATGCATAGATATCACATAGAACACCGATCGCGAAGGCAGTCTACTACAAGTTTATTGACGCTCATGGACGAAAGCGTGGGGAGCGAACAGG
>denovo10398 Cxam1g2_12312 1..253
TACGTATGGAGCAAGCGTTGTTCGGATTTACTGGGCGTAAAGAGCGCGCAGGCGGATTGATAAGTCGGATGTGAAATAACCGGGCTCAACCCGGAGGCTGCATCAGAAACTGCCAATCTGGAGACCTGGAGAGGCATAGGGAATAATCGGTGTAGCGGTGAAATGCGTAGATATCTATTGGAACACCTGTGGCGAAGGCTGTCTGCTGGACAGTGACTGACGCTGAGGCGCGAAAGCGTGGGGAGCAAACAGG
>denovo10399 Cxam1g_5855 1..253
TACGAAGGGTGCAAGCGTTAATCGGAATAACTGGGCGTAAAGCGAGCGTAGGCGGCTACCTAAGTTAGATGTGAAATCCCCGCGCTCAACAATGGAACTGCATCCAAAACTGCGTTGCTTGAGTCCGAGAGAGGAGTGTGGAAATTCCTGTGTAGCGGTGAAATGCGTAGATATTGGTAGGAACACCAGTGGCGAAGGCGTCACTCTGGCTTGTCACTGACGCTGAGGTTCGAAAGCGTGGGGAGCAAACAGG
>denovo104 Cxam1g2_11179 1..253
TACGGAGGGTGAAAGCGTTAATCGGAATTACTGGGCGTAAAGCGAGCGTAGGCGGATACATAAGTAGGATGTGAAATCCCCGGGCTCAACCAGGGAACTGCATCCAAAACTGGTTGTCTAGAGTGCGAGAGAGGAGTGTGGAATTACCTGTGTAGCGGTGAAATGCGTAGATATATGTAGGAACACCAGTGGCGAAGGCGACACTCTAGCTTGACACTGACGCTGAGGTTCGAAAGCGTGGGGAGCAAACAGG
>denovo1040 Cxam2b_37503 1..253
TACGCAGGGACCGAGCGTTAATCGGAATTACTGGGCGTAAAGCGCGCGTAGGCGGTTATTTAAGTCAGATGTGAAAACCCCGGGCTCAACCTCGGAACTGCACCTGGTACTGGGTAACTAGAGTACAGCAGAGGGTGGTGGAATTACGTGTGTAGCGGTGAAATGCGTAGATATAGGAAGGAACACCAGTGGCGAAGGCGACCACCTGGTCTGATACTGACGCTGAGGTGCGAAAGCGTGGGGAGCAAACAGG
>denovo10400 Cxam1c_9002 1..253
TACGAGAGGCCATAGAGTTATTCGGAATAACTGGGATTAAAGCGAACGTAGGCGGATAAGAAGGAATTTTGTGAAATCCCACGGCTCAACCCAGGAAAGGCATCCAAAACTCCTTGTCTAGAGTTCGAGAGAGGTCATAGGAAAGAACAGTGTAGAGGTGAAATTCGTAGATATCGTTAGGAACTCCTTAGGGGTAGCCTGGTGACTGGGGCGTACCTGACGCTGAGGCTCGAAAGTGTGGGGATCAAACAGG
>denovo10401 Cxam1g2_19155 1..240
GACGGAGGGTGCAAGCGTTAATCGGAATTACTGGGCGTAAAGCGTGCGTAGGCGGCTACCTAAGTTGGATGTGAACGCCCCGGGCTCAACCTGGGAACTGCAGCGACAACTGGGTGGCGAGAGTGCGAGAGAGGAGTGTGGACGTTCCTGGGTCGCGGTGACATGCGGAGATATAGGAAGGAACACCAGTGGCGACGGCGACACTCTGTCTTGACACTGACGCTGAGGTACGACAGCGTG
>denovo10402 Cxam1g2_12315 1..253
TACGAAGGGCCCGAGCGTTGCGCGGAATCACTGGGCTTAAAGCGTGCGCAGGCGGACCTGCAGGCATCTTGTGAAAGCCCTCGGCTCAACCGGGGAATTGCAGGATGAACCGCAGGTCTTGAGGCAGGTAGGGGCCGTCGGAACGATAGGTGGAGTGGTGAAATGCGTTGATATCTATCGGAACACCAAAGGTGAAAACAGACGGCTGGGCCTGTCCTGACGCTCATGCACGAAAGCGTGGGGAGCGAACGGG
>denovo10403 Cxam3a_5169 1..253
TACGGAGGGTGAAAGCGTTAATCGGAATTACTGGGCGTAAAGCGAGCGTAGGCGGCTACCAAAGTTGGATGTGAAATCCCCGGGCTCAACCATGGAACTGCATCCAAAACTACTTGGCTAGAGTGCGAGAGAGGAGTGTGGAACTTCGTGTGTAGCGGTGAAATGCGTAGATATTGGTAAGAACACCAGTGGCGAAGGCGTCACTCTGGCTTGACACTGACGCTGAGGTACGAAAGTGTGGGGAGCAAACAGG
>denovo10404 Cxam2a_8007 1..253
TACGGAGGGTGCAAGCGTTAATCGGAATTACTGGGAGTAAAGCGTGCGTAGGCGGCTACCTAAGTTGGATGTGAAAGCCACGGGCTAAACCTGGGAACTGCATCCAAAACTGGGTGGCTAGAGTGCGAGAGAGGAGTGTGGAATTTCCTGTGTAGCGGTGAAATGCTTAGATATATGTAGGAACACCAGTGGCGAAGGCGACACTCTGGCTTGACACTGACGCTGAGGTACGAAAGCGTGGGGAGCTAACAGG
>denovo10405 Cxam2a_8006 1..253
TACGAAGGGTGCAAGCGTTAATCGGAATAACTGGGCGTAAAGCGTGCGTAGGCGGCTACCTCAGTTGGATGTGAAATCCCCGGGCTCAACAATGGAACTGCATCCAAAACTGCCTGGCTAGAGTCCGAGAGAGGAGTGTGGAAATACCTGTGTAGCGGTGAAATGCGTAGATATAGGTATGAACACCAGTGGCGAAGGCGACACTCTGGCTTGACACTGACGCTGAGGTACGAAAGCGTGGGGAGCAAACAGG
>denovo10406 Cxam2c2_1213 1..253
TACAGAGGGTGCAAACGTTGCTCGGATTTACTGGGCGTAAAGCGCGTGTAGGCGGGTTCGCAAGTCGGTTGTGAAATCCCTGGGCTCAACCCAGGAACTGCATCCGAAACTGCGTACCTAGAGTAGTGGAGAGGAAAGTGGAATTCCCGGTGTAGAGGTGAAATTCGTAGATATCGGGAGGAACACCAGTGGCGAAGGCGGCTTTCTGGACACTTACTGACGCTGAGACGCGAAAGCGTGGGGAGCAAACAGG
>denovo10407 Cxam2a_7716 1..253
TACCGAGAGTGCAACCGTTAATCGGAATTACAGGGCGTAAAGCGAGCGTAGGCGGCAACCTAAGTTGCATGTGAAAGCCCCCGGCTCAACCTGGGAACTGCATCCAATACTGGGTGGCTAGAGTGCGAGAGTGGAGTGAGGAAATTCCTGTGTAGCGGTGAAATGCGTAGATATAGGTAGGAACACCTGTGGCGAAGGCGACACTCTGGGTTGTGACTGACGCTGAGGTACGAAAGCGTGGGGAGCTAACTGG
>denovo10408 Cxam2a_7715 1..253
TACGAAGGGTGCAAGCGTTAATCAGAATTACTGGGCGTAAAGCGAGCGTAGGCGGATTCCTCAGTAAGATGTGAAATCCCCGGGCTCAACCACGGAACTGCATCTAATACTGGCGTTCTTGAGTTCGAGAGAGGAGTGTGGAATTACGTGTGTAGCGGTGAAATTCGTAGATATTCGTATGAACACCAGTGGCGAAGGCGTCTCTCTGGCTTGTCACTGACGCTGAGGTTCGAAAGCGTGGGGAGCAAACAGG
>denovo10409 Cxam1c_12953 1..253
TACGAAGGGGGCTAGCGTTGTTCGGAATTACTGGGCGTAAAGCGCGCGTAGGCGGACAATAAAGTAGGGGGTGAAATCCCGGAGCTCAACACCGGAACTGCCTCCAAAACTGCTAGACTCGAGTTCGTAAGAGGTTAGTTGAATTCCCAGTGTAGAGGTGAAATTCGTAGATATTGGGAAGAATACCAGTGGCGAAGGCGGCTTACTGGTCCGTTACTGACGCTGAGGTGCGAAAGTGTGGGGAGCAAACAGG
>denovo1041 Cxam1b_7302 1..253
TACGGAGGGTGCAAGCGTTAATCGGAATTACTGGGCGTAAAGCGTGCGTAGGCGGCTACCTAAGTTTGATGTGAAAGCCCCGGGCTCAACCTGGGAACTGCATAGAAAACTGGGTGGCTAGAGGTCGATAGAGGAGTGTGGAATATCCTGTGTAGAGGTGAAATGCGTAGATATTGGATGGAACACCAGTGGCGAAGGCGACACTCTGGATTGACACTGACGCTGAGGTGCGAAAGCGTGGGGAGCAAACAGG
>denovo10410 Cxam1c_17311 1..253
TACGAAGGGGGCAAGCGTTACTCGGAATTATTGGGCGTAAAGCGTGCGTAGGCGGATTTAAAAGTTCAAAGTGAAAGCCATTGGCTCAACCAAAGAATTGCTTACAAAACTGAAAATCTAGAGTATTAGAGAGGATAGAAGAATTCCTGATGTAGGGTTGAAATCCGTAGATATCAGGAGGAATATCGTAGGCGAAAGCAGCTCTCTGGCTATCTACTGACGCTGCTGCACGAAAGCGTGGGGAGCAAACAGG
>denovo10412 Cxam2d2_2885 1..253
TATGAAGGGTGCAAGCGTTAATCGGAATTACTGGGCGTAAAGCGTGCGTAGGCGGCTACATAAGTTGGATGTGAAATCCCCGGGCTCAACCTCGGAACTGCATCCAAAACTGGGTGGCTAGAGTTCTAGAGAGGAGTGAGGAATATCCTGTGTAGAGGTGAAATTCGTAGATATAGGTTGGAACACCAGTGGCGAAGGCGTCAATCTGGATTGACACTGACGCTGAGGTTCGAAAGTGTGGGGAGCAAACAGG
>denovo10413 Cxam2a_746 1..253
TACGTAGGGTCCGAGCGTTGTCCGGAGTTACTGGGCGTAAAGCGCGCGCAGGTGGTCCATTAAGCCCGGCGTGAAAGCCCCCGGCTCAACCGGGGAGGGTCGTCGGGGACTGGTGGACTTGAGGGCGGCAGGGGCTGGTGGAATCCCCGGTGTAGTGGTGAAATGCGTAGAGATCGGGGGGAACACCCGTGGCGAAGGCGGCCAGCTGGGCCGACCCTGACACTGAGGCGCGAAGGCGTGGGGAGCGAACGGG
>denovo10414 Cxam1e_12808 1..254
CACCAGCGCCACGAGTGGCAACCGCGATTAATGGGCCTAAAGCGACCGTAGCCGGTTTGATAAATCTCTTGTGAAATCGACAGGCTCAACCACACGGCGCGCATGAGAAACTGTCAATCTCGAGACCGGGAGGAGTCAAAGGTATTCCACGTGGAGCGGTAAAATGGGATAATCCGAGGAAGATCACCTATGGCGAAGGCATTTGACCAGATCGTATCTGACGGTCAGGGTCGAAGGCCTGGGGAGCTATCCGG
>denovo10415 Cxam2d2_936 1..253
TACAGAGGGTGCAAGCGTTAATCGGAATTACTGGGCGTAAAGCGCGCGTAGGTGGATCGTTAAGATGGATGTGAAATCCCCGGGCTCAACCTGGGAACTGCATTCATAACTGACGTGCTAGAGTATGGTAGAGGCTTGTGGAGTTTCCTGTGTAGCGGTGAAATGCGTAGATATAGGAAGGAACACCAGTGGCGAAGGCGACCTGCTGGACTCATACTGACACTGAGGTGCGAAAGCGTGGGGAGCAAACAGG
>denovo10416 Cxam3a_26089 1..208
TACGGAGGGTGCAAGCGTTAATCGGAATTACTGGGCGTAAAGCGTGCGTAGGCGGACTTTTAAGTCAGGGGTGAAATCCCGGGGCTCAACCCCGGAACTGCCTTTCATACTGGAAGTCTTGAGTCCGAGAGAGGTGAGTGGAACTCCGAGTGTAGAGGTGAAATTCGTAGATATTCGGAAGAACACCAGTGGCGAAGGCGACCGTCTG
>denovo10417 Cxam1h_14806 1..253
TACGGAGGGTGCAAGCGTTAATCGGAATTACCGGGCGTAAAGCGTGCGTAGGCGGCTACCTAAGTTGGATGTGAAAGCCCCGGGCTCAACCTGGGAACTGCATCCAAAACTGGGTGGCTAGAGTGCGAGAGAGGAGTGTGGAATTTCCTGTGTAGCGGTGAAATGCGTAGATATAGGAAGGAACACCAGTGGCGAAGGCGGCCCCCTGGACCAATACTGACGCTGAGGTGCGAAAGCGTGGGGAGCAAACAGG
>denovo10418 Cxam1g2_5381 1..253
TACGGAGGGCGCAAGCGTTAATCGGAATTACTGGGCGTAAAGCGTGCGTAGGCGGCTACCTAAGTTGGATGTGAAAGCCCCGGGCTCAACCTGGGAACTGCATCCAATACTGGGTGGCTAGAGTGTGAGAGAGGATTGTTGAATTTCCTGTGTAGCGGTGAAATGCGTAGATATTGGTAGGAATACCAGTGGCGAAGGCGTCAGTCTGGCTTTACACTGACGCTGAGGTTCGAAAGCGTGGGGAGCAAACAGG
>denovo10419 Cxam1c_32348 1..253
TACAGAGGGACCAAGCGTTAAACGGAATTACTGGGCGTAAAGCGCGCGTAGGTGGTTCGTTAAGTAGGATGTGAAATACCCGGGCTCAACCTGGGAACTCCATTCAAAACTGACGAGCTAGAGTAAGGTAGAGGGGGGTGGAATTTCCTGTGTAGCGGTGAAATGCGTAGATATAGGAAGGAACACCAGTGGCGAAGGCGACGACCTGGACTGATACTGACACTGAGGTGCGAAAGCGTGGGGAGCAAACAGG
>denovo1042 Cxam3e_25633 1..253
TACGGAGGGTGCAAGCGTTAATCGGAATTACTGGGCGTAAAGCGTGCGTAGGCGGATCCCTAAGTCAGATGTGAAAGCCCCGGGCTCAACCTGGGAATTGCATCCCAAACTGGCTCTCTAGAGTGCGAGAGAGGAGTGTCGAATTACCAGTGTAGCGGTGAAATGCGTAGATATTGGAAGGAACACCAGTGGCGAAGGCGTCACTCTGGCTTGACACTGACGCTGAGGTACGAAAGCGTGGGGAGCAAACAGG
>denovo10420 Cxam1c_221 1..253
CACGTACTGTGCGAACGTTATTCGGAATCACTGGGCTTAAAGGGTGCGTAGGCGGTTTAGTAAGTAGGGTGTGAAATGCCAGAGCTCAACTTTGGCACGGCGCTCTAAACTGCTAAACTTGAGTGAGATAGGGGTGTACGGAACTTCCGGTGGAGCGGTGAAATGCGTTGATATCGGAAGGAACACCGGTGGCGAAAGCGGTACACTGGGTCTTAACTGACGCTGAGGCACGAAAGCCAGGGTAGCGAACGGG
>denovo10421 Cxam1h_29637 1..253
TACAGAGAGTGCAAACGTTGTTCGGAATTACTGGGCTTGAAGCGCGCGTAGGCGGCATTGTAAGAGTCGAGTGAGAGGCCACGGCTCACCCGTGGAATTGCCTTGCATACTGGAGTGCTAGAGTGTGGTAGGGGAGAGCAGAACTCCTGGTGGAGCGGTGAAATGCGTAGATATCAGGAGGAGTACCGGTGGCGAAGGCGGCTCTCTGGTCCATGACTGACGCTGAGGTGCGAAAGCTAGGGTAGCGAACGGG
>denovo10422 Cxam2a_20863 1..253
TACGGAGGGTGCAAGCGTTAATCGGAATTACTGGGCGTAAAGCGTGCGTAGGCGGCTACCTAAGTTGGATGTGAAAGCCCCGGGCTCAACCAGGGAACTGCATGCAAAACTGGGTGGCTAGAGTGCGTGAGAGGAGTGTGGAATTTCCTGTGTAGCGGTGTAATGCGTAGATATAGGAAGGAACACCAGTGGCGAAGGCGACACTCTGGCTTGACACTGACGCTGAGGTACGAAAGCGTGGGGAGCTAACAGG
>denovo10423 Cxam3e_8014 1..253
TACGTAGGGTGCGAGCGTTATACGGAATTATTGGGCGTAAAGAGCTCGTAGGCGGGTTGTCGCGTCTGTCGTGAAAGTCCCGGGCTTAACCACGGATCTGCGGTGGGTACGGTCAGACTTGAGTGCAGTAGGGGAGACTGGAATTCCTGGTGTAGAGGTGAAATGCGCAGATATCAGGAGGAACACCGATGGCGAAGGCAGGTATCTGGGCTGTAACTGACGCTGAGGAGCGAAAGCATGGGGAGCTAACAGG
>denovo10424 Cxam3e_10196 1..253
TACGAAGGGTGCAAGCGTTAATCGGAATTACTGGGCGTAAAGCGCACGTAGGAGGAATTATAAGACAGATGTGAAATCCCCAGGCTAAACCTCGGAACTGCATTTCAAACTGGGAGTCTAGAGATGAGGAGAGGTTTGAGGAATAACGAGTGTAGAGGTGAAATTCGTAGATATTGGGTGGAACACCAGTGGCGAAGGCGGCAATCTGGACTGATACTGACTCTGAGGTGCGAAAGTGTGGGGAGCAAACAGG
>denovo10425 Cxam2c_493 1..253
TACAGAGGGTGCAAGCGTTAATCGGAATTACTGGGCTTAAAGCGCGCGTAGGTGGTTCGTTAAGTTGGATGTGAAATAAACGGGCTCAACCTGGAAACTGCATTCAAAACTGACGAGCTAGAGTATTGTTGAGGGTGGTGGAATTTCCTGTGTAGCGGTGAAATGCGTAGATATAGGAAGGAACACCAGTGGCGAAGGCGACCACCTGTACTGATACTGACACTGAGGTGCGAAAGCGTGGGGAGCAGACTGG
>denovo10426 Cxam2c2_5804 1..253
TACAGAGGTCTCAAGCGTTGTTCGGAATCACTGGGCGTAAAGCGTGCGTAGGCTGTTTCGTAAGTCGTGTGTGAAAGGCGCGGGCTCAACCCGCGGACGGCACATGATACTGCGAGACTAGAGTAATGGAGGGGGAACCGGAATTCTCGGTGTAGCAGTGAAATGCGTAGATATCGAGAGGAACACTCGTGGCGAAGGCGGGTTCCTGGACATTAACTGACGCTGAGGCACGAAGGCCAGGGGAGCGAAAGGG
>denovo10427 Cxam3a_16831 1..211
TACGCAGGGTGCAAGCGTTAATCGGAATTACTGGGCGTAAAGCGTGCGTAGGCGGCTACCTAAGTTGGATGTGAAAGCCCCGGGCTCAACCTGGGAACTGCATGCAAAACTGCTTGGCTTGAGTGCGAGAGAGGAGTGTGGAATTTACTGTGTAGCGGTGAAATGCGTAGATATAGTAAGGAACACCAGTGGCGAAGGCGTCACTCTGGCT
>denovo10428 Cxam1h_11090 1..253
TACAGAGGGTGCGAGCGTTAATCGGAATTACTGGGCGTAAAGCGCGCGTAGGTGGTTTGTTAAGTTGAATGTGAAATCCCCGGGCTCAACCTGGGAAGTGCACCCAATACTGGCAACCTCGAGTATGGTAGAGGGTCGTGGAATTTCCTGTGTAGCGGTGAAATGCGTAGATATCTGAAGGAACACCAGTGGCGAAGGCGTCTACCTGGACTGATACTGACACTGAGGTGCGAAAGCGTGGGGAGCAAACAGG
>denovo10429 Cxam1g2_33954 1..253
AACGGAGGGTGCAAGCGTTAATCGGAATTACTGGGCGTAAAGCGTGCGTAGGCGGCTACCTAAGTTGGATGTGAAAGCCCCGGGCTCAACCTGGGAACTGCATCCAAAACTGGGTGGCTAGAGTGCGGGAGAGGAGTGTGGAATTTCCTGTGTAGCGGTGAAATGCGTAGATATAGGAAGGAACACCAGTGGCGAAGGCGACACTCTGGCTTGACACTGACGCTGAGGTACGAAAGCGTGGGGAGCAAACAGG
>denovo1043 Cxam2b_3752 1..253
TACGGAGGGTGCCAGCGTTAATCGGAATTACTGGGCGTAAAGCGAACGAAGGCGGATAGTTAAGTCAGATGTGAAATCCCCGGGCTCAACCACGGAACTGCATTTGAAACTGGCATTCTAGAGTGCGGCAGAGGGTGGTTGAATTTCAGGTGTAGCGGTGAAATGCGTAGATATCTGTAGGAATACCTTTGGCGAAGGCTGCCACCTGGTCCGTCACTGACGCTCATGTTCGAAAGCGTGGGTAGCAAACAGG
>denovo10430 Cxam2a_3653 1..253
TACAGAGGGTGCAAGCGTTAATCGGAATTACTGGGCGTAAAGCGAGCGTAGGAGGTTAGTTAAGTAGGATGTGAAATCCCAGGGCTAAACCTGGGAACTGCATTCAAAACTGTCGAGCTAGAGTATGTTAGAGGGTGGTGGAATTTCCTGTGTAGCGGTGAAATGCGTAGATATAGGATGGAACACCAGTGGCGAAGGCGTCCACCTGGACTTATACTGACACTGAGGTGCGAAAGCGTGGGGAGCAAACAGG
>denovo10431 Cxam1a_104 1..218
TACAGAGGGTGCAAGCGTTAATCGGAATTACTGGGCGTAAAGCGCGCGTAGGTGGTTCGTTAAGTTGGATGTGAAATCCCCGGGCTCAACCTGGGAACTGCATTCAAAACTGACGAGCTAGGGTATGGTAGAGGGTGGTGGAATTTCCTGTGTAGCGGTGAAATGCGTAGATATAGGAATGAACACCTTTGGCGAAGGCGACCACCTTGACTTTAAAT
>denovo10432 Cxam3e_3287 1..200
TACATAGGAAGCAAGCGTTATCCGGAATTATTGGGCGTAAAGAGAAAGTAGGAGGATTTTAACGTAAACAGTCAAATACCAGGGCTCAACACAGGAAATGAGGTGTTTACTAGAAATCTAGAGTTCGGTAGGGGAATATGGAATTACCGGTGTAGCGATGAAATGCGCAGAGATCTGTAGGAACACCTACGGCGAAAGCA
>denovo10433 Cxam1g2_7160 1..253
TACGAAGGGTGCAAGCGTTAATCGGAATTACTGGGCGTAAAGCGAGCGTAGGCGGATACATCAGTAAGATGTGAAATCCCCGGGCTCAACCACGGAACTGCATTAAATACTGTGTTTCTAGAGTTCGAGAGAGGTGTGTGGAATTTCCTGTGTAGAGGTGAAATTCGTAGATATAGGAAGGAACACCAGTGGCGAAGGCGTCTCTCTGGCTGGACACTGACGCTGAGGTTCGAAAGCGTGGGGAGCAAACAGG
>denovo10434 Cxam3d_1965 1..253
TACGGATGGTGCAAGCGTTAATCGGAATTACTGGGCGTAAAGCGTGCGTAGGCGGATAACTAAGTTGGATGTGAGATACCCGGGCTCAACCTGGGAACTGCATCCAAAACTGGGTGGCTAGAGTGCGATAGAGGAGTGTGGAACTTCCTGTGTAGCGGTGAAATGCGTAGATATAGGAATGAACACCAGTGGCGAAGGCGACACCCTGGCTTGACACTGACGCTGAGGTACGAAAGCGTGGGGAGCAAACAGG
>denovo10435 Cxam3b_3566 1..253
TACGGAGGGGGTTAGCGTTGTTCGGAATTACTGGGCGTAAAGCGCGCGTAGGCGGATTGGAAAGTTGGGGGTGAAATCCCAGGGCTCAACCCTGGAACTGCCTCCAAAACTACTGGTCTAGAGTTCGAGAGAGGTGAGTGGAACTCCGAGTGTAGAGGTGAAATTCGTAGATATTCGGAAGAACACCAGTGGCGAAGGCGGCTCACTGGCTCGATACTGACGCTGATGTGCGAAAGTGTGGGGAGCAAACAGG
>denovo10436 Cxam1g_3291 1..209
TACGAAAGGACCAAGCGTTAATCGGAATAACTGGGCTTAAAGCGTGCGTAGGCGGCTACCTAAGATGTATGTGAAATCCCACGGCTCAACCTAGGAAATGCATCCAAAACTGCGTGGCTAGAGTTCGAGAGAGGAGTGAGGAAATTCCTGTGTAGCGGTGAAATGCGTAGATATAGGAAGGAACTCCTTTGGGGAAGGCGTCACTCTGG
>denovo10437 Cxam2d2_16805 1..253
TACGGAGGGTGCAAGCGTTATCCGGAATCACTGGGTTTAAAGGGAGCGTAGGCGGCGTTGTAAGTCAGAGGTGAAATCCCACAGCTTAACTGTGGAACTGCCTATGATACTGCAATCCTTGATTCCGGGTGAGGTCGGCGGAATGCGTTGTGCAGCGGTGAAATGCCTAGATATGACATAGAACACCAATTGCGAAGGCAGCTGGCTAGACCGGTATTGACGCTGAGGCACGAAAGCGTGGGGAGCGAACAGG
>denovo10438 Cxam2b_2419 1..253
TACGGAGGGTCCCAGCGTTAAACGGAATAAATGGGAGTAAAGCGCGCGTAGGCGGTAATATAAGTCAGATGTGAAAGCAACGCGCCCAACCTGAGAAATGCACCTGATACTGGGTAACTAGAGTACAGAAGAGGGATGTGGAATTAGCAGTGTAGCGGTGAAATGCTTAGATATTTGTAGGAACATCAGTGGCGAAGGCGTCCACCTGGTCTTATACTGACGCTGAGGTTCGAAAGCGTGGGGAGCAAACAGG
>denovo10439 Cxam1a_102 1..253
TACATAGGGTGCAAGCGTTATCCGGAATTAATGGGCGTAAAGCGATCGTAGGCGGTTTATCAAGTCTAATGTTAAATATAGGGGCTCAACCCCATTTCGCATTGGATACTGTCAAACTAGAGTTATGTAGAGGTTAATAGAACTCCATTTGAAGCGGTTGAATGCGTAGATATATGGAAGAATACCAATTGGCGAAGGCAATTAACTGGTCATTAACTGACGCTGAGGGACGAAAGTGTGGGGAGCAAACAGG
>denovo1044 Cxam2b_3203 1..253
TACGAAGGGTGCAAGCGTTATCCGGAATCAATGGGATTAAAGCGTCCGCAGGCGGTAAATTAAGTCAGAGGTGAAATCCAACAGCTTAACTCTAGAACTGCCTTTGATACTGGTTTACTTGAGTTATACGGAAGTAGGTAGAATGTGTAGTGTAGCGGTGAAATGCATAGATATTACACTGAATACCGATTGCGAAGGCAGCCTACTACGTATATACTGACGCTCATGGACGAAAGCGTGGGGAGCGAACAGG
>denovo10440 Cxam1h_3387 1..253
TACAGAGGGTGAAAGCGTTAATCGGAATTACTGGGCGTAAAGCGCGCGTAGGTGGTTCGTAAAGTTGGATGTGAAATCCCCGGGCTCAACCATGGAACTGCATTCAAAACTGACGAGCTAGAGTTAGGTAGAGGGTTGTGGAATTTCCTGTGTAGCGGTGAAATGCGTAGATATAGGTAGGAACACCAGTGGCGAAGGCGTCCACCTGGACTGATACTGACTCTGAGGTGCGAAAGCGTGGGGAGCAAACAGG
>denovo10441 Cxam3a_18615 1..253
TACGGAGGGTGCAAGCGTTAATCGGAATTACTGGGCGTAAAGCGAACGTAGGCGGATAGCTAAGTTGGATGTGAAAGCCCCGGGCTCAACCTGGGAACTGCATCCAACACTGTGTGGCTAGAGTGCGAGAGAGGTGTGTGGAATTTCCTGTGTAGCGGTGAAATGCGTAGATATCGGAAGGAACACCAGTGGCGAAGGCGACACTCTGGCCAGACACTGACGCTGAGGTACGAAAGCGTGGGGAGCAAACAGG
>denovo10442 Cxam1g_5316 1..253
AACGTAGGAAGCCAACGTTATACGGAATTACTGGGCGTAAAGGGCGCGCAGGCGGTATGTTAAGTAACCTATGAAAGGAATCGGCTAAACATGTATAATCTACGCGAAACTGGGCTACTAGAGCTAGATAGAGGGAGGTTGAATTCCTGGTGTAGTGGTGAAATGCGTAGATATCCGGAGGAATACCGGAGGCTAAGGCGTCCTCCTGGATTTTGTCTGACGCTGAGGCGCGAAAGCGTGGGTAGCTAACGGG
>denovo10443 Cxam1c_22384 1..253
GACAGAGGATGCAAGCGTTATCCGGAATGATTGGGCGTAAAGCGTCTGTAGGTGGCTTTTTAAGTTCGCTGTCAAATACCAGGGCTCAACCCTGGACAGGTGGTGAAAACTACTAAGCTAGAGTACGGTAGGGGCAGAGGGAATTTCCTGTGTAGCGGTGAAATGCGTAGATATAGGAAGGAACACCAGTGGCGAAGGCGACACTCTGGCTTGACACTGACGCTGAGGTACGAAAGCGTGGGGAGCAAACAGG
>denovo10444 Cxam1d_2750 1..253
TACGGAGGGTGCAAGCGTTAATCGGAATTACTGGGCGTAAAGCGAGCGTAGGCGGCTAACTAAGTTGGATGTGAAAGCCCCGGGCTCAACCTCGGAACTGCATCCAAAACTGGGTGGCTAGAGTTCGAGAGAGGAGTGTGGAATTTCCTGTGTAGCGGTGAAATGCGTAGATATAGGAAGGAACACCAGTGGCGAAGGCGACACTCTGGCTTGACACTGACGCTGAGGTACGAAAGCGTGGGGAGCAAACAGG
>denovo10445 Cxam3a_2159 1..253
TACGGAGGGAGCAAGCGTTAATCGGAATTACTGGGCGTAAAGCGAGCGTAGGCGGAAACCTAAGTTGGATGTGAAATCCCCGAGCTCAACAACGGAACTGCACCCAAAACTGGGTGTCTAGAGTGCGAGAGAGGAGTGTTGAATTTCCTGTGTAGCGGTGAAATGCGTAGATATAGGAATGAACACCAGTGGCGAAGGCGACACTCTGGCTTGACACTGACGCTGAGGTTCGAAAGCGTGGGGAGCAAACAGG
>denovo10446 Cxam1f_266 1..253
GACAGAGGATGCAAGCGTTATCCGGAATGATTGGGCGTAAAGCGTCTGTAGGTGGCTTTTTAAGTACGCTGTCAAATACCAGGGCTCAACCCTGGACAGGTGGTGAAAACTAATAAGCTAGAGTACGTTAGTGGCAGAGGGAATTTCCTGTGGAGCGATGAAATGCGTAGAGATCGGAAGGAACACCAACGGCGAAAGCACTCTGCTGGGGCGACACTGACACTGAGAGTCGAAAGCTAGGGGAGCTAATTGG
>denovo10447 Cxam3e_20871 1..253
GCCGGAGGGTGCAAGCGTTGCTCGGAATCACTGGGCGTAAAGCGTACGCAGGCGGCAAGGTAAGTCGGGTGTGAAATCCCGGGGCTCAACCCCGGAACTGCATTCGAAACTGCCTCGCGTGCATACGGGAGAGGGCCGCGGAATTCCTGGTGGCGAGGTGAAATGCGTCGATATCAGGAGGACCACCAGTGGCGAAGGCGGCGCGCTGGGCCGTAGCTGACGCGGAGGCGCGAAAGCGTGGGGAGCAAACAGG
>denovo10448 Cxam2d_863 1..253
TACGGAGGGTGAAAGCGTTAATCGGAATTACTGGGCGTAAAGCGAGCGTAGGCGGCTACATAAGTAGGATGTGAAATCCCCGGGCTCAACCACGGAACTGCATCAAAAACTGGGTGGCTAGAGTGCGAGAGAGGAGTGTGGAATTTCCTGTGTAGCGATGAAATGCGTAGATATAGGAAGGAACACCAGTGGCGAAGGCGACTCTCTGGCTTGACACTGACGCTGAGGTTCGAAAGGGTGGGGAGCAAACAGG
>denovo10449 Cxam1g2_12177 1..253
TACGAAGGGTGCAAGCGTTAATCGGAATTACTGGGCGTAAAGCGTGCGTAGGCGGCAACAAAAGTAGGATGTGAAATCCCCAGGCTCAACCTGGGAACTGCATACTAAACTGGGTGTCTAGAGAGCTTGAGAGGATTGAGGAATTACGTGTGTAGAGGTGAAATTCGTAGATATAGGTAGGAACACCAGTGGCGAAGGCGTCAATCTGGCTTGACACTGACGCTGAGGTACGAAAGTGTGGGGAGCAAACAGG
>denovo1045 Cxam2b_3202 1..253
TACGGAGGGGGTTAGCGTTGTTCGGAATTACTGGGCGTAAAGCGCACGTAGGCGGATCAGAAAGTTGGGGGTGAAATCCCGGGGCTCAACCTCGGAGCTGCCTCCAAAGCTGCTGGTCTAGAGTTCGAGAGAGGTGAGTGGAATTCCGAGTGTAGAGGTGAAATTCGTAGATATTCGGAGGAACACCAGTGGCGAGGGCGGCTCACTGGCTCGATACTGACGCTGAGGTGCGAAAGTGTGGGGAGCAAACAGG
>denovo10450 Cxam3a_11066 1..253
TACGGAGGGTGCAAGCGTTAATCGGAATTACTGGGCGTAAAGCGTGCGTAGGCGGCTACCTAAGTTGGATGTGAAAGCAACGCGCTCAACCTGGGAACTGCATCGAAAACTGGGTGGCTAGAGTGCGAGAGAGGTGTGTGGAATTTCGTGTGTAGCGGTGAAATGCTTAGATATAGGTAGGAACACCAGTGGCGAAGGCGACACTCTGGCTTGACACTGACGCTGAGGTACGAAAGCGTGGGGAGCAAACAGG
>denovo10451 Cxam1d_7509 1..253
TACGAAGGGTGCAAGCGTTAATCGGAATTACTGGGCGTAAAGCGAACGTAGGCGGATACCTAAGTTGGATGTGAAATCCCCGGGCTCAACCACGGAACTGCATCCAAAACTGGGTTGCTCGAGTGCGAGAGAGGAGTGTGGAATTACGTGTGTAGCGGTGAAATGCGTAGATATAGGTAGGAACACCAGTGGCGAAGGCGACACTCTGGCTGGACACTGACGCTGAGGTACGAAAGCGTGGGGAGCAAACAGG
>denovo10452 Cxam3c_10047 1..253
TACGGAGGGGGTTAGCGTTGTTCGGAATTACTGGGCGTAAAGCGCGCGTAGGCGGACTGGAAAGTTGGGGGTGAAATCCCAGGGCTCAACCCTGGAACTGCCTCCAAAACTATCAGTCTAGAGTTCGAGAGAGGTGAGTGGAATTCCGAGTGTAGAGGTGAAATTCGTAGATATTCGGAGGAACACCAGTGGCGAAGGCGGCTCACTGGCTCGATACTGACGCTGAGGTGCGAAAGTGTGGTGAGCAAACAGG
>denovo10453 Cxam3c_6807 1..253
TACGGAGGGTGCAAGCGTTAATCGGAATTACTGGGCGTGAAGCGCGCGTAGGTGGTTTGATCAGCGAGATGTGAAAGCCACGGGCTTAACCTGGGAATTGCATTCGATACTTGCAGGCTAGAGTCTGGTAGAGGTAAGCGGAATTCCGGGTGTAGCGGTGAAATGCGTAGATATCCGGAGGAACATCAGTGGCGAAGGCGTCTTACTGGCCCAATACTGACGCTCAGGCACGAAAGCGTGGGGAGCAAACAGG
>denovo10454 Cxam1g2_42402 1..253
TACAGAGGGTGCAAGCGTTAATCGGAATTACTGGGCGTAAAGCGCGTGCAGGTGGTTCGTTAAGTTGGATGTGAAATCCCCGGGCTCAACCTGGGAAATGCATTCAAAACTGTCGATCTAGAGTATGGTAGAGGGTGGTGGAATTTCAGGTGTAGCGGTGAAATGCGTAGAGATAGGAAGGAACACCAGTGGCGAAGGCGACCACCTGGACTGATACTGACACTCAGGTGCGAAAGCGTGGGGAGCAAACAGG
>denovo10455 Cxam1g_17002 1..253
TACGCAGGGTGCAAGCGTTAATCGGAATTACTGGGCGTAAAGCGAGAGTAGGCGGAAACAAAAGTAGGATGTGAAAGCCCCGGGCTCAACCTCGGAACTGCATCCTAAACTGTGTGGCTAGAGTCCGTGAGAGGTGGGTGGAATTACCTGTGTAGCGGTGAAATGCGTAGATATAGGAAGGAACACCTGTGGCGAAGGCGACTCTCTGGCGTGACTCTGACGCTGAGGTTCGAAAGCGTGGGGAGCAAACAGG
>denovo10456 Cxam3e_3400 1..253
TACAGAGGGAGCAAGCGTTAATCGGAATTACTGGGCGTAAAGCGCGCGTAGGTGGTTCGTAAAGTTGGATGTGAAATCCCCGGGCTCAACCACGGAACTGCATACAAAACTGACTAGCTGGAGTATGGTAGAGGGTGGTGGAATTTCCTGTGTAGTGGTGAAATGCGTAGATATAGGAAGGAACACCAGTGGCGAAGGCGACCACCTGGACTGATACTGACACTGAGGTGCGAAAGCGTGGGGAGCAAACAGG
>denovo10457 Cxam1g2_6022 1..253
GACGAACCGACCCAACGTTAATCGGAATTACTGGGCTTAAAGCGTGCGTAGGCGGCAAACAAAGTAAGATGTGAAATCCCACGGCTCAACCGTGGAACTGCCTAATAAACTGGTTGGCTAGAGGGAGATAGGGGAGTGGGGAACTGAAGGTGGAGCGGTGAAATGCGTAGATATCTTCAGGAACACCTGTGGCGAAGGCGTCACTCTGGGTGTGCTCTGACGCTGAGGCACGAAAGCTTGGGGAGCTAACGGG
>denovo10458 Cxam2b_1858 1..253
TACGAAGGGTGCTAGCGTTAATCGGAATAACTGGGCGTAAAGCGCACGCAGGCGGATTGTTAAGCTAGATGTGAAATCCCCGGGCTCAACCACGGATGGTCATTTAGAACTGGCAGACTAGAGTCTTTGAGAGGGGAGTGGAAATCCATGTGTAGCGGTGAAATGCGTAGATATGTGGATGAACATCAGTGGCGAAGGCGACTCCCTGGCTATAGACTGACGCTCATGTGCGAAAGTGTGGGTAGCTAACAGG
>denovo10459 Cxam2d2_26042 1..253
TACAGAGGGTGCAAGCGTTAATCGGAATTACTGGGCGTAAAGCGCGCGTAGGTGGTCCGTTAAGTTGGATGTGAAATCCCCGGGCTCAACCTGGGAACTGCATCCAAAACTGACGAGCTAGAGTATGGTAGAGGGTGGTGGAATTTCCTGTGTAGCGGTGAAATGCGTAGATATAGGAAGGAACACCAGTGGCGAAGGCGACCACCTGGACTGATACTGACACTGAGGTGCGAAAGCGTGGGGAGCAAACAGG
>denovo1046 Cxam1g_2354 1..253
TACGGAGGGTGCAAGCGTTAAACGGAATAACTGGGAGTAAAGCGTGCGTAGGAGGCTACCTAAGTAGGATGTGAAAGCACCCGGCTCAACCTGGAAAATGCATCCAAAACTGGGTTGCTAGAGTTCTAGAGAGGAGTGTGGAATTTGCTGTGTAGCGGTGAAATGCTTAGATATAGCTAGGAACATCAGTGGCGAAGGCGACACTCTGGTTTGACACTGACGCTGAGGTACGAAAGCGTGGGGAGCTAACAGG
>denovo10460 Cxam2b_1854 1..253
TACGAAGGGTGCTAGCGTTAATCGGAATAACTGGGCGTAAAGCGAACGTAGGCGGAAAGACAAGTCAGATGTGAAATCCCGGGGCTCAACCACGGAACTGCATTTGATACTGTCTGACTAGAGTCCGAGAGAGGTGAGTGGAAGTACGAGTGTAGAGGTGAAATTCGTAGATATTGGTATGAACACCAGTGGCGAAGGCGGCTCACTGGCTCGGTACTGACGCTGAGGTTCGAAAGCGTGGGGAGCAGACAGG
>denovo10461 Cxam1b_1789 1..199
GACGGAGGGTCCAAGCGTTAATCGGAATAACTGGGAGTAAAGCGCGCGAAGGTGGTTCGTTAAGTAGGATGTGAAATCAACGGGCTCAACCTGAGAAATGCATTCAAAACTGACGTGCTAGAGTATGGTTGAGGGTGGAGGAATTTCCTGTGTAGCGGTGAAATGCTTAGATATAGGAGGGAACACCATTGGCGAAGGC
>denovo10462 Cxam3a_13939 1..253
TACGGAGGGTGCAAGCGTTAATCGGAATTACTGGGCGTAAAGCGTGCGTAGGCGGCTACATAAGTTAGATGTGAAAGCCCCGGGCTCAACCTCGGAACTGCATCGAAAACTGGGAGGCTAGAGTGCGAGAGAGGAGTGTGGAATTTCCTGTGTAGCGGTGAAATGCGTAGATATTGGAAGGAACACCAGTGGCGAAGGCGGCTCTCTGGCTTGACACTGACGCTGAGGTACGAAAGCGTGGGGAGCAAACAGG
>denovo10463 Cxam1d_8697 1..253
TACGGAGGGTGCAAGCGTTAATCGGAATTACTGGGCGTAAAGCGAGCGTAGGCGGCTACCTAAGTTGGATGTGAAATCCCCGGGCTCAACCACGGAACTGTATCAAAAACTGGGTGGCTAGAGTGCGAGAGAGGAGTGTGGAATTTCCTGTGTAGCGGTGAAATGCGTAGATATAGGTAGGAACACCAGTGGCGAAGGCGACACTCTGGCTGGACACTGACGCTGAGGTACGAAAGCGTGGGGAGCAAACAGG
>denovo10464 Cxam1g_2343 1..253
TACGAAGGGTGCAAGCGTTAATCGGAATTACTGGGCGTAAAGCGAACGTAGGCGGCAACCTAAGTAGGATGTGAAATCCCCAGGCTCAACCTCGGAACTGCATCTAAAACTGGGTGGCTAGAGAGCTAGAGAGGAGTGAGGAATAACCTGTGTAGAGGTGAAATGCGTAGATATAGGTTGGAACACCAGAGGCGAAGGCGTCACTCTGGCTTGACACTGACGCTGAGGTACGAAAGCGTGGGGAGCAAACAGG
>denovo10465 Cxam1e_910 1..253
TACGGAGGGTGCAAGCGTTAATCGGAATTACTGGGCGTAAAGCGTGCGTAGGAGGCTAACTAAGTTGGATGTGAAAGCCACGGGCTCAACCTGGGAACTGCATCCAAAACTGGGTTGCTAGAGTTCGAGAGAGGATTGGGGAATTTCCTGTGTAGCGGTGAAATGCTTAGATATATGAATGAACACCAGTGGCGAAGGCGACACTCTGGCTGGACACTGACGCTGAGGTACGAAAGCGTGGGGAGCAAACAGG
>denovo10466 Cxam1g2_36537 1..253
TACGGAGAGGGCTAGCGTTGTTCGAAATTATTGGGGGTAAAGAGTGAGCAGGTGGTTATGTAAGTTATTTGTGAAAGCCCTTAGGGGGACGTAGGAACTGCAATTAATACTGCATGACTTGAGTATGAAAGAGGGTAGCAGAATTTCTAGTGTAGCGGTAAAATGCGTAGATATTAGAAAGAATACCAACAGCGAAGGCAGCTATCTGGTTCATTACTGACACTGAGGTACGAAAGCATGGGGAGCAAACAGG
>denovo10467 Cxam2c2_5110 1..253
TACGGAGGGTGCGAGCGTTAATCGGAATTACTGGGCGTAAAGCGTGCGTAGGCGGCTAGCTAAGTAGGATGTGAAAGCCCCGGGCTCAACCTGGGAACTGCGTCCCAGACTGGCTGGCTAGAGTGCGACAGAGGAGGGTGGAATTTCCTGTGTAGCGGTGAAATGCGTAGAGATAGGAAGGAACACCAGTGGCGAAGGCGACACTCTGGCCCGACACTGACGCTGAGGTACGAAAGCGTGGGGAGCAAACAGG
>denovo10468 Cxam2d_1829 1..253
TACGGAGGGGATTAGCGTTGTACGGAATTACTGGGCGTAAAGCGCACGTAGGCGGATCAGAAAGTTGGGGGTGAAATCCCGGGGCTCAACCCCGGAACTGCCTCCAAAACTCCTGGTCTTGAGTTCGAGAGAGGTGAGGGGAATTCCGAGTGTAGAGGTGAAATTCGTAGATATTCGGAGGAACACCAGTGGCGAAGGCGGGTCACTGGCTCGTTACTGACGCTGAGGTGCGAAAGTGTGGGGAGCAAACGGG
>denovo10469 Cxam1g2_36821 1..196
TACGGAGGGTGCAAGCGCTAATCGGAATTACTGGGCGTAAAGCGTGCGTAGGCGGCTACCTAAGTTGGATGTGAAAGCCCCGGGCTCAACCTGGGAACTGCATCCAAAACTGGGTGGCTAGAGTGCGAGAGAGGAGTGTGGAATTTCCTCTGTACCGCTCAAATGCGAAGAAATAGGAAGGAACACCAGTGGCGAA
>denovo1047 Cxam1e_921 1..253
TACAGAGGGTGCAAACGTTGCTCGGATTTACTGGGCGTAAAGCGCGTGTAGGCGGATACACAAGTCGGTTGTGAAATCCCTGGGCTCAACCTAGGAACTGCATCCGAAACTGTGTGTCTTGAGTAATGGAGAGGGTGGCGGAATTCCCGGTGTAGAGGTGAAATTCGTAGATATCGGGAGGAACATCTGTGGCGAAGGCGGCCACCTGGACATTTACTGACGCTGAGACGCGAAAGCGTGGGGAGCAAACAGG
>denovo10470 Cxam1g_19715 1..253
TACGTAGGTGGCAAGCGTTGTCCGGATTTATTGGGCGTAAAGCGAGCGCAGGCGGTTCCTTAAGTCTGATGTGAAAGCCCCCGGCTCAACCGGGGAGGGTCATTGGAAACTGGGGAACTTGAGTGCAGAAGAGGAGAGTGGAATTCCATGTGTAGCGGTGAAATGCGTAGATATATGGAGGAACACCAGTGGCGAAGGCGACACTCTGGCTTGACACTGACGCTGAGGTACGAAAGCGTGGGGAGCAAACAGG
>denovo10471 Cxam1g2_36282 1..253
TACGGGGGGTGCAAGCGTTGATCGGAATTGCTGAGCGTAAAGACTGCCGAGGCGGCTACCTAAGTTGGATGTGAAAGCCCGGGGGTCAACCTGGGAACTGCATCCAAAACTGGGTGGCTAGAGTGCGAGAGAGGAGTGTGGAATTTCCTGTGTAGCGGTGAAATGCGTAGATATAGGAAGGAACACCAGTGGCGAAGGCGACACTCTGGCTTGACACTGACGCTGAGGTACGAAAGCGTGGGGAGCAAACAGG
>denovo10472 Cxam2b_6316 1..253
TACGGAGGGTGCGAGCGTTAATCGGAATTACTGGGCGTAAAGCGTACGCAGGCGGTTAGTTAAGTCAGATGTGAAAGCCCCGGGCTCAACCAGGGACCAGCATTTGAAACTGGCTTTCTAGAGTGCGGCAGAGGGTGGTAGAATTTCAGGTGTAGCGGTGAAATGCGTAGAGATCTGAAGGAATACCGTTGGCGAAGGCAGCCAGCTGGGCCGACACTGACGCTCATGTACGAAAGCGTGGGTAGCTAACAGG
>denovo10473 Cxam2b_3230 1..253
TGCGGAGGGTGAGAGCGTTAATCGGAATTACTGGGCGTAAAGCGCACGCAGGCGGTTTGTTAAGCTAGATGTGAAATCCCCGGGCTCAACCACGGATGGTCATTTAGAACTCGCAGACTAGAGTCTTGGAGAGGGGAGTGGAATTCCAGGTGTAGCGGTGAAATGCGTAGATATCTGGAGTAACATCAGTGGCGAAGGCGACTCCCTGGCGAAAGATTGACGCTCATGTGCGAAAGTGTGGGTAGCGAACAGG
>denovo10474 Cxam3d2_20050 1..253
TACGGGGGATCCAAGCGTTATCCGGAATCATTGGGCGTAAAGCGCCTGTAGGATGTCTAATAAGTCTGTTGTTAAATACTACGGCTTAACCCTGGGAAAGCGATGGAAGCTACTAGGCTTGAGTATGGTAGGGGTAGAGGGAATTACTAGTGTAGCGGTGAAATGCGTAGATATTAGTAAGAACACCGGTGGCGAAAGCGCTCTACTGGGCCATTACTGACACTGAGAGGCGAAAGCTAGGGGAGCTAAAGGG
>denovo10475 Cxam2d_1822 1..253
TACGGAGGGTGCAAGCGTTAATCGGAATTACTGGGCGTAAAGAGTGCGAAGGCGGCTACCTAAGTTGGATGTGAAAGCCCCGGGCTCAACCTGGGAACTGCATCCAAAACTGGGTTGCTAGAGTGCGAGAGAGGAGTGTGGAATTTCCTGTGTAGCGGTGAAATGCGTAGATATAGGAAGGAACACCAGTGGCGAAGGCGACACGCTGGCTTGACACTGACGCTGAGGTACGAAAGCGTGGGGAGCAAACAGG
>denovo10476 Cxam2d_4229 1..253
TACAAAGGGTGCAAGCGTTAATCGGAATTACTGGGCGTAAAGCGCGCGTAGGAGGTTCGTTAAGTTGGATGTGAAATCCCCGGGCTCAACCACGGAACTGCATCCAAAACTGACGAGCTAGAGTATGTTAGAGGGTTGTGGAATTTCGTGTGTAGAGGTGAAATGCGTAGATATAGGTAGGAACACCAGTGGCGAAGGCGTCCACCTGGAGTGATACTGACACTGAGGTGCGAAAGCGTGGGGAGCAAACAGG
>denovo10477 Cxam3e_13964 1..253
GACAGAGGATGCAAGCGTTATCCGGAATGATTGGGATTAAAGCGTCTGTAGGTGGCTTTTTAAGTACACTGTCAAATACAACAGCTAAACACTAGACTGGTGGTGAAAACTACTAAGCTTGAGTACGGTCGGGGCAGAGTGAATTTACGGTGGAGCGATGAAATGCTTAGAGATCTTAAGGAACACCTACGGCGAAAGCACTCTGCTGGGCCGACACTGACACTGATAGACGAAAGCTAGGGGAGCGAATGGG
>denovo10478 Cxam1g_1121 1..253
TACGGAGGGTGCAAGCGTTAATCGGAATTACTGGGCGTAAAGCGAGCGTAGGCGGCTACATAAGTAGGATGTGAAAGCCCCGGGCTCAACCTGGGAACTGCATCCTATACTGGGTGGCTAGAGTTCGAGAGAGGAGTGTGGAATTACCTGTGTAGCGGTGAAATGCGTAGATATTGGTAGGAACACCAGTGGCGAAGGCGTCACTCTGGATTGACACTGACGCTGAGGTTCGAAAGCGTGGGGAGCTAACAGG
>denovo10479 Cxam1g_1126 1..253
TACGAAGGGTGCAAGCGTTAATCGGAATTACTGGGCGTAAAGCATACGTAGGCGGCTACATAAGTCGGATGTGAAATCCCCGGGCTCAACCTTGGAACTGCATCCAAAACTGGGTGGCTAGAGTTCTTGAGAGGAGTGTGGAATATCCTGTGTAGCGGTGAAATGCGTAGATATAGGATGGAACACCAGTGGCGAAGGCGACACTCTGGCTTGACACTGACGCTGAGGTACGAAAGTGTGGGGAGCAAACAGG
>denovo1048 Cxam2b_3207 1..200
TACGGAGGCTGCCAGCGTTAAACGGAATAACTGGGCGTAAAGCGTACGCAGGCGGTTAGATAAGTCACATGTGAAAGCCCCCGGCTCAACCTCACAACAGCATTTGAAACTGGCTAACTAGAGTGCGGCAGTGGGAGGTAGAATTTCAGGTGTAGCGGTGAAATGCGTAGAGATCTGAAGGAATACCGATGGCGAAGGCA
>denovo10480 Cxam1g2_7159 1..253
TACGGAGGGTGCAAGCGTTAATCGGAATTACTGGGCTTAAAGCGTGCGTAGGCGGCAACCAAAGTTGGATGTGAAAGCCCCGGGCTCAACCTTGGGACTGCTTCCAAAACTGGTTGGCTAGAGGGAGAGAGGGGAGTGGGGAATTTCCTGTGGAGCGGTGAAATGCGTTGATATAGTAAGGAACACCTGTGGCGAAGGCGACACTCTGGCGTGACACTGACGCTGAGGTACGAAAGCGTGGGGAGCAAACAGG
>denovo10481 Cxam1g_358 1..253
TACGAAGGGTGCAAGCGTTAATCGGAATTACTGGGCGTAAAGCGAACGTAGGCGGCTACCTAAGTTGGATGTGAAATCCCCAGGCTCAACCTCGGAACAGCATCCAAAACTGGGGGGCTAGAGTGCGAGAGAGGAGTGTGGAATTACCTGTGTAGCGGTGAAATGCGTAGATATAGGTAGGAACACCTGTGGCGAAGGCGACACTCTGGATTGAATCTGACGCTGAGGCTCGAAAGCGTGGGGAGCAAACAGG
>denovo10482 Cxam1d_36931 1..253
TACGGAGGGTGCAAGCGTTAATCGGAATTACTGTGCGGAAGGCGTGCGTAGGCGGCTACCTAAGTTGGATGTGAAGGGCGCGGGCTCAACCTGGGAACCGCACCCAAAACTGGGTGGCTAGAGTGCGAGAGAGGAGTGTGGAATTTCCTGTGTAGCGGTGAAATGCGTAGATATAGGAAGGAACACCAGTGGCGAAGGCGACACTCTGGCTTGACACTGACGCTGAGGTACGAAAGCGTGGGGAGCAAACAGG
>denovo10483 Cxam1g2_7151 1..253
TACGAAGGGTGCAAGCGTTAATCGGAATTACTGGGCGTAAAGCGAACGTAGGCGGCTACCTAAGTTAGATGTGAAATCCCAGGGCTCAACCATGGAACTGCATCAAAAACTGGGTGGCTAGAGTGCGAGAGAGGAGAGTGGAATTTCCTGTGTAGCGGTGAAATGCGTAGATATAGGAAGGAACACCAGTGGCGAAGGCGACTCTCTGGGTTGTCACTGACGCTGAGGTTCGAAAGCGTGGGGAGCAAACAGG
>denovo10484 Cxam1d_9702 1..253
TACGAAGGGTGCAAGCGTTAATCGGAATAACTGGGCGTAAAGCGTACGTAGGCGGCAAACTAAGTAAGATGTGAAATCCCCGGGCTCAACCACGGAACTGCATCAAAAACTGGTTGGCTAGAGTGCGAGAGAGGAGTGTGGAATTTCCTGTGTAGCGGTGAAATGCGTAGATATAGGAATGAACACCAGTGGCGAAGGCGACACTCTGGCTTGACACTGACGCTGAGGTACGAAAGCGTGGGGAGCAAACAGG
>denovo10485 Cxam1g2_7153 1..253
TACGAAGGGTGCAAGCGTTAATCGGAATTACTGGGCGTAAAGCGAGCGTAGGCGGATACATAAGTAAGATGTGAAAGCCCCGGGCTCAACCAGGGAACTGCATTCAAAACTGGGTTGCTGGAGTGCGAGAGAGGAGTGTGGAATTACCTGTGTAGCGGTGAAATGCGTAGATATAGGTAGGAACACCAGTGGCGAAGGCGACACTCTGGCTTGACACTGACGCTGAGGTTCGAAAGCGTGGGGAGCAAACAGG
>denovo10486 Cxam1d_8227 1..253
TACGGAGGGTGCAAGCGTTAATCGGAATTACTGGGCGTAAAGCGTGCGTAGGAGGATACCTAAGTTGGATGTGAAAGCCCAGGGCTCAACCTTGGAACTGCATCTAAAACTGGGTGGCTAGAGTGAGAGAGAGGTTTGTTGAATTTCAGGTGTAGCGGTGAAATGCGTAGAGATCGGTAGGAACACCAGTGGCGAAGGCGTCATTCTGGAGTTACACTGACTCTGAGGTACGAAAGCGTGGGGAGCAAACAGG
>denovo10487 Cxam3e_17082 1..253
TACGTAGGGCGCAAGCGTTACTCGGAATTAATGGGCGTAAAGCGAGCGTAGGCGGATTAAAAAGTACAAAGTGAAAGCCATTGGCTCAACCAAAGAAATGCATTGAAAACTCTTATACTAGACTATTAGAGAGGATAGTTGAATTCCTCTTGTAGGGGTGAAATCCGTAGATATCTGGATGAATATCGTTGGCGAATGCTTCTGTCTGGGTATTTACTGACGCTGTTGCTCGAAAGCGTGGGGAGCAAACAGG
>denovo10488 Cxam1d_8224 1..253
TACGGAGGGTGCAAGCGTTAATCGGAATTACTGGGCGTAAAGCGAGCGTAGGAGGGTACCTAAGATGGATGTGAAAGCCCCGGGCTAAACCTGGGAACTGCATCTCTAACTGGCTGGCTAGAGTTCGTTAGAGGAGTGTGGAATTTCCTGTGTAGCGGTGAAATGCGTAGATATAGGAAGGAACACCAGTGGCGAAGGCGACACTCTGGAGGAACACTGACTCTGAGGTTCGAAAGCGTGGGGAGCAAACAGG
>denovo10489 Cxam3e_17087 1..253
GACGATGGGTGCAAGCGTTGCTCGGAATCACTGGGCGTAAAGCGTACGCAGGCGGCAAGCTAAGTAGGGTGTGAAATCCCGGGGCTCAACCACGGAACTGCATTCGAAACTGCCTCGCTTGAATACGTGAGATGGTAGCGGAATTACCGGCGTAGAGGTGAAATTCGTAGATATCTGTATGAACACCAGTGGCGAAGGCGGCTCTCTGGGCCGGAGCTGACGCTGAGGCGCGAAAGCGTGGGGAGCAAACAGG
>denovo1049 Cxam2b_5448 1..253
TACGAAGGGTGCAAGCGTTAATCGGAATTACTGGGCGTAAAGCGTGCGTAGGCGGCTACCTAAGTTGGATGTGAAATCCCCAGGCTCAACCTGGGAACTGCATCCAAAACTGGGTGGCTAGAGTGCGAGAGAGGAGTGAGGAATTTCCTGTATAGCGGTGAAATGCGTAGATATAGGATGGAACACCAGTGGCGAAGGCGACACTCTGGCTTGACACTGACGCTGAGGTACGAAAGTGTGGGGAGCAAACAGG
>denovo10490 Cxam1c_5445 1..253
TACAGAGAGTGCAAACGTTGTTCGGAATTACTGGGCTTAAAGCGCGCGTAGGCGGCATAGTAAGTCACGGGTGAAATCCCACGGCTCACCCCAGGAAATGCCAGGCATACTGCTCTGCTTGAGTGAGTTAGGGGAGAGCAGAACTCCTGGTGGAGCGGTGAAATGCGTAGATATCAGGAGGAATACCGGTGGCGAAGGCGGCTCTCTGGTCCTTGACTGACGCTGAGGTGCGAAAGCTAGGGTAGCGAACGGG
>denovo10491 Cxam1c_10377 1..253
TACAGAGGGTGCAAGCGTTAATCGGAATTACTGGGCGTAAAGCGCGCGTAGGTGGTCCGTTAAGATGGATGTGAAATCCCCGGGCTCAACCTGGGAACTGCATTACTAACTGACGAGCTAGAGTATGGCAGAGGTTGGTGGAATTTCCTGTGTAGCGGTGAAATGCGTAGATATAGGAAGGAACACCAGTGGCGAAGGCGACCAGCTGGACTTATACTGACACTGAGGTGCGAAAGCGTGGGGAGCAAACAGG
>denovo10492 Cxam1c_17418 1..253
GACGGAGGGCGCAAGCGTTGTTCGGAATTACTGGGCGTAAAGGGCGTGTAGGCGGATTGTCAAGTTAGGGGTGAAATACCGGGGCTTAACCTCGGCACTGCCTTTAAGACTGATAATCTAGAGTATGTGAGGGGATAATGGAATACCTAGTGTAGAGGTGAAATTCGTAGATATTCGGTGGAACACCGGTGGCGAAGGCGTTTATCTGGCACATTACTGACGCTGAGGCGCGAAAGCGTGGGGAGCAAACAGG
>denovo10493 Cxam1d_4971 1..253
TACGGAGGGTGCAAGCGTTAATCGGAATTACTGGGCGTAAGGCGTGCGTAGGCGGGTACCTAAGTTGGATGTGAAAGCCCCGGGCTCAACCTGGGAACTGCACCCAAAACTGGGGGCCTAGAGTTCGAGAGAGGTGTGTGGAATTTCCTGTGTAGCGGTGAAATGCGTAGATATAGGTAGGAACACCAGTGGCGAAGGCGACACTCTGGCTTGACACTGACGCTGAGGTTCGAAAGCGTGGGGAGCAAACAGG
>denovo10494 Cxam2b_493 1..253
TACGGAGGGGCTTAGCGTTGTACGGAATAACTGGGAGTAAAGCGCGCGTAGGCGGATTAGTCAGTTAGAGGTGAAATCCAATGGCTCAACCCTAGAACTGCCTTTAATACTGCTAGTCTTGAGTTCGAGAGAGGTGAGTGGAAATCCGAGTGTAGAGGTGAAATTCGTAGATATTCGTAGGAACACCTGTGGCGAAGGCGGGTCACTGGCTCGTTACTGACGCTGATGTGCGAAAGTGTGGGGAGCTAACTGG
>denovo10495 Cxam1g2_23965 1..253
TACGGAGGGTGCAAGCGTTAATCGGAATTACTGGGCGTAAAGCGTGCGTAGGCGGCTAACTAAGTTGGATGTGAAAGCCCCGGGCTCAACCTGGGAACTGCATTCAATACTGGGTGGCTAGAGTCCGAGAGAGGAGTGTGGAATTTCCTGTGTAGCGGTGAAATGCGTAGATATAGGAAGGAACACCAGTGGCGAAGGCGACACTCTGGCTTGACACTGACGCTGAGGTACGAAAGCGTGGGGAGCAAACAGG
>denovo10496 Cxam1d_4975 1..253
TACGGAGGGTCCAAGCGTTAAACGGAATAACTGGGATTAAAGCGTGCGAAGGCGGCTACCTAAGTTGGATGTGAAAGAACCGGGCTCAACCTGAGAACTGCATCCAAAACTGCGGGGCTAGAGTGCTAGAGAGGAGTCGGGAATTTCCTGTGTAGCGGTGAAATGCTTAGATATATGAAGGAACACCTTTGGCGAAGGCTAGACTCTTTCTTGACACTGACGCTGAGGTACGAAAGCGTGGGGAGCAAACGGG
>denovo10497 Cxam3d2_5880 1..253
TACAGAGGGTGCAAGCGTTAATCGGAATTACTGGGCGTGAAGCGCGCGGAGGTGGTTCGTAAAGTTGGATGTGAAATCCCCGGGCTCAACCTGGGAAATGCATTCAAAACTGACGATCTAGAGTATTGTAGAGGGTTGTGGAATTTCCTGTGTAGCGGTGAAATGCGTAGATATAGGAAGGAACACCAGTGGCGAAGGCGACCACCTGGACTTATACTGACACTGAGGTGCGAAAGTGTGGGGAGCTAACAGG
>denovo10498 Cxam3a_7212 1..253
TACGGAGGGTGCAAGCGTTAATCGGAATTACTGGGAGTAAAGCGTGCGAAGGCGGCTACCTAAGTTGGATGTGAAAGCCCCGGGCTCAACCTGGGAACTGCATCCAATACTGGGTGGCTAGAGTGCGAGAGAGGAGTGTGGAATTTCCTGTGTAGCGGTGAAATGCGTAGATATAGTAAGGAACACCAGTGGCGAAGGCGACACTCTAGCTTGACACTGACGCTCATGTACGAAAGCGTGGGGAGCAAACAGG
>denovo10499 Cxam3a_2556 1..253
TACGAAGGGTGCAAGCGTTAATCGGAATAACTGGGCGTAAAGCGAACGTAGGCGGCTACCTAAGTTGGATGTGAAATCCCCGAGCTCAACATCGGAACTGCATCCAAAACTGCTTTGCTAGAGTGCGAGAGAGGAGTGTGGAATTACCTGTGTAGCGGTGAAATGCGTAGATATAGGTAGGAACACCAGTGGCGAAGGCGACTCTCTGGCTTGTCACTGACGCTGAGGTTCGAAAGCGTGGGGAGCAAACAGG
>denovo105 Cxam2d_28640 1..253
TACAGAGGATGCAAGCGTTATCCGGAATGATTGGGAGTAAAGCGTCAGTAGGTGGCTTTTTAAGTCCGCCGCCAAATCCCAGGGCGGAACGCTGGACAGGCGGTGGAGACTACCAAGCTGGAGTACGGTAGGGGCAGGGGGAATTTCCGGTGGAGCGGTGAAATGCGTAGAGATCGGAAAGAACACCAACGGCGAAAGCACTCTGCTGGGCCGACACTGACACTGAGAGACGAAAGCTAGGGGAGCGAATGGG
>denovo1050 Cxam1g2_36838 1..253
TACGGAGGGTGCAAGCGTTAATCGGAATTAGTGGGCGTAGAGCGTGCGTAGGCGGCTACATAAGTAGGATGTGAAAGCCCCGGGCTCAACCTGGGAACTGCACCCAAAACTGGGTGCCTAGAGTGCGAGAGAGGACTGTGGAATTTCCTGTGTAGCGGTGAAATGCGTAGATATCGGAAGGAATACCTGTGGCGAAGGCGACACTCTGGCTCGACACTGACGCTGAGGTTCGAAAGCGTGGGGAGCAAACAGG
>denovo10500 Cxam1h_9833 1..211
TACGGAGGGTGCAAGCGTTGTCCGGATTTATTGGGCTTAAAGCGAGCGTAGGCGGGTTTTGAAGTCAGTGGTGAAAGCCCAGAGCTCAACAGTGGAACTGCATTTGATACTGGCAATCTTGAATTTAGTAGAGGTAGGCGGAATTGATGGTGTAGCGGTGAAATGCTTAGATACCATGATGAACACCGATTGCGAAGGCAGCTAACTGGAC
>denovo10501 Cxam2c2_34 1..253
TACGAAGGGGGCTAGCGTTGTTCGGAATTACTGGGCGTAAAGGGCGCGTAGGCGGATCGGCCAGTCAGGGGTGAAATCCCGGGGCTCAACCTCGGAACTGCCTTTGATACTGCCGATCTAGAGTCTGTGAGAGGGTGGCGGAATACCCAGTGTAGAGGTGAAATTCGTAGATATTGGGTAGAACACCAGTGGCGAAGGCGGCCACCTGGCACAGTACTGACGCTGAGGCGCGAAAGCGTGGGGAGCAAACAGG
>denovo10502 Cxam2c2_39 1..253
GACGGAGGGGGCTAGCGTTGTTCGGAATTACTGGGCGTAAAGCGCGCGTAGGCGGCGCATTAAGTCAGAGGTGAAAGCCCGGGGCTCAACCCCGGAACTGCCTTTGAGACTGGTGTGCTTGAGTGCGGAAGAGGTGAGTGGAATTCCCAGTGTAGAGGTGAAATTCGTAGATATTGGGAAGAACACCAGTGGCGAAGGCGGCTCACTGGTCCGTAACTGACGCTGAGGTGCGAAAGCGTGGGGAGCAAACAGG
>denovo10503 Cxam2c2_38 1..253
TACGGAGGGGGCAAGCGTTGTTCGGAATTACTGGGCGTAAAGCGCGCGTAGGCGGCGATGATAGTCAGAGGTGAAATGCCCGGGCTCAACCCGGGAGGTGCCTTTGATACTTCATTGCTAGGATTCAGGAGAGGTGAGCGGAATTCCGAGTGTAGAGGTGAAATTCGTAGATATTCGGAAGAACACCAGTGGCGAAGGCGGCTCACTGGCCTGAGATCGACGCTGAGGTGCGAAAGCGTGGGGAGCAAACAGG
>denovo10504 Cxam1d_9340 1..253
TACGAAGGGTGCAAGCGTTAATCGGAATTACTGGGCGTAAGGCGAACGTAGGCGGCTACCTAAGTTGAATGTGAAATCCCCGGGCTCAACCACGGAACTGCATCCAAAACTTCTTAGCTAGAGAGCTATAGAGGAGTGAGGAATATCCTGTGTAGCGGTGAAATTCGTAGATATAGGTTGGAACACCAGTGGCGAAGGCGACACTCTGGATTGACACTGACGCTGAGGTTCGAAAGCGTGGGGAGCAAACAGG
>denovo10505 Cxam3e_1197 1..253
TACATAGGGTGCAAGCGTTATCCGGAATTATTGGGCGTAAAGCGATCGTAGGCGGTAAATCAAGTATAATGTTAAATTAAGGGGCTCAACCCCATTTCGCATTGGATACTGTCTAACTAGAGTTATGTAGAGGTTAATAGAACTCCATGTGAAGCGGTGGAATGCGTAGATATATGGAAGAATACCAATTGGCGAAGGCAATTAACTGGGCATTAACTGACGCTGAGGGACGAAAGTGTGGGGAGCAAACAGG
>denovo10506 Cxam1c_35583 1..253
TACGGTGGGTGCAAGCGTTAATCGGAATTGCTGGGCGTAAAGGGGGCGAAGGCGGCTACCTAAGTTGGATGTGAAAGCCCGGGGCTCAACCTGGGAACTGCATCCAAAAGTGGGTGGCTAGAGTGCGAGAGAGGAGTGTGGAATTTCCTGTGTAGCGGTGAAATGCGTAGATATAGGAAGGAACGCCAGTGGCGAAGGCGACACTCTGGCTTGACACTGACGCTGAGGTACGAAAGCGTGGGGAGCAAACAGG
>denovo10507 Cxam1d_24360 1..253
TACGGAGGGTGCAAGCGTTAATCGGAATTACTGGGCGTAAAGCGAGCGTAGGCGGCTACCAAAGTTCGATGTGAAAGCCCCGGGCTCAACCTGGGAACTGCATCCAAAACTGGGAGGCTAGAGTCCGACAGAGGTGTGTGGAATTACCTGTGTAGCGGTGAAATGCGTAGATATTGGTAGGAACACCAGTGGCGAAGGCGACTCTCTGGCTTGACACTGACGCTGAGGTACGAAAGCGTGGGGAGCAAACAGG
>denovo10508 Cxam3e_40499 1..212
TACGCAGGGTGCAAGCGTTAATCGGAATTACTGGGCGTAAAGCGCGCGTAGGCGGGTTGGTCAGTAAGATGTGAAATCCCCGAGCTTAACGACGGAAATGCATGTGATACTGCCAGGCTAGAGGGTGGTAGAGGGCAGTGGAATTCCGGGTGTAGCGGTGAAATGCGTAGATATCCGGAGGAACACCAGTGGCGAAGGCGTCTCCCTGGCCC
>denovo10509 Cxam2d_5741 1..253
TACAGAGGGAGCAAGCGTTAATCGGAATTACTGGGCGTAAAGCGCGCGTAGGTGGTTTGTTAAGTTGAATGTGAAATCCCCGAGCTCAACAAGGGAACTGCATCCAAAACTGGAAACCTAGAGTATGGTATAGGGTAGTTGAATTTCCTGTGTAGCGGTGAAATGCGTAGATATAGGAAGGAATACCAGTGGCGAAGGCGACTACCTGGACTGATACTGACACTGAGGTGCGAAAGCGTGGGGAGCAAACAGG
>denovo1051 Cxam1a_2722 1..253
TACGGAAGGTGCTAGCGTTGCTCGGAATTACTGGGCGTAAAGGGCGCGTAGGCGGAAATATAAATCGTCAATGAAATCCCCAGGCTCAACCTGGGAACTGTTGACGACACTATATTTCTAGAGTGCAAGAGATGGTAATGGAATAGTAAGAGTAGGGGTGGAATCCGTTGATATTTGCTGGAACACCAAGGGCGAAAGCAATTACCAATCTTGTAACTGACGTTGAGGCGCGAAAGCGTGGGGATCGAACAGG
>denovo10510 Cxam3e_7746 1..253
TACATAGGGTGCAAGCGTTATCCGGAATTATTGGGCGTAAAGCGATCGTAGGCGGATTTTCAAGTCTAATGTTAAATTTTGGGGCTAAACCCCATTTCGCATTGGATACAGTCAAACTAGAGTTATGTAGAGGTTAATAGAACTCCATGTGAAGCGGGTGAATGCGTAGATATATGGAAGAATACCAATTGGCGAAGGCAATTAACTGGTCATTAACTGACGCTGAGGGACGAAAGTGTGGGGAGCTAACAGG
>denovo10511 Cxam1g2_36757 1..253
TACGGAGGGTGCAAGCGTTAATCGGAATTACTGGGCGTAAAGCGTGCGTAGGCGGCTACCTAAGTTGGATGTGAAAGCCCCGGGCTCAGGCGGGGAACTGCATCCAAAACTGGGTGGCTAGGGTGCGAGAGAGGAGTGTGGAATTTCCTGTGTAGCGGTGAAATGCGTAGATATAGGAAGGAACACCAGTGGCGAAGGCGACACTCTGGCTTGACACTGACGCTGAGGTACGAAAGCGTGGGGAGCAAACAGG
>denovo10512 Cxam1b_504 1..253
TACGAAGGGTGCAAGCGTTAATCGGAATTACTGGGCGTAAAGCGAGAGTAGGCGGCAACAACAGTTAGATGTGAAATCCCCGGGCTCAACCTCGGAACTGCATCTAAAACTGGGGGGCTTGAGTTCGAGAGAGGAGAGTGGAATTTCCAGTGTAGAGGTGAAATTCGTAGATATTGGGATGAACACCTGTGGCGAAGGCGTCTATCTGGCGTGTCACTGACGCTGAGGTTCGAAAGCGTGGGGAGCAAACAGG
>denovo10513 Cxam3d_3107 1..253
TACGGGGGATGCAAGCGTTAATCGGAATTACTGGGCGTAAAGCGCGAGTAGGTGGTTTGATAAGCGAGATGTGAAAGCCCAGGGCTTAACCTGGGAACGGCATTCCGAACTGTCTTTCTAGAGTATGGGAGAGGGTTGTGGAATTTCCTGTGTAGCGGTGAAATGCGTAGATATAGGAAGGAACATTAGTGGCGAAGGCGGCCAGCTGGAGCAATATTGACACTGAGGTGCGAAAGCGTGGGGAGCAAACAGG
>denovo10514 Cxam3e_7747 1..253
TACGAAGGGGGCAAGCGTTACTCGGAATTATTGGGCGTAAAGCGAGCGTAGGCGGGTTTATAAGTAGAAAGTGAAAGCCTATGGCTAAACCAAAGAATTGCTTACTAAACTGGAAAACTAGAGTATTATAGAGGTTAGAAGAATTCCTGATGTAGGGGTGAAATCCGTAGATATCAGGAGGAATATCGAAGGCGAAAGCATCTGTCTGGCTAATTACTGACGCTGTGGCACGAAAGCGTGGGGAGCAAACAGG
>denovo10515 Cxam1g2_6044 1..202
GACGGAGGGTGCAAGCGTTAATCGGAATTACTGGGCGTCAAGCGTGCGTAGGCGGCTACCTAAGTTGGATGTGCAAGCCCCGGGCTCAACCTGGGAACTGCAGCCAACACTGGGTGGCTAGCGGGCGAGAGAGGAGTGTGGCATGTCCTGTGTAGCGGTGAAATGCGTAGATATAGGAAGGAACACCAGTGGCGAAGGCGAC
>denovo10516 Cxam2c_30 1..253
TACAGAGGGTGCCAGCGTTAAACGGATTTACTGGGAGTAAAGCGTGCGTAGGCGGCTTTTTAAGTCGGATGTGAAATCCCCTAGCTTAACTAGGGAATTGCATTCGATACTGGGATGCTAGAGTTTTGGAGAGGATGGAAGAATTCATGGTGTAGCGGTGAAATGCTTAGAGACCTGTATGAATACCGATTGCGAAGGCAGCCATCTGGCCTAATACTGACGCTGAGGTACGAAAGCATGGGGAGCTAACAGG
>denovo10517 Cxam1g_2168 1..253
TACGTATGGAGCAAGCGTTAATCGGAATAACTGGGCGTAAAGCGAGCGAAGGTTGATCCATAAGTAAGATGTGAAACCAGAGGGCTCAACCAACAGCCTGCATCTTAAACTGGCTTTCTTGAGTCCGTGAGAGGTGTGAGGAATAACATGTGTAGCGGTGAAATGCGTAGATATATGTTGGAACACCATTGGCGAAGGCTTCATTCTGGCTGGAGACTGACACTGAGGTTCGAAAGCATGGGGAGCAAACAGG
>denovo10518 Cxam3e_19827 1..253
TACGAAGGGGGCAAGCGTTACTCGGAATTAATGGGCGTAAAGCGAGCGTAGGCGGATTGATAAGTTGAAAGTGAAATCCAATGGCTCAACCAAAGAAATGCATACAAAACTGTATATCTAGAGTTTTAGAGAGGAGAGTGGAATTCCGTTTGTAGGGGTGAAATCCGTAGATATCCGGAGGAACACCAGTGGCGAAGGCGGCTCTCTGGGTCGTAGCTGACGCTGAGGCGCGAAAGCGTGGGGAGCAAACAGG
>denovo10519 Cxam1d_1224 1..253
TACGGAGGGTGCAAGCATTAATCGGATTTATTGGGCGTAAAGGGCGCGTAGGCGGGAACATAAGTCAGATGTGAAATCCTGGAGCTCAACTCCAGAACAGCATTTGAAACTATATTTCTTGAGGGTAGGCGGAGAAAACGGAATTCCACATGTAGCGGTGAAATGCGTAGATATGTGGAAGAACATCGGTGGCGAAGGCGGTTTTCTAGCTTATTCCTGACGCTGAGGCGCGAAAGCAAGGGGAGCAAACAGG
>denovo1052 Cxam3e_32361 1..253
TACGAAAGGTGCAAGCGTTGTCCGGAATCATTGGGCGTAAAACGCACGTAGGCGGATCGGTATGTCGATTGTGAAAGCCCAGGGCTTAACCTTGGAATTGCAGTCTAAACTGCCAATCTTGAATACTTGAGAGGTTGGGAGAATTCCTGGTGGAGCAGTGAAATGCGTAGAGATCTGGAGGAATACCGGAGGCGAAGGCGACTAGCTGGCAAGACATTGACGCTGAGGTGCGAAAGCGTGGGGAGCAAACAGG
>denovo10520 Cxam2b_31013 1..253
GCCGGAGGGTGCGCGCGTTAATCGGAATTACTGGGCGTAAAGCGCACGCAGGCGGTTTGTTAAGCTAGATGTGAAAGCCCCGGGCTCAACCTGGGAGGGTCATGTAGAACTGGCAGACTAGCGGCTGGGAGAGGGGAGTGGACTTCCAGGTGTAGCGGGGAAATGCGGAGATATCTGGAGGAACATCAGTGGCGAAGGCGACTCCCTGGCCAAAGACTGACGCTCATGTGCGAAAGGGTGGGTAGCGAACAGG
>denovo10521 Cxam3d2_3435 1..209
TACGAAGGGTGCAAGCGTTGTACGGATTTACTGGGATTAAAGGGAGTGAAGGCGGAATATCAAGTTAGTGGTTAAATTACGCGGCTTAACCTAGGCAATGCCTTTAAGACTGATAATCTAGAGTATTTCAGGGGATTAGGGAATACATAGTGTAGAGGTGAAATTCTTAGATATTATGTGGAACACCGTTTGCGAAGGCTATTATCTGG
>denovo10522 Cxam1d_1229 1..253
TACGGAGGGTGCAAGCGTTAATCGGAATTACTGGGCGTAAAGCGTGCGTAGGCGGATACCTAAGTAGGATGTGAAACCCCCGGGCTAAACCTGGGAACTGCATCCAAAACTGCGTGCCTAGAGTGCGTTAGAGGATTGTGTAATTTCCTGTGTAGCGGTGAAATGCGTAGATATCGGAAGGAACACCAGTGGCGAAGGCGACACTCTGGCTTTTCACTGACGCTGAGGTACGAAAGCGTGGGGAGCAAACAGG
>denovo10523 Cxam1d_1598 1..253
TACAGGGGGTGCAAGCGTTAATCGGAATTACTGGGCGTAAAGCGCGCGTAGGTGGTTTGTTAAGTTGAAAGTGAAATCCCCGGGCTCAACCACGGAACTGCATCCAAAACTGGCAACCTAGAGAATGGTAGAGGGTTGTGGAATTTCCTGTGTAGAGGTGAAATGCGTAGATATTGGTATGAACACCTGTGGCGAAGGCGACTACCTGGACTGTCCCTGACACTGAGGCGCGAAAGCGTGGGGAGCAAACAGG
>denovo10524 Cxam2b_10396 1..253
TACGGAGGGTGCGAGCGTTAATCGGAATTACTGGGCGTAAAGCGAACGCAGGCGGTTAGTTAAGTCAGATGTGAAATCCCCGGGCTCAACCACGGAACTGCATTTTAAACTGGCTAACTAGAGTTCGGCAGAGGGTGGTAGAATTTCATGTGTAGCGGTGAAATGCGTAGAGATCGGAAGGAATACCTATGGCGAAGGCAGCCACCTGGGCCGACACTGACGCTCATGTACGAAAGTGTGGGTAGCAAACAGG
>denovo10525 Cxam3b_336 1..253
TACGAAGGGTCCTAGCGTTAATCGGAATTACTGGGCGTAAAGCGCGCGTAGGAGGATTTCTGAGTCAGATGTGAAATCCCAGGGCTCAACCAAGGAACTGCACCTGATACTGCAATACTAGAGTTCAATAGAGGGGAGTGGAATTCCTTGTGTAGCGGTGAAATGCGCAGATATCAGGAGGAACACCTGTGGCGTAAGCGCTTTACTGGGGCGTTATTGACGCTGAGGATCGAAAGCCAGGGTAGCAAATGGG
>denovo10526 Cxam1g_20495 1..199
TACAGAGGGTGCAAGCGTTAATCGGAATTAATGGGCGTAAAGCGAGCGTAGGTGGTTCGTTAAGTTGGATGTGAAATCCACGGGCTCAACCTTGGAACTGCATTCTAAACTGACTAGCTTGAGTATTGTAGAGGGTGGTGGAATTTCCTGTGTAGCGGTGAAATGCTTAGATATAGGAAGGAACACCAGTGGCGAAGGC
>denovo10527 Cxam3e_13619 1..253
TACGAAGGGTGCAAGCGTTAATCGGAATTAATGGGCGTAAAGCGTACGTAGGCGGTGTTATAAGATAAAAGTGAAAGCCAATGGCTCGACCAAAGAATAGCATTAATAACTGTAAATCTAGAGTATTAAAGAGGATAGTAGAATTTCATGTGTAGGGGTGAAATGCGTAGATATCTGTAGGAATATCGAAGGCGAAAGCTTCTTTCTGGTGATAGACTGACGCTGTGGCACGAAAGCGTGGGGAGCAAACAGG
>denovo10528 Cxam2d2_3866 1..253
TACGGAGGGTGCAAGCATTAAACGGATTAAATGGGATTAAAGAGAACGTAGGCGGAAATAGAAGTCAGATGTGAAATTACGTAGCTTAACACAGAAGATGCATATGAAACTCTTTATCTTGATTATAGGGGTAGGATACAGAATTTAATGTGTAGCGGTGAAATGTTTAGATACATTTAAGAATACCGTTTGCGAAGGCTGTTTTCTAGCTTAGAATTGACGCTGAGGTTCGAAAGCGTGGGTATCTAACAGG
>denovo10529 Cxam2d2_17220 1..253
TACCGAGGGTGCGAGCGTTAATCGGAATTACTGGGCGTAAAGCGTGCGTAGGCGGCTACCTAAGTCGGATGTGAAAGCCCCGGGCTCAACCTGGGAACTGCATCCTATACTGGCTGGCTAGAGTCCGTTAGAGGAGTGTGGAATTTCCTGTGTAGCGGTGAAATGCGTAGATATAGGAAGGAACACCAGTGGCGAAGGCGACACTCTGGGTTGTCACTGACGCTGAGGTACGAAAGCGTGGGGAGCAAACAGG
>denovo1053 Cxam1g_12044 1..253
TACGGAGGGTGCAAGCGTTAATCGGAATTACTGGGCGTAAAGCGTGCGTAGGCGGATACCTAAGTTGGATGTGAAAGCCCCGGGCTCAACCTGGGAACTGCAACCAAAACTGGGTGTCTAGAGTGCGAGAGAGGAGTGTGGAATTTCCTGTGTAGCGGTGAAATGCGTAGATATTGGAAGGAACACCAGTGGCGAAGGCGACACTCTGGCTTGACACTGACGCTGAGGTACGAAAGCGTGGGGAGCAAACAGG
>denovo10530 Cxam2a_2291 1..253
GACGAGGGGTCCTAGCGTTGTTCGGAATCATTGGGCGTAAAGCGTATGTAGGCGGCCTGTCAAGTCAGCTGTGAAATCCCTGGGCTCAACCCAGGACGTGCAGTTGATACTGATGGGCTTGAATATGGGAGAGGATAGTGGAATTCCTGGTGTAGTGGTGAAATACGTAGATATCAGGAGGAACACCGGTGGCGAAGGCGGCTATCTGGCCCAATATTGACGCTGAGATACGAAAGTGCGGGGATCAAACAGG
>denovo10531 Cxam2c_1044 1..209
TACGGAGGGTGCAAGCGTTAATCGGAATTACTGGGCGTAAAGCGTGCGTAGGCGGCTTGCTAAGTAGGATGTGAAAGCCCAGGGCTGAACCTTGGAAATGCATCCCAAACTGGTTGTCTAGAGTGTGGTAGAGGTCTGTGGAATTTCCGGTGTAGCGGTGAAATGCGTAGATATCGGAAGGAACACCAGTGGCGAAGGCGACACTCTGG
>denovo10532 Cxam1c_640 1..199
TACGAAGGGACCAAGCGTTAATCGGAATTACTGGGCTTAAAGCGTGCGTAGGCGGCTACCTAAGATGTATGTGAAATCCCAGGGCTCAACCTGGGAACTGCATCCAAAACTGGGTGGCTAGAGTGCGAGAGAGGAGTGTGGAATTTCCTGTGTAGCGGTGAAATGCGTAGATATAGTAAGGAACACCTGTGGCGAAGGC
>denovo10533 Cxam2d_11043 1..253
TACGAAGGGGGAAAGCGTTGTTCGGAATTACTGGGCGTAAAGGGCGTGTAGGCGGATTATCAAGTAAGGGGTGAAATACCGGGGCTTAACCTAGGCACTGCCTTTAAGACTGATAATCTAGAGTAGGTGGGGGGAAAATGGAATACCTAGTGTAGAGGTGAAATTCGTAGATATTAGGTGGAACACCGGTGGCGAAGGCGATTATCTGGCACATTACTGACGCTGAGGCGCGAAAGCGTGGGGAGCAAACAGG
>denovo10534 Cxam2a_2296 1..253
TACGAAGGGTGCAAGCGTTAATCGGAATTACTGGGCGTAAAGCGAGCGTAGGCGGCTACCTAAGTTGGATGTGAAATCCCCGGGCTCAACCTCGGAACTGCATCAAAAACTGTGTTTCTAGAGTGCTAGAGAGGATTGTGGAATTTCCTGTGTAGAGGTGAAATGCGTAGATATAGGAAGGAACACCTGTGGCGAAGGCGACACTCTGGCTTGTCATTGACGCTGAGGTACGAAAGCGTGGGGAGCAAACAGG
>denovo10535 Cxam3c_836 1..253
TACAGAGGGTGCAAGCGTTAAACGGATTTACTGGGAGTAAAGCGAGCGTAGGTGGCCAATTAAGTCAAATGTGAAATCCCCGAGCTTAACTTGTGAATTGCATTCGATACTGGGTGGCTAGAGTATGGTAGAGGATGGTAGAATTCCAGGTGTAGCGGTGAAATGCTTAGAGATCTTGATGAATACCGATGGCGAAGGCAGCCATCTGGCCTAATACTGACACTGAGGTACGAAAGCATGGGGAGCTAACAGG
>denovo10536 Cxam1g2_1606 1..253
TACAGAGGGTCCAAGCGTTAAACGGAATAAATGGGATTAAAGCGCGCGTAGGTGGTTCGTTAAGTTGGATGTGAAATCCACTGGCTCAACCTGAAAACTGCATTCAAAACTGACGAGCTAGAGTCTGGTAGAGGGTGGTGGAATTTCCTGTGTAGCGGTGAAATGCTTAGATATAGGAATGAACACCTGTGGCGAAGGCTACCTCCTTTACTGATACTGACTCTGAGGTTCGAAAGCGTGGGGAGCTAACTGG
>denovo10537 Cxam3a_30706 1..253
TACGGAGGGTGCAAGCGTTAATCGGAATTACTGGGCGTAAAGCGTGGGTAGGCGGCTACCTAAGTTGGATGTGAAAGCCCCGGGCGGAGTATGCGAACTGCATCCAAAACTGGGTGGCTAGAGTGCTAGAGAGGAGTGTGGAATTTCCTGTGTAGCGGTGAAATGCGTAGATATAGGAAGGAACACCAGTGGCGAAGGCGACACTCTGGCTTGACACTGACGCTGAGGTACGAAAGCGTGGGGAGCAAACAGG
>denovo10538 Cxam3e_20365 1..253
TACAAAGGGTGCAAGCGTTAATCGGAATTACTGGGCGTAAAGCGCACGTAGGTGGTTCGTAAAGTTGGATGTGAAATCCCCGGGCTCAACCACGGAACTGCATTCAAAACTCACGAGCTAGAGTATGTTAGAGGGTTGTGGAATTACGTGTGTGGAGGTGAAATGCGTAGATATAGGAAGGAACACCAGTGGCGAAGGCGACCACCTGGATTGATACTGACACTGAGGTGCGAAAGCGGGGAGAGCAAACAGG
>denovo10539 Cxam2b_44015 1..253
TACGGAGGGGGCCAGCGTTGTTCGGAATTACTGGGCGTAAAGCGCGCGTAGGCGGGCTGTTAAGTCGGGGGTGAAATCCCGGGGCTCAACCCCGGAACTGCCTTCGATACTGGCAGCCTAGAGGTCGAGAGAGGTGAGTGGAATGTCGAGTGTAGAGGTGAAATTCGTAGATATTCGACGGAACACCAGTGGCGAAGGCGGCTCACTGGCTCGATTCTGACGCTGAGGTGCGAAAGTGTGGGGAGCAAACAGG
>denovo1054 Cxam3d2_20066 1..209
TACGGAGGGTGCAAGCGTTAATCGGAATTACTGGGCGTAAAGCGTGCGTAGGCGGCTACCTAAGTTGGATGTGAAAGCCCAGGGCTCAACCTGGGAACTGCATCGAAAACTGGCTGGCTAGAGTGCGAGAGAGGAGGGTGGAATTTCCTGTGTAGCGGTGCAATGCGTAGATATAGGAAGGAACACCAGTGGCGAAGGCGACACTCTGG
>denovo10540 Cxam3e_7348 1..253
TACGAAGGGCGCAAGCGTTACTCGGAATTAATGGGCGTAAAGCGAGTGTAGGCGGTATAAAAAGTTGAAAGTGAAATCCATTAGCTCAACAAAAGAAATGCTTACAAAACTGTAAAACTCGAGTTTTATAGAGGATAGAAGAATTCCATATGTAGTGGTGAAATCCGTAGATATCTGGAGGAATATCTAAGGCGAAAGCTGCTGTCTGGCTAAATACTGACGCTGTTGCTCGAAAGCGTGGGGAGCAAACAGG
>denovo10541 Cxam1g2_9807 1..253
TACGGAGGGTGCAAGCGTTAATCGGAATTACTGGGAGTAAAGCGTGCGTAGGAGGCTACCTAAGTTGGATGTGAAAGACACGAGCTCAACCTGGGGACTGCATCCAAAACTGTGTGGCTAGAGTGCGAGAGAGGAGTGTGGAATTTACTGTGTAGCGGTGAAATGCTTAGATATAGTAAGGAACACCTGTTGCGAAGGCTACACTCTTTCTTGACACTGACTCTGATGTACGAAAGCGTGGGTAGCAAACAGG
>denovo10542 Cxam1g2_10202 1..253
TACGGAGGGTGCAAGCGTTAATCGGAATTACTGGGCGTAAAGCGAGCGTAGGCGGCTACCTAAGTTGGATGTGAAAGCCCCGGGCTCAACCTGGGAAATGCATCCAAAACTGGGGTGCTAGAGTGCGAGAGAGGAGTGTGGAATTTCCTGTGTAGCGGTGAAATGCGTAGGTATAGGAAGGAATACCAGTGGCGAAGGCGACACTCTGGCTTGACATTGACGCTGAGGTACGAAAGCGTGGGGAGCAAACAGG
>denovo10543 Cxam1g2_10201 1..253
TACGAAGGGTGCAAGCGTTAATCGGAATTACTGGGCGTAAAGCGAGCGTAGGCGGATACCTAAGTTGGATGTGAAAGCCCCGGGCTCAACCAGGGAACTGCATCCAAAACTGGGTTTCTAGAGTGCGAGAGAGGAGTGTGGAATTTCCAGTGTAGAGGTGAAATTCGTAGATATAGGTAGGAACTCCAGTGGCGAAGGCGTCACTCTGGCTTGACACTGACACTGAGGTACGAAAGCGTGGGGAGCAAACAGG
>denovo10544 Cxam3d_16864 1..253
TACGAAGGGGGCAAGCGTTACTCGGAATTATTGGGCGTAAAGCGTGCGTAGGCGGTTTTATAAGTTGAAAGTGAAAGCCTATGGCTCAACCAAAGAATTGCTTACAAAACTGTTATTCTAGAGTTTTAGAGAGGATAGATGAATTCCTGTTGTAGGGGTGAAATCCGTAGATATCAGGAGGAATATCGTAGGCGAAAGCATCTGTCTGGCTAAATACTGACGCTGTTGCACGAAAGCGTGGGGAGCAAACAGG
>denovo10545 Cxam3e_10862 1..253
TACGAAGGGGGTTAGCGTTGTTCGGAATTACTGGGCGTAAAGCGCACGTAGGCGGATCGGAAAGTAGGGGGTGAAATCCCGGGGCTCAACCACGGAACTGCATCCAAAACTATCGGTCTAGAGTTCGTGAGAGGTTAGAGGAATACCGAGTGTAGAGGTGAAATTTGTAGATATTCGGTGGAACACCAGTGGCGAAGGCGGCTCACTGGCTCGATACTGACGCTGAGGTGCGAAAGTGTGGGGAGCAAACAGG
>denovo10546 Cxam1d_14386 1..253
TACGAAGGGTGCAAGCGTTAATCGGAATTACTGGGCGTAAAGCGTGCGTAGGCGGCTACCTAAGTTGGATGTGAAAGCCCCGGGCTCAACCTCGGAACTGCATCCAAAACTGGGTGGCTAGAGAGCGAGAGAGGAGTGAGGAATTTCCTGTGTAGCGGTGAAATGCGTAGATATAGGTAGGAACACCAGTGGCGAAGGCGACACTCTGGCTTGACACTGACGCTGAGGTACGAAAGTGTGGGGAGCAAACAGG
>denovo10547 Cxam3a_302 1..253
AACGTAGGCACCAAGCGTTAAACGGATTTACTGGGCGTAAAGAGATCGTAGGCGGCTACCTAAGTAGGATGTGAAAACACAGGGCTCAACCAAGAAACTCCACCCAAAACTGCGTGGCTAGAGTGCGAGAGGGGAGTGTGGAATTTCCTGTGTAGCGGTGAAATGCGCAGATATATTTAGGAACACCAGTGGCGAAGGCGACTCTCTGGGTTGACACTGACGCTGAGGTTCGAAAGCGTGGGTAGCAAACAGG
>denovo10548 Cxam1d_8881 1..253
TACAGAGGGTGCAAGCGTTAATCGGAATTACTGGGCGTAAAGCGCGCGTAGGTGGTTCGATAAGCTGGATGTGAAATCCCCGGGCTAAACCTGGGAACTGCATTCAAAACTGACCAGCTAGAGTATGGTAGAGGTTTGTGGAATTTCCTGTGTAGCGGTGAAATGCGTAGATATAGGAAGGAACACCAGTGGCGAAGGCGTCAAGCTGGACTGATACTGACACTGAGGTGCGAAAGCGTGGTGAGCTATCAGG
>denovo10549 Cxam3a_874 1..253
TACGGAGGGTGAAAGCGTTAATCGGAATTACTGGGCGTAAAGCGAGCGTAGGCGGATACCAAAGTTGGATGTGAAATCCCAGGGCTCAACCATGGAACTGCATCCAAAACTATGTGTCTAGAGTGCGAGAGAGGAGAGTTGAACTACGTGTGTAGCGGTGAAATGCGTAGATATACGTATGAACACCAGTGGCGAAGGCGTCACTCTGGCTCGACACTGACGCTGAGGTTCGAAAGTGTGGGGAGCAAACAGG
>denovo1055 Cxam3b_794 1..195
TACGAAGGGGGCTAGCGTTGTTCGGAATTATTGGGCGTAAAGCGCGCGTAGGCGGACATGCAAGACAGAGGTGAAATCCCACGGCTCAACCGAGGAACTGCCTCTGTAACTGCATGGCTTGAGAGCGGGAGAGGTTGGTGGAATTCCTAGTGTAGCGGTGAAATGCGTAGATATTAGGAGGAACACCAGTGGCGA
>denovo10550 Cxam2d_575 1..253
TACGAAGGGTGCAAGCGTTGTCCGGATTTATTGGGTTTAAAGGGAGCGTAGGAGGTTTAATAAGACAGATGTGAAAGCCCACAGCTAAACATTGGAACTGCAATTCTTACTGTTAATCTTGAATTTAGTAGAGGTTGGCGGAATTGAATGTGTAGCGGTGAAATGCATAGATACCTTAAAGAACACCGATTGCGAAGGCAGCTACCTGGACTTTAATTGACTCTGAGGCTCGAAAGCGTGGGGAGCTAACAGG
>denovo10551 Cxam1c_5020 1..253
TACGTAGGGAGCAAGCGTTATCCGGATTTATTGGGATTAAAGAGATCGTAGGAGGTTTGTCGCGTCAGACGTGAAAGTCAGGAGCTAAACTCCAGATCTGCGGTGGGTACGGGCATACTAGATTGATGTTGGGGAGACTGGAACTAATGGTGTAGCGGTGAAATGCTCAGATATCATTAGGAACACCGATTGCGAAGGCAGGTATCTGGTCATTAACTGACTCTGAGGATCGAAAGCATGGGGAGCGAACAGG
>denovo10552 Cxam3a_878 1..253
TACGAAGGGTGCAAGCGTTAATCGGAATTACTGGGCGTAAAGCGAGCGTAGGCGGCTACATAAGTTGGATGTGAAATCCCCGGGCTCAACCACGGAACTGCATCCAAAACTGGCTTGCTAGAGAGCGAGAGAGGAGTGTGGAATTACCTGTGTAGCGGTGAAATGCGTAGATATAGGTAGGAACACCAGTGGCGAAGGCGACACTCTGGCTTGACACTGACGCTGAGGTTCGAAAGCGTGGGGAGCAAACAGG
>denovo10553 Cxam3a_308 1..253
TACGGAGGGTGCAAGCGTTAATCGGAATTACTGGGCGTAAAGCGTGAGTAGGCGGCTACCTAAGTTGGATGTGAAAGCCCCGGGCTCAACCTGGGAACTGCAACCAAAACTGGGTGGCTAGAGTGCTAGAGAGGAGTGTGGAATTTCCTGTGTAGCGGTGAAATGCGTAGATATAGGAAGGAACACCAGTGGCGAAGGCGACACTCTGGCTTGACACTGACGCTGAGGTACGAAAGCGTGGGGAGCAAACAGG
>denovo10554 Cxam1g2_30978 1..253
TACGGAGGGTGCAAGCGTTAATCGGAATTACTGGGCGTAAAGCGTGCGTTGGCGGCTACCTAAGTAGGATGTGAAAGCCCCGGGCTAAACCTGGGAACTGCATCCTAAACTGGGTGTCTAGAGTTCGAGAGAGGTGTGTGGAATCTCCTGTGTAGCGGTGAAATGCGTAGATATAGGAAGGAACACCAGTGGCGAAGGCGACACTCTGGCTTGACACTGACGCTGAGGTTCGAAAGCGTGGGGAGCAAACAGG
>denovo10555 Cxam3a_20485 1..253
TACGGAGGGTGCAAGCGTTAATCGGAATTACTGGGCGTAAAGCGTGCGTAGGCGGCTACCTAAGTTGGATGTGAAAGCCACGGGCTCAACCTGGGAACTGCATACAAAACTGGGTGGCTAGAGTGCGAGAGAGGAGTGTGGAATATCCTGTGTAGCGGTGAAATGCGTAGATATTCGAAGGAACACCAGTGGCGAAGGCGACTCTCTGGCTTGACACTGACGCTGAGGTACGAAAGCGTGGGGAGCAAACAGG
>denovo10556 Cxam3a_651 1..253
TACGGAGGGTGCAAGCGTTAATCGGAATTACTGGGCGTAAAGCGTGCGTAGGAGGCTACCTAAGTTGGATGTGAAAGCCCCGGGCTCAACCTGGGAACTGCATCCAAAACTGGGTGGCTAGAGTGTTAGAGAGGAGTGTGGAATTTCCTGTGTAGCGGTGAAATGCGTAGATATAGGAAGGAACATCAGTGGCGAAGGCGACACTCTGGCTTGACACTGACGCTCATGTACGAAAGTGTGGGTAGCTAACAGG
>denovo10557 Cxam1c_12575 1..253
TACAGAGGGAGCAAGCGTTAATCGGAAATACTGGGCGTAAAGCGCACGTAGGTGGGTATTTAAGTTGGATGTGAAATCCCCGGGCTCAACCACGGAACTGCATTCAAAACTGTAGAGCTAGAATATTGTAGAGGGTTGTGGAATTTCCTGTGTAGCGGTGAAATGCGTAGATATAGGAATGAACACCAGTGGCGAGGGCGACCACCTGGACTGATATTGACACTGAGGTGCGAAAGCGTGGGGAGCAAACAGG
>denovo10558 Cxam1c_6236 1..253
TACAGAGGGTGCAAGCGTTAATCGGAATTACTGGGCGTAAAGCGCAAGTAGGTGGTTCGTTAAGTTGGATGTGAAATCCCCGGGCTCAACCTCGGAACAGCATTCAAAACTGTCGAGCTAGAGTATGGTAGAGGGTGGTTGAATTTCCTGTGTAGCGGTGAAATGCGTAGATATAGGAAGGAATACCTGTGGCGAAGGCGACCACCTGGTCTTATACTGACACTCAGGTGCGAAAGCGTGGGGAGCAAACAGG
>denovo10559 Cxam2d_3554 1..253
TACGGGGGATGAAAGCGTTATACGGAATCATTGGGCGTAAAGCGCCTGTAGGTTGACTAAAAAGTATGTTGTTAAATACAAGGGCTTAACCCTGGGAAAGCGATGTAAACTAATAGTCTTGAGTATGTTAGGGGTATATGGAACTTCTAGTGTAGCGGTGAAATTCGTAGATATTAGAAAGAACACCGGTGGCGAAAGCGCTCTGCTGGGTCATTACTGACACTGAGAGGCGAAAGTTAGGGGAGCAAAAGGG
>denovo1056 Cxam2c2_10850 1..207
TACGGAGGGTCCAAGCGTTAATCGGAATTACTGGGCGTAAAGCGTGCGTAGGAGGCTACCTAAGTTGGATGTGAAAGCCCCGGGCTCAACCTGGGAACTGCATCCAAAACTGGGTGGCTAGAGTGCGAGAGAGGAGTGTCGAATTTCCTGTGTAGCGGTGAAATGCTTAGATATACGAAGGAACACCAGTTGCGAAGGCGACACTCT
>denovo10560 Cxam1d_1695 1..253
TACAGAGGGTGCAAGCGTTAATCGGAATTACTGGGCGTAAAGAGCGCGTAGGTGGTTCGTTAAGTTGGATGTGAAATCCCAGGGCTCAACCTGGGAAATGCACTCAAAACTGACGAGCTAGAGTATTGTAGAGGGTGGTGGAATTTCCTGTGTAGCGGTGAAATGCGTAGATATAGGAAGGAACACCAGTGGCGAAGGCGACCACCTGGACTGATACTGACACTGAGGTGCGAAAGCGTGGGGAGCAAACAGG
>denovo10561 Cxam1d_36429 1..253
TACGTAGGTGGCAAGCGTTATCCGGAATTATTGGGCGTAATGCGCGCGTAGGCGGTTTTTTAAGTCTGATGTGTAAGCCCACGGGTCAGCCGTGGAGGGTCATTGGAAACTGGAAAACTTGAGTGCGGAGGAGGAAGGTGGAATTCCATGTGTAGCGGAGAAATGCGCAGAGATATGGAGGAACACCAGTGGCGAAGGCGACTTTCTGGTCTGTAACTGACGCTGATGTGCGAAAGCGTGGGGATCAAACAGG
>denovo10562 Cxam1g2_21420 1..201
GACGGAGGGTGCTAGCGTTAATCGGAATTACTGGGCGTAAAGCGTGCGTAGGCGGCTACCTAAGTTGGATGTGAAAGCCCCGGGCTCAACCTGGGAACTGCACCCAAAACGGGGTGGCTAGAGTGCGAGAGAGGAGTGTGGAATTTCCTGTGTCGCGGTGAAATGCGTAGATATAGGAAGGACCACCAGTGGCGAAGGCGA
>denovo10563 Cxam2d_29758 1..222
TACGGAGGGTGCAAGCGTTGTCCGGAAACATTGGGTGTAAAGGGTGCGTAGGCGGGCGTCTAAGTCTGAGGTGAAATCTTGCCGCTTAACGGTAAAATTGCCTTGGATACTGGGCGTCTTGAGTGTAGAAGAGGCAGGTGGAATTCGTAGTGTAGCGGTGAAATGCATAAATTTTACTTATAAAATAAGTGGGTATGGGTGCATGGTGTTCTACAATTTAGG
>denovo10564 Cxam2b_3955 1..253
CACGAAGGGGGCTAGCGTTGTTCGGAATCACTGGGCGTAAAGCGCGCGTAGGCGGATTGATAAGTTACGGGTGAAATTCCGGGGCTCAACCTCGGAACTGCCTTTGATACTGTCAGTCTTGAGTCCGAGAGAGGTGAGAGGAACTCCGAGTGTAGAGGTGAAATTCGTAGATATTTGGTAGAACACCAGTGGCGAAGGCGGCTCTCTGGCTCGGTACTGACGCTGAGGTGCGAAAGCGTGGGGAGCAAACAGG
>denovo10565 Cxam3d_2500 1..253
TACAGAGGGTGCAAGCGTTAATCGGAATTACTGGGCGTAAAGCGAGCGTAGGTGGGTCCATAAGTTGGATGTGAAATCCCCGGGCTCAACCTGGGAACTGCATTCAAAACTGACGAGCTAGAGTATGTTAGAGGTGGGTGGAATTTCCTGTGTAGCGGTGAAATGCGTAGATATAGGAAGGAACGCCAGTGGCGAAGGCGACCACCTGGAGTGATACTGACACTGAGGTTCGAAAGCGTGGGGAGCAAACAGG
>denovo10566 Cxam1c_14210 1..253
TACAGAGGATGCAAGCGTTAATCGGAATTACTGGGCGTAAAGCGCGCGAAGGTGGTTCGAAAAGTAGGATGTCAAATCCCCGGGCTCAACCAGGGAACTGCATTCAAAACTGTCGAGCTAGAGTAAGGTAGAGGGTGGTGGAATTTCCTGTGTAGCGGTGAAATGCGTAGATATAGGAAGGAACATCTGTGGCGAAGGCGACCACCTGGACTGATACTGACACTGAGGTGCGAAAGCGTGGGTAGCAAACAGG
>denovo10567 Cxam2c2_6739 1..253
TACAGAGGGTGCAAGCGTTAATCGGATTTACTGGGCGTAAAGCGCGCGTAGGAGGTTCGTTAAGTTGGATGTGAAATCACCGGGCTCAACCAGGGAACTGCATGCAAAACTGACGAGCTAGAGTATGGTAGAGGGTGGCGGAATTTCCTGTGTAGCGGTGAAATGCGTAGATACAGGTAGGAACACCAGTGGCGAAGGCGACCTCCTGGACTGATACTGACACTGAGGTGCGAAAGCGTGGGGAGCAAACAGG
>denovo10568 Cxam1g_3563 1..253
TACGGAGGATGCAAGCGTTAAACGGAATTACTGGGCGTAAAGAGTGCGTAGGCGGCTACCTAAGTTGGATGTTAAAGAAACGGGCTCAACAAGGAACCTGCATCGAAAACTGGGTGGCTAGAGTGCGAGAGTGGAGTGTGGAATTTCCTGTGTAGCGGTGAAATGCGTAGATACAGGAATGAACACCAGAGGCGAAGGCGACACTCTGGGTTGACACTGACTCTGAGGTACGAAAGCGTGGGGAGCAAACTGG
>denovo10569 Cxam1a_44 1..253
TACATAGGGTGAAAGCGTTATACGGAATTAATGGGCGTAAAGCGATCGTAGGCGGATTTTAAAGTCTAATGTTAAATAAAGGGGCTCAACCCCATTTCGCAATTGTTACTGTCAAACTTGAGTTATGTAGAGGTTAATAGAACTCCATTTGAAGCGGTGGAATGAGTAGATATATGGAAGAATACCAATTGGCGAAGGCATTTAACTGGGCATTAACTGACGCTGAGGGTCGAAAGTGTGGGGAGCAAACAGG
>denovo1057 Cxam1d_3563 1..253
TACGGAGGGAGCAAGCGTTAATCGGAATTACTGGGCGTAAAGCGTACGTAGGCGGCTAAAAAAGTAGGATGTGAAAGCCCCGGGCTCAACCAGGGAACTGCACCCAAAACTGGTTGGCTAGATTTCTAGAGAGGAGTGTGGAATTTCCTGTGTAGCGGTGAAATGCGTAGATATAGGTAGGAACACCAGTGGCGAAGGCGACACTCTGGATTGACATTGACGCTGAGGTTCGAAAGCGTGGGGAGCAAACAGG
>denovo10570 Cxam3d_10602 1..253
TACGCAGGGAGCAAGCGTTGTTCGGAATTACTGGGCGTAAAGCGCGAGTAGGCGGTATATAAAGTTAGGGGTGAAATACCGGAGCTAAACAACGGAACTGCCTATAACACTGATAAACTAGAGTTCGTAAGAGGTAAGTAGAATACCTAGTGTAGAGGTGAAATTCGTAGATATTCGGAAGAATACCTGTGGCGAAGGCGATTTTCTGGCCCGTTACTGACGCTGAGGTGCGAAAGCGTGGGGAGCAAACAGG
>denovo10571 Cxam1d_11109 1..253
TACGAAGGGTGCAAGCGTTAATCGGAATTACTGGGCGTAAAGCGAGCGTAGGCGGCTACCTAAGTAAGATGTGAAAGCCCCGGGCTCAACCACGGAACTGCATCCAAAACTGGCTGGCTAGAGTGCGAGAGAGGAGCGTGGAATTTCCTGTGTAGCGGTGAAATGCGTAGATATAGGTAGGAACACCAGTGGCGAAGGCGTCACTCTGGCTTGTCACTGACGCTGAGGTACGAAAGCGTGGGGAGCAAACAGG
>denovo10572 Cxam3e_9370 1..253
TACGTAGGGCGCAAGCGTTGTCCGGAATTATTGGGCGTAAAGAGCTCGTAGGCGGTTTGTCGCGTCTGCTGTGAAAGCCCGGGGCTAAACCCCGGGTCTGCAGTCGCTACGGGCAGACTTGAGTTCAGTAGGGGAGACTGGAATTCCGGGTGTAGCGGTGAAATGCGCAGATATCAGGATGAACACCGATGGCGAAGGCAGGTCTCTGGGCTGTTACTGACGCTGAGGAGCGAAAGCATGGGGAGCGAACAGG
>denovo10573 Cxam3d2_1138 1..253
TACGTAGGTGGCAAGCGTTATACGGAATTATTGGGCGTAAAGCGCGCGTAGGCGGTTTTTTAAGTCTGATGTGAAAGCCCACGGCTCAACCGTGGAGGGTCATCTGAAACTGGAAATCTAGAGTGCAGAAGAGGAATGTGGAATTCCCTGTGTAGCGGTGAAATGCGCAGAGATATGTAGGAACACCAGTGGCGAAGGCGACATTCTGGTCTGTCGCTGACGCTGAGGTGCGAAAGCGTGGGGATCAAACAGG
>denovo10574 Cxam2d2_20832 1..253
TACGGGGGATGCAAGCGTTATCCGGAATCATTGGGAGTAAAGCGACTGTAGGTTGTCAAATAAGTCTGTTGTTAAAGACTAGAGCTTAACCCTGGGAAAGCGATGGAAACTTCTATGCTTGAGTATGGTATGGGTAGAGGGAATTTATAGTGTAGCGGTGAAATGTTTAGATATTATAAAGAACACCGGTTGCGAAAGCTCTCTACTGGGCCATTACTGACACTGAGAGGCGAAAGCTAGGGGAGCTAAAGGG
>denovo10575 Cxam2d_1488 1..253
TACGAAGGGGGCAAGCGTTACTCGGAATTATTGGGCGTAAAGCGTGCGTAGGCGGTTAAATAAGTAGAAAGTGAAAGCCTATGGCTCAACCAAAGAATTGCTTACAAAACTGTATAACTAGAGTATTAGAGAGGTTAGAAGAATTCCTGATGTAGGGGTGAAATCCGTAGATATCAGGATGAATATCGAAGGCGAAAGCATCTGTCTTGCTAAATACTGACGCTGTTGCACGAAAGCGTGGGGAGCAAACAGG
>denovo10576 Cxam2b_36564 1..253
TACGGAGGGGGTTAGCGTTGTTCGGAATTACGGGGCGTGAAGCGCGCGTAGGCGGATTGGAAAGTTGGGGGTGAGATGCCGGGGCTCAACCCCGGAACTGCCTCCAAAACTATCAGTCTAGAGGTCGAGAGAGGTGAGTGGAATTCCGAGTGTAGAGGTGAAATTCGTAGATATTCGGAGGAACACCAGTAGCGAAGGCGGCTCACTGGCTCGATACTGACGCTGAGGTGCGAAAGCGTGGGGAGCAAACAGG
>denovo10577 Cxam2d_1484 1..211
TACGGAGGGAGCAAGCGTCGTCCGGAATCATTGGGAGTAAAGGGTGCGTAGGCGGCAGTCAAAGTCTGAGGTGAAATCTAGCCGCTAAACGGAAAAATGGCCTTGGATACTGGGTGTCTTGATTTTAGAAGAGGCAGGTGGGATTCGTAGTGTAGCGGTGAAATGCATAAATATTACGAAGAACATCAGTGGCGAAGGCGTCCTGCTGGTC
>denovo10578 Cxam1g2_2058 1..253
TACGGAGGGAGCAAGCGTTAATCGGAATTACTGGGCGTAAAGCGAGCGTAGGCGGAAAAAAAAGTTGGATGTGAAATCCCCGAGCTCAACAACGGAACTGCCTCCAAAACTGGTTGTCTCGAGTGCGATAGAGGAGTGTAGAATTTCCTGTGTAGCGGTGAAATTCGTAGATATAGGTATGAATACCAGTGGCGAAGGCGTCACTCTGGTGTGACACTGACGCTGAGGTACGAAAGCGTGGGGAGCAAACAGG
>denovo10579 Cxam1g_1327 1..253
TACAGAGGGTCCGAGCGTTAAACGGATTTACTGGGCGTAAAGCGTGCGTAGGCGGCTATTTAAGTCGGATGTGAAATCCCCTAGCTTAACTAGGGAATTGCATTCGATACTGGGAAGCTAGAGTATGGGAGAGGATGGTAGAATTTCAGGTGTAGCGGTGAAATGCGTAGAGATCTGGATGAATACCGATGGCGAAGGCAGCCATCTGGCCTAATACTGACGCTGAGGTACGAAAGCATGGGGAGCTAACAGG
>denovo1058 Cxam1g_25432 1..209
CACGGAGGGTGCAAGCGTTAATCGGAATTACTGGGCGTAAAGCGTGCGTAGGCGGCTCCCTAAGTAGGATGTGAAATCCCCGGGCTCAACCTGGGAACTGCACCCAAAACTGGATGGCTAGAGTGCGAGAGAGGAGAGTGGAATTTCCTGTGTAGCGGTGAAATGCGTAGATATAGGAAGGAACACCAGTGGCGAAGGCGACACTCTGG
>denovo10580 Cxam1g_26401 1..253
TACGGGGGATGCAAGCGTTGTCCGGAATCATTGGGAGTAAAGCGTCTGTAGGTTGTCTACTAAGTCTGTTGTTAAAGACTAGCGCTTAACCCTAGGATAGCGTTGGATACTTGTTGGCTTGAGTTTGGTAGGGGTAGTGGGAATTTGTAGTGTAGCGGTGAAATGCGTAGATATTAGTAAGAACATCTGTGGCGAAAGCGCTCTACTGGGCCATAACTGACACTGAGTGGCGAAAGCTAGGGGAGCTAAAGGG
>denovo10581 Cxam2a_30344 1..253
TACAGAGGGTGCAAGCGTTAATCGGAATTACTGGGCGTAAAGCGCGCGTAGGCGGCTAATTAAGTCAAATGTGAAATCCCCGAGCTTAACAAGGGAAATGCATTCGATACTGGATGGCTAGAGTGTGGGAGAGGATGGTAGAATTCCACGTGTAGCGGTGAAATGCGTAGAGATCTGGAGGAATACCGATGGCGAAGGCAGCCATCTGGCCTTACACTGACGCTGAGGTGCGAAAGCATGGGGAGCAAACAGG
>denovo10582 Cxam2b_670 1..253
TACGAAGGGTGCTAGCGTTAATCGGAATAACTGGGCGTAAAGCGCACGTAGGCGGATTGATAAGTAAGATGTGAAATCCCGGGGCTCAACCTCGGAAATTCCTTAGATACTGTCAGACTTGAGTACGAGAGAGGTTTGTAGAACTCCTCGTGTAGAGGTGAAATTCGTAGATATGAGGATGAATACCTGTGGCGAAGGCGGCCGACTGGCTCGTTACTGACGCTGAGGTGCGAAAGCGTGGGGAGCAAACAGG
>denovo10583 Cxam2b_850 1..253
TACGGAGGGTGCGAGCGTTAATCGGAATTACTGGGCGTAAAGCGCACGCAGGCGGTATATAAAGCTAGGTGTGAAATCCCCGGGCTCAACCAGGGATGGTCCTTTAGAACTGGCAGACTAGAGGCTCTGAGAGGGGAGTGGAATTCCTTGTGTAGCGGTGAAATGCGTAGATATCTGGAGGAACATCAGTGGCGAAGGCGACTCCCTGGCCAAAGACTGACGCTCATGTGCGAAAGTGTGGGTAGCGAACAGG
>denovo10584 Cxam3c_749 1..253
TACGGAGGGACCGAGCGTTAATCGGAATTACTGGGCGTAAAGCGCGCGTAGGCGGTAATATAAGTCAGATGTGAAAGCCCCGGGCTCAACCACGGAACTGCACCTGATACTGGGGAACTAGAGTACAGAAGAGGGTGGTGGAATTTCCTGTGTAGCGGTGAAATGCGTAGATATAGGAAGGAACACCAGTGGCGAAGGCGACCACCTGGTGTGATACTGACGCTGAGGGGCGAAAGCGTGGGGAGCAAACAGG
>denovo10585 Cxam1c_7341 1..253
TACAAAGAGTGCAAACGTTGTTCGGAATAACTGGGCTTAAAGCGCGCGTAGGCGGCATTGTAAGTGCCGGGTGAAATCCCACGGCTCACCCGAGGAAATGCCTGGCATACTGCAGTGCTTGAGTGCGTTAGGGGAGAGCAGAACTCCTGGTGGAGAGGTGAAATGCGTAGATATCAGGAGGAATACCGGTGGCGAAGGCGGCTCTCTGGTGCATGACTGACGCTGAGGTGCGAAAGCTAGGGTAGCTAACGGG
>denovo10586 Cxam1g2_6447 1..253
TACGAAGGGTGCAAGCGTTAATCGGAATTACTGGGCGTAAAGCGAGCGTAGGCGGCTACATCAGTTGGATGTGAAATCCCCGGGCTCAACCACGGAACTGCATCCAAAACTGGGTGGCTAGAGTGCGAGAGAGGAGTGTGGAATTACCTGTGTAGCGGTGAAATGCGTAGATATAGGTATGAACACCAGTGGCGAAGGCGACACTCTGGGTTGACTCTGACGCTGAGGTACGAAAGCTTGGGGAGCAAACAGG
>denovo10587 Cxam1h_16159 1..253
TACAGAGGGTGCAAGCGTTAATCGGAATTACTGGGCGTAAAGCGCGCGTAGGTGGGTTGTTAAGTTGAATGTGAAATCCCCGGGCTCAACCTGGGAACTGCATCCAAAACTGGAAAGCTAGAGTATGGTAGAGGGTAGAGGAATTTCCCGTTTAGCGGTGAAATACGTAGATATAGGAAGGAACACCAGTGGCGAAGGCGACTACCTGGACGGATACTGACACTGAGGTGCGAAAGCGTGGGGAGCAAACAGG
>denovo10588 Cxam1h_16158 1..253
TACGGAGGGTGCAAGCGTTAATCGGAATTACTGGGCGTAAAGCGTGCGTAGGCGGCTACCTAAGTTGGATGTGAAAGCCCCGGGCTCAACCTGGGAACTGCGTCGAATACTGGGTGGCTTGAGTGCGAGAGAGGAGTGTGGAATTTCCTGTGTAGCGGTGAAATGCGTAGATATAGGAAGGAACACCAGTGGCGTAGGCGACTGTCTGGCTTGTCACTGACGCTGAGGTACGAAAGCGTGGGGAGCAAACAGG
>denovo10589 Cxam1g2_10037 1..253
TACAGAGGGTGCAAGCGTTAATCGGAATTACTGGGCGTAAAGCGCGCGTAGGTGGTTCGTTAAGTTGGATGTGAAATCCCCGGGCTCAACCTGGGAACTGCGTTCAAAACTGACGAGCTAGAGTATGGTAGAGGGTGGTGGAATTTCCTGTGTAGCGGTGAAATGCGTAGATATAGGAAGGAACACCAGTGGCGAAGGCGACCACCTGGACTGATACTGACGCTGAGGTGCGAAAGCGTGGGGAGCAAACAGG
>denovo1059 Cxam1g2_11301 1..253
TACGGAGGGTGCAAGCGTTAATCGGAATTACTGGGCGTAAGGCGGGCGTAGGAGGCTACCTAAGATGGATGTGAAATCCCCGGGCTCAACCTGGGAACTGCATCCAAAACTGGGTGGCTAGAGTACTAGAGAGGAGTGTGGAATTTCATGTGTAGCGGTGAAATGCGTAGATATATGAAGGAACACCAGTGGCGAAGGCGACACTCTGGATTTACACTGACGCTGAGGTTCGAAAGCGTGGGGAGCAAACAGG
>denovo10590 Cxam3e_13880 1..253
TACAAAGGGTGCAAGCGTTAATCGGAATTACTGGGCGTAAAGCGCGAGTAGGTGGTTCGTAAAGTTGGAAGTGAAATCCCCGGGCTCAACCTGGGAACTGCATTCAAAACTGACGAGCTAGAGTATGGAAGAGGCTTGTGGAATTTCCTGTGTAGAGGTGAAATTCGTAGATATAGGAAGGAACACCAGTGGCGAAGGCGACCACCTGGACTGATACTGACACTGAGGTGCGAAAGCGTGGGGAGCAAACAGG
>denovo10591 Cxam3d2_22974 1..253
TACGGAGGGTGCAAGCGTTATCCGGAATCACTGGGGTTAAAGGGGTGGCAGGCGGCGTTGTAAGTCAGAGGTGAAATCCCAGAGCGGAACTGTGGAACTGCCTTTGATACTGCAATGCTTGAATCAGGTTGAGGTCGGCGGAATGTGTTGTGCAGCGGTGAAATGCATAGATATGACATAGAACACCAATTGCGAAGGCAGCTGGCTAGACCTGTATTGACGCTGAGGCACGAAAGCGTGGGGAGCGAACAGG
>denovo10592 Cxam1d_20844 1..253
TACAGAGGGTGCGAGCGTTAACCGGAATTACTGGGCGTAAAGCGCGCGAAGGTGGTTCGTTAAGTAGGATGTGAAATCCCCGGGCTCAACCTCGGAAAAGCATTCAAAACTGTCGTTCTAGAGTATGGTAGAGGGGGGTGGAATTTCCTGTGTAGCGGTGAAATGCGTAGATATAGGAAGGAATACCTGTGGCGAAGGCGACCACCTGGACTGATACTGACACTCAGGTGCGAAAGCGTGGGGAGCAAACAGG
>denovo10593 Cxam3d_3171 1..253
TACGGAGGGAGCTAGCGTTGTTCGGAATTACTGGGCGTAAAGCGCGCGTAGGCGGACTATAAAGTAGGGGGTGAAATCCCGGAGCTCAACACCGGAACTGCCTCCAAAACTGTTATACTCGAGGTCGTAAGAGGTTAGTTGAATTCCGAGTGTAGAGGTGAAATTCGTAGATTTTGGGATGAATACCAGTGGCGAAGGCGGCTTACTGGTGCGATACTGACGCTGAGGTGCGAAAGCGTGGGGAGCAAACAGG
>denovo10594 Cxam1d_11499 1..253
TACGGAGGGTGAAAGCGTTAATCGGAATTACTGGGCGTAAAGCGAGCGTAGGCGGCTACCAAAGTTGGATGTGAAAGCCCCGGGCTCAACCAGGGAACTGCATCCAAAACTGCGTGGCTAGAGTGCGAGAGAGGAGTGTGGAAATACGTGTGTAGCGGTGAGATGCGTAGATATAGGAAGGAACACCAGTGGCGAAGGCGTCACTCTGGCTTGACACTGACGCTGAGGTACGAAAGCGTGGGGAGCAAACAGG
>denovo10595 Cxam1d_11498 1..253
TACGAAGGGTGCAAGCGTTAATCGGAATAACTGGGCGTAAAGCGAACGTAGGCGGATACATAAGTTAGATGTGAAATCCCCGGGCTCAACCTCGGAACTGCATCAAAAACTGTCAGGCTAGAGTGCGAGAGAGGAGTGTGGAACTACGTGTGTAGCGGTGAAATGCGTAGATATAGGTAGGAACACCAGTGGCGAAGGCGACTCTCTGGCTTGTCACTGACGCTGAGGTTCGAAAGCGTGGGGAGCAAACAGG
>denovo10596 Cxam1c_37063 1..253
TACGGAGGGTGCAAGCGTTAATCGGAATTACTGGGCGTAAAGCGTGCGTAGGCGGCTACCTAAGTTGGATGTGAAAGCCCCGGGCTCAACCTTGGAACTGCATCTCAAACTGGGTGGCTAGAGTTCGAGAGAGGAGGGTGGAATTTCCTGTGTAGCGGTGAAATGCGTAGATATAGGCAGGAACACCAGTGGCGGAGGCGACCCGCTGGCTTTGCACTGACTCTGAGGTACGAAAGCGTGGGGAGCAAACAGG
>denovo10597 Cxam1c_12135 1..253
TACGAAGGGTGCGAGCGTTAATCGGAATTACTGGGCGTAAAGCGCGCGTAGGCGGTTACTTAAGTAGGATGTGAAATCCCCGGGCTAAACCATGGAACTGCATCCGATACTTGTTGACTCGAGTACGAGAGAGGGATGTAGAACTCCACGTGTAGCGGTGAAATGCGTAGATATGTGGAGGAATACCAGTGGCGAAGGCGGCCTCCTGGCTCGATACTGACGCTGAGGTGCGAAAGCGTGGGGAGCAAACAGG
>denovo10598 Cxam1c_25268 1..253
TACGGAGGGTGCAAGCGTTAATCGGAATTACTGGGCGTAAAGCGCGCGTAGGTGGTTTGATAAGCGAGATGTGAAAGCCCCGGGCTTAACCTGGGAACGGCATTTCGAACTGTCAGGCTAGAGTATGGTAGAGGGTAGTGGAATTTCCTGTGTAGCGGTGAAATGCGTAGATATAGGAAGGAACACCAGTGGCGAAGGCGGCTACCTGGACCAATACTGACACTGAGGTGCGAAAGCGTGGGGAGCAAACAGG
>denovo10599 Cxam1g2_4910 1..253
TACGAAGGGTGCAAGCGTTAATCGGAATTACTGGGCGTAAAGCGTGCGTAGGCGGCTACCTAAGTAGGATGTGAAATCCCCAGGCTCAACCTGGGAACTGCATCCAAAACTGGGTGGCTAGAGTGCGAGAGAGGAGAGTGGAATATCCTGTGTAGCGGTGAAATTCGTAGATATAGGTTGGAACACCAGTGGCGAAGGCGACACTCTGGCTTGACACTGACGCTGAGGTTCGAAAGCGTGGGGAGCAAACAGG
>denovo106 Cxam1b_852 1..209
TACGTAGGGTGCAAGCGTTAATCGGAATTAATGGGCGTAAAGCGAGTGCAGACGGTTACTTCAGCGAGATGTGAAATCCCCAAGCTTAACATGGGACGTGCATTAGGTACTGGCTGACTAGAGTTTGACAGAGGGAGGTAGAATTCCACATGTAGCGGTGGAATGCGTAGAGATGTGGAGGAATACCGTTGGCGAAGGCTGCCTCCTGG
>denovo1060 Cxam1g2_2423 1..253
TACGGAGGGTGCAAGCGTTAATCGGAATTACTGGGCGTAAAGCGAGCGTAGGCGGCTACCTAAGTTGGATGTGAAAGCCCCGGGCTCAACCAGGGAACTGCACCCTATACTGGCGGGCTAGAGTTCGAGAGAGGTGGGTGGAATTACCTGTGTAGCGGTGAAATGCGTAGATATTGGTAGGAACACCAGTGGCGAAGGCGACCCACTGGCTTGACACTGACGCTGAGGTTCGAAAGCGTGGGGAGCAAACAGG
>denovo10600 Cxam1c_12428 1..253
TACAGAGGGTGCAAGCGTTAATCGGAATTACTGGGCGTAAAGCGCGCGTAGGTGGTTCGTTAAGTTGGATGTGAAATCCCCGGGCTCAACCTGGGAACTGCATCCAAAACTGGGTGGCTAGAGTGCGAGAGAGGAGTGTGGAATTTCCTGTGTAGCGGTGAAATGCGTAGATATAGGAAGGAACACCAGTGGCGAAGGCGACACTCTGGCTTGACACTGACGCTGAGGTACGAAAGCGTGGGGAGCAAACAGG
>denovo10601 Cxam1d_11496 1..253
TACGGAGGGTACAAGCGTTAATCGGAAATACTGGGCGTAAAGAGTACGTAGGCGGCTACCAAAGTTGGATGAGAAAGCCCCGGGCTCAACCACGGAACTGCATCCAAAACTGGGTTGCTAGAGAGCGATAGAGGATTGTGGAATTTCCTGTGTAGAGGTGAAATGCGTAGATATAGGAATGAACACCTGTGGCGAAGGCGACAATCTGGCTTGACACTGACGCTGAGGTACGAAAGCGTGGGGAGCAAACAGG
>denovo10602 Cxam3c_11146 1..253
TACGGAGGGGGTTAGCGTTGTTCGGAATTACTGGGCGTAAAGCGCGGGTAGGCGGATTGGAAAGTTGGGGGTGAAATCCCGGGGGCTGACGCCGGAACTGCCTCCAAAACTATCAGTCTAGAGGTCGAGAGAGGTGAGTGGAATTCCGAGTATAGAGGTGAAATTCGTAGATATTCGGAGGAACACCAGTGGCGAAGGCGGCTCACTGGCTCGATACTGACGCTGAGGTGCGAAAGCGTGGGGAGCAAACAGG
>denovo10603 Cxam3c_11147 1..253
TACGAGAGGCCCGAGCGTTAGGCGGAATCACTGGGGTTAAAGGGTGGGTAGGCGGATCAGTAAGCATTTTGTGAAATCCCTGGGGCTGACGGAGGAATTGCAGAGTGAACTGCTGGTCTTGAGGTAGGCAGAGGTCATCGGAACGTACGGTGGAGCGGTGAAATGCGTAGATATCGACAGGAACGCCAATGGCGAAGGCAGTCTGCTGGGCCTGTTCCGACGCTCAGGCACGAAAGCGTGGGGAGCAAACAGG
>denovo10604 Cxam2b_36699 1..253
TACGGGGGGTGCGAGCGTTAATCGGAATTGCTGGGCGTAAAGGGGACGCAGGCGGTTTGTTAAGCTAGATGTGAAAGCCCCGGGCTCAACCTGGGATGGTCATTTAGAACTGGCAGACTAGAGTCTTGGAGAGGGGAGTGGAATTCCGAGTGTAGAGGTGAAATTCGTAGATATTCGGAGGAACACCAGTGGCGAAGGCGGCTCACTGGCTCGATACTGACGCTGAGGTGCGAAAGTGTGGGGAGCAAACAGG
>denovo10605 Cxam1h_9164 1..253
TACGAAGGGTGCAAGCGTTAATCGGAATAACTGGGCGTAAAGCGAGCGTAGGCGGCAAAATAAGTAAGATGTGAAATCCCCGGGCTCAACCTCGGAACTGCCTAAAAAACTGGCTGTCTTGAGTGCGAGAGAGGAGTGTGGAATAACCTGTGTAGAGGTGAAATGCGTAGATACAGGTTGGAACACCAGTGGCGAAGGCGTCTCTCTGGCTTGACACTGACGCTGAGGTTCGAAAGCGTGGGGAGCAAACAGG
>denovo10606 Cxam3d_8483 1..253
TACGGGGGGTGCAAGCGTTATTCGGAATCATTGGGCGTAAAGAGCACGTAGGCGGCTTGGTTAGTCAGATGTGAAATCCCATGGCTGAACCACGGAAGTGCACTTGATACTGCCAAGCTTGAGTAGGGGAGAGGGAAGTGGAATTCCTGGTGTAGAGGTGAAATTCGTAGATATCAGGAGGACCACCTGTGGCGAAGGCGACTTCCTGGACCAATACTGACGCTGAGGTGCGAATGCGTGGGTAGCAAACAGG
>denovo10607 Cxam1c_24875 1..253
GACGGAGGGGGCAAGCGTTGTCCGGACTCACTGGGCGTAAAGCGCACGTAGGCGGACGGGTACGTCGGTGCTGAAAGCGCCAGGCTCAACTTGGCGAGGCGTGCCGATACGTCCCGTCTCGAGGCCGGCAGAGGGTGGCGGAATTCCCGGTGTAGTGGTGAAATGCGTAGAGATCCGGAGGAACGCCGGTGGCGCAAGCGGCCACCTGGGCCGGAACTGACGCTGAGGTGCGAAAGCGTGGGGAGCGAACCGG
>denovo10608 Cxam3a_4824 1..253
GACAGAGGATGCAAGCGTTATCCGGAATGATTGGGCGTAAAGCGTCTGTAGGTGGCTTTTCAAGTCCGCCGTCAAATCCCAGGGCTCAACCCTGGACAGGCGGTGGAAACTACCAAGCTGGAGTACGGTAGGGGCAGAGGGAATTTCCGGTGGAGCGGTGAAATGCGTTGAGATCGGAAAGAACGCCAACGGCGAAAGCACTCTGCTGGGCCGACACTGACGCTGAGGTACGAAAGCGTGGGGAGCAAACAGG
>denovo10609 Cxam3a_4825 1..211
TACGAAGGGAGCAAGCGTTAATCGGAATTACTGGGCGTAAAGCGTGAGTAGGCGGCTACCAAAGTTGGATGTGAAATCCCCGGGCTCAACCTCGGAACTGCATTAAAAACTGTGTTGCTAGAGTTCGAGAGAGGATTATGGAATTTCTAGTGTAGAGGTGAAATGCGTAGATATATGATGGAACACCAGTGGCGAAGGCGATACTCTGGCT
>denovo1061 Cxam1g2_2422 1..253
TACGAAAGGTACAAGCGTTAATCGGAATTACTGGGCGTAAAGCGAGCGTAGGCGGCACCAAAAGTTAGATGTGAAGTCCCAGGGCTCAACCATGGAACTGCATCAAAAACTGGGGTGCTAGAGTTCGAGAGAGGTGTGTGGAATTACGTGTGTAGAGGTGAAATGCGTAGATATTGGTAGGAACACCAGTGGCGAAGGCGTCACTCTGGCTTGACACTGACGCTGAGGTTCGAAAGCGTGGGGAGCAAACAGG
>denovo10610 Cxam3e_27195 1..253
TACGGAGGGTGCAAGCGTTAATCGGAATTACTGGGCGTAAAGCGTGCGTAGGCGGCTACATAAGTTGGATGTGAAATCCCCGGGCTCAACCTGGGAACTGCATACAAAACTGGGTTGCTAGAGTGCGAGAGAGGAGTGTGGAATTTCCTGTGTAGAGGTGAAATGCGTAGATATACGAAGGAACACCAGTGGCGAAGGCGACACTCTGGCTCGACACTGACGCTGAGGTACGAAAGCGTGGGGAGCAAACAGG
>denovo10611 Cxam1h_9169 1..253
TACAGAGGGTGCAAGCGTTAAACGGAATAAATGGGCGTAAAGCGCCCGTAGGTGGTTTGATAAGTAGAATGTGAAATCCACGGGCTCAACCAGGGAACTGCATCCAAAACTGGCAAGCTAGAGTATGGTAGAGTGTAGTGGAATTTCCTGTGTAGCGGTGAAATGCGTAGATATAGGAAGGAACACCTGTGGCGAAGGCGACTACCTGGACTGATACTGACACTGAGGTGCGAAAGCGTGGGGAGCAAACAGG
>denovo10612 Cxam1g2_2749 1..253
TACGGAGGGTGCAAGCGTCAAACGGAATTACTGGGATTAAAGCGTGCGTAGGCGGCTACCTAAGTTGGATGTGAAAGCCACGAGCTAAACAAGGGAAATGCATCCTAAACTGTTTGGCTAGAGTGCGAGAGAGGACTGGTGAATGTCCTTTGTAGCGGTGAAATGCTTAGATATCGCATGGAATACCAGTTGCGAAGGCTACACGCTGGCTTGTCATTGACGCTGAGGTACGAAAGCGTGGGGAGCAAACAGG
>denovo10613 Cxam1d_5768 1..253
TACGGAGGGCGCAAGCGTTAATCGGAATTACTGGGCGTAAAGCGTGCGTAGGCGGCTACCTAAGTTGGATGTGAAAGCCACGGGCTCAACCTGGGAACTGCATCCAAAACTGGGGGGCTAGAGTGCGAGAGAGGAGTGTGGAATTTCCTGTGTAGCGGTGAAATGCGTAGATACAGGAAGGAACACCAGTGGCGAAGGCGACACTCTGGCTTGACGCCGACGCTGATGTACGAAAGCGTGGGGAGCTAACAGG
>denovo10614 Cxam2d_23405 1..253
TACGAAGGGGGCAAGCGTTGTTCGGAATTACTGGGCGTAAAGCGCGTGTAGGCGGATTGACAAGTAAGGGGTGAAATACCGGGGCTTAACCACGGCACTGCCTTTAAGACTGATAATCTAGAGTATGAGAGGGGTTATTGGAATTCCTAGTGTAGAGGTGAAATTCGTAGATATTTGGTAGAACACCGGTGGCGAAGGCGTTTAACTGGCTCATTACTGACGCTGAGGCGCGAAAGCGTGGGGAGCAAACAGG
>denovo10615 Cxam2a_6297 1..253
TACGGAGGGAGCAAGCGTTAATCGGAATTACTGGGCGTAAAGCGTGCGTAGGCGGCTACCTTAGTTGGATGTGAAATCCCAGGGCTCAACCTTGGAACTGCATCCAAAACTGTGTGTCTAGAGAGCGAGAGAGGAGTGTGGAATTTTCTGTGTAGAGGTGAAATGCGTAGATATTGGAAGGAACACCAGTGGCGAAGGCGTCACTCTGGCTTGACACTGACGCTGAAGTACGAAAGCGTGGGGAGCAAACAGG
>denovo10616 Cxam2a_13052 1..253
TACGGAGGGTGCAAGCGTTAATCGGAATTACTGGGCGTAAAGCGTGCGTAGGCGGCTACCTAAGTTGGATGTGAAATCCCCGGGCTCAACCTGGGAACTGCATGCAAAACGGGGTGGCTAGAGGGAGAGAGAGGAGTGTGGAATTTCATGTGTAGCTGTGAAATGCGTAGATATCGGAAGGAAAACCAGTGGCGAAGGCGACACTCTGGCTTGACACTGACGCTGAGGTACGAAAGAGTGGGGAGCAAACAGG
>denovo10617 Cxam1d_15000 1..253
TACGAAGGGTGCAAGCGTTAATCGGAATTACTGGGCGTAAAGCGAGCGTAGGCGGCTACCTAAGTTGGATGTGAAATCCCCGGGCTCAACCACGGAACTGCATCCAAAACTGGGTGGCTAGAGTGCGAGAGAGGAGAGTGGAATTACGAGTGTAGCGGTGAAATGCGTAGATATAGGTAGGAACACCAGTGGCGAAGGCGTCTCTCTGGCTTGACACTGACGCTGAGGTTCGAAAGCGTGGGGAGCAAACAGG
>denovo10618 Cxam1d_15553 1..253
TACGTAGGGCGAAAGCGTTGTCCGGAATTAATGGGCGTAAAGAGCTCGTAGGCGGTTTGTCGCGTATGCTGTGAAATCCCGGGGCTTAACCCAGGGTGTGCAGTGTTAACGTTCAGACTTGAGTGCAGTAGGGGAGACTGGAACTCCGTGTGTAGAGGTGAAATTCGCAGATATCAGGAAGAACACCGATGGCGAAGGCAGGTCTCTGGGCTGTTACTGACGCTGAGGAGCGAAAGCATGGGGAGCGAACAGG
>denovo10619 Cxam1d_13927 1..253
TACAGAGGGTGCAAGCGTTAATCGGAATTACTGGGCGTAAAGCGAGCGTAGGAGGGTCCATAAGTTGGATGTGAAATCCCAGGGCTCAACCTGGGAACTGCATCCAAAACTGAGGAGCTAGAGTCTGTTAGAGGTTGGTGGAGTTTCCTGTGTAGCGGTGAAATGCGTAGATATAGGAAGGAACACCAGTGGCGAAGGCGACCAGCTGGAATGACACTGACACTGAGGTTCGAAAGCGTGGGGAGCAAACAGG
>denovo1062 Cxam1g_1158 1..253
TACTAAGGGAGCAAGCGTTAATCGGAATTACTGGGCGTAAAGCGTGCGTAGGCGGCAACCTAAGTTGGATGTGAAAGCCCCGGGCTCAACCATGGAACTGCATCCTATACTGGGAGTCTTGAGTGCGAGAGAGGAGAGTGGAATTTCCTGTGTAGCGGTGAAATGCGTAGATATTGGAATGAACACCAGTGGCGAAGGCGTCTCTCTGGCTTGACACTGACGCTGAGGTACGAAAGTGTGGGGAGCAAACAGG
>denovo10620 Cxam3d2_2535 1..253
TACGTAGGTGGCAAGCGTTATACGGAATTAATGGGCGTAAAGCGCGCGAAGGCGGTTTTTTAAGTATGAAGTGAAAGCCCACGGCTCAACCGAGGAGGGTCATTGGAAACTGGAAAACTTGAGTGCAGAAGAGGATAGTGGAATTCCATGTGTAGCGGTGAAATGCGCAGAGATATGGAGGAACACTAGTGGCGAAGGCGACTTGCTGGTCTGTAACTGACGCTGATGTGCGAAAGCGTGGGGATCAAACAGG
>denovo10621 Cxam2a_1015 1..253
TACGGAGGGAGCTAGCGTTGTTCGGAATTACTGGGCGTAAAGCGCACGTAGGCGGCGATTTAAGTCAGAGGTGAAAGCCCGGGGCTCAACCCCGGAACTGCCTTTGAGACTGGATTGCTTGAATCCTGGAGAGGTGAGTGGAATTCCGAGTGTAGAGGTGAAATTCGTAGATATTCGGAAGAACACCAGTGGCGAAGGCGGCTCACTGGACAGGTATTGACGCTGAGGTGCGAAAGCGTGGGGAGCAAACAGG
>denovo10622 Cxam1g_932 1..252
TACGGAGGGTGCAAGCGTTAATCGGAATTACTGGCCTAAAGCCTGCGTAGGCGGCTACCTAAGTTGGAAGTTAAAGACCCGGGCTCAACCAGGGAACTGCATCCAAAACTGGGTGGCTAGAGTGCGAGAGAGGAGAGTGGAATTTCCTGTGTAGCGGTGAAATGCGTAGATATAGGTAGGAACACCAGTGGCGGAGGCGACTCTCTGGCTTGACACTGACGCTGAGGTTCGAAAGCGTGGGGAGCAAACAGG
>denovo10623 Cxam1g_935 1..253
TACGGAGGGAGCAAGCGTTAATCGGAATTACTGGGCGTAAAGCGAACGTAGGCGGCAACCTAAGTTGGATGTGAAAGCCCAGGGCTCAACCATGGAACTGCATCCAAAACTGTGTGGCTAGAGTGCGAGAGAGGAGTGTGGAATTTCCTGTGTAGAGGTGAAATGCGTAGATATAGGAAGGAACACCAGTGGCGAAGGCGTCACTCTGGCTTGTCACTGACGCTGAGGTTCGAAAGTGTGGGGAGCAAACAGG
>denovo10624 Cxam3e_27082 1..253
TACGGAGGGTGCAAGCGTTAATCGGAATTACTGGGCGTAAAGCGTGCGTAGGCGGCTACCTAAGTTGGATGTGAAAGCCCCGGGCTCAACCTCGGAACTGCATCCAATACTGGGTGGCTAGAGTGCGAGAGAGGAGTGTGGAATTTCGTGTGTAGCGGTGAAATCCGTAGTTATAGGAAGGAACACCAGTGGCGTAGGCGTGACTCTGGCTCGACACTGACGCTGAGGTACGAAAGCGTGGGGAGCAAACAGG
>denovo10625 Cxam2b_40817 1..253
TACGGAGGGTGCGAGCGTTAATCGGAATTACTGGGCGTAAAGCGAACGCAGGCGGTTTGTTAAGCTAGATGTGAAAGCCCCGGGCTCAACCTGGGATGGGCATTTAGAACTGGCATACTAGAGTATGTTAGAGGGTAGTGGAATTACAGGTGTAGCGGTGAAATGCGTAGATATCTGTAGGAACATCGTTGGCGAAGGCTACTACCTGGGCAAATACTGACGCTCATGTTCGAAAGTGTGGGTAGCTAACGGG
>denovo10626 Cxam2a_4667 1..253
TACGGAGGGTGCAAGCGTTAATCGGAATTACTGGGCGTAAAGCGAGCGTAGGCGGGTACCTAAGTAGGATGTGAAATCCCCGGGCTCAACCTGGGAACTGCATCCTATACTGGGTGGCTAGATTGCGTGAGAGGAGAGTGGAATTTCCGGTGTAGCGGTGAAATGCGTAGAGATAGGTAGGAACATCAGTGGCGAAGGCGACACTCTGGGGGTTCATTGACGCTGAGGTTCGAAGGCGTGGGTAGCAAACAGG
>denovo10627 Cxam1g2_24337 1..253
TACGGAGGGTGCAAGCGTTAATCGGAATTACTGGGCGTAAAGCGAGCGTAGGCGGCTACCTAAGTTGGATGTGAAAGCCCCGGGCTCAACCTGGGAACTGCATTCAATACTGGGTGGCTAGAGTCCGAGAGAGGACGATTGAATTTCCTGTGTAGCGGTGAAATGCGTAGATATAGGAATGAACACCAGTGGCGAAGGCGACTCTCTGGCTTGAGTCTGACGCTGAGGTACGAAAGCGTGGGGAGCAAACAGG
>denovo10628 Cxam1g2_6638 1..253
TACGAAGGGTGCAAGCGTTAATCGGAATTACTGGGCGTAAAGCGAGCGTAGGCGGCTACCTAAGTTGGATGTGAAAGCCCCGGGCTCAACCAGGGAACTGCATCCAAAACTGGGTTGCTAGAGTTCGAGAGAGGAGTGTGGAATTTCCTGTGTAGCGGTGAAATGCGTAGATATTGGTAGGAACACCAGTGGCGAAGGCGTCTCTCTGGCTGGACACTGACGCTGAGGTTCGAAAGCGTGGGGAGCAAACAGG
>denovo10629 Cxam2b_11284 1..211
TACGGAGGGTGCGAGCGTTAATCGGAATTACTGGGCGTAAAGCGTGCGTAGGCGGTTTGATAAGCCAGATGTGAAATCCCGGGGCTTAACCTCGGAACTGCATTTGGTACTGTTTTACTAGAGTACTGTAGAGGTGTGTGGAATTTCCAGTGTAGCGGTGGAATGCGTAGAGGTTGGAATGAACATCAGTGGCGAAGGCGGCCACCTGGAC
>denovo1063 Cxam2d_32398 1..253
TACGGAGGGTGCAAGCGTTAATCGGAATTACTGGGCGTAAAGCGTGCGTAGGCGGCTCCCTAAGTTGGATGTGAAAGCCCCGGGCTCAGCCTGGGAACTGCATCCAATACTGGGTGGCTAGAGTGCTAGAGAGGAGTGAGGAATTTCCTGTGTAGCGGTGAAATGCGTAGATATAGTAAGGAACACCTGTGGCGAAGGCGACACTCTGGATTGACACTGACGCTGAGGTACGAAAGCTTGGGGAGCAGACAGG
>denovo10630 Cxam2b_15445 1..201
TACGGAGGGTGCGAGCGTTAATCGGAATTACTGGGCGTAAAGCGCACGCAGGCGGTTTGTTAAGCTAGATGTGAAAGCCGCGGGCTCAACCAGGGATGGTCATCTAGAACTGGCACACTAGAGTCTTGGAGAGGGGTGTGGAATTTCAGGTGTAGGGGTGAAATGCGTAGATATCTGGAGGAACATCAGTGGCGAAGGCGA
>denovo10631 Cxam1h_1781 1..253
GACGAAGGGTGCAAGCGTTACTCGGAATCACTGGGCGTAAAGCGTACGCAGGCGGCAAGTTAAGACGGGTGTGAAATCCCGGGGCTCAACCACGGAACTGCATTCGGAACTGCCTACCTAGAATCGGTTAGAGGGATGCTGAATTACTGGTGTAGAGGTGAAATGCGTAGAGATCTGTAGGAATACCTATGGCGAAGGCTGCCCGCTGGGCCTTCGCTGACGCTGAGGCTCGAAAGCGTGGGGAGCAAACAGG
>denovo10632 Cxam1g2_8479 1..253
TACAGAGGGTCCAAGCGTTGTCCGGATTTATTGGGATTAAAGCGTCTGTAGGATGTTAATTAAGTCTGTAGTGAAATAAAGGAGCTCAACTCAATACCAGCTTTGGAAACTGGTTAGCTTGAGAATGTTAGAGGTAAGTGGAATTAATTGTGTAGCGGTGAAATGCGTAGATATTATTAAGAACACCAGAGGCGAAGGCTGCTTACTGGGACTTATCTGACTCTGATAGACGAAAGCATGGGGAGCGAAATGG
>denovo10633 Cxam1d_3503 1..253
TACAGAGGGTGCAAGCGTTAATCGGATTTACTGGGCGTAAAGCGTGCGTAGGCGGCTAAATAAGTAGGATGTGAAAGCCCAGGGCTAAACATCGGGAATGCATCCAATACTGGGTGGCTAGAGTGCGTGAGAGGAGTGTTGAATTTCCTGTGTAGCGGTGAAATGCGTAGATATCGGAAGGAACACCTTTGGCGAAGGCGACACTCTGGCTTTACACTGACGCTGAGGTACGAAAGCTTGGGGAGCAAACAGG
>denovo10634 Cxam2d_26520 1..253
TACATAGGGTGCGAGCGTTAATCGGAATTACTGGGCGTAAAGCGAGCGCAGATGGTTCGTTAAGCAGGATGTGAAATCCCCGGGCTCAACCTGGGAACTGCCTTCTTAACTGCCTTTCTAGAGTGTGGTAGAGGGAGGTAGAATTCCACGTGTAGCAGTGAAATGCGTAGAGATCTGGAGGAATACCTTTGGCGAAGGCAGCCTCCTGGTATAACACTGACATTGATGTTCGAAAGCGTGGGTAGCAAACAGG
>denovo10635 Cxam1b_11362 1..253
TACAGAGGGTGCAAGCGTTAATCGGAATTACCGGGCGTAAAGCGCGCGTAGGTGGTTTGTTAAGTTGAATGTGAAATCCCCGGGCTCAACCTGGGAACTGCATCCAAAACTGGCAAGCTAGAGTATGGTAGAGGGTAGTGGAATTTCCTGTGTAGCGGTGAAATGCGTAGATATAGGTAGGAACACCAGTGGCGAAGGCGACTACCTGAACTGATACTGACACTGAGGTGCGAAAGCGTGGGGAGCAAACAGG
>denovo10636 Cxam2d_29970 1..211
TACGGAGGGTGCAAGCGTTACTCGGAATTACTGGGCGTAAAGCGTGCGTAGGCGGCTTTTTAAGTTGGATGTGAAAGCCCAGGGCTCAACCATGGAACGGCATCCAAAACTGAGAGGCTAGAGTGCGGAAGGGGGGGGTGGAATTTCCTGTGTAGCGGTGAAATGCGTAGATATAGGAAGGAACAGCAGTGGCGAAGGCGACTCCCTGGTC
>denovo10637 Cxam2d2_5095 1..253
TACAGAGAGTGCAAACGTTGTACGGAATAAATGGGATTAAAGCGAGCGTAGGCGGCATTCTAAGTGTCTGGTGAAATCAAACCGCTAACCCGTAAAATTGCCTGGCATACTGGTGTGCTTGAGTCTGGTAGGGGAGAGGAGAACTCGTTGTGGAGCGGTGAAATGCTTAGATATCACGATGAATACCTGTGGCGAAGGCGGCTCTCTGGTCCTTGACTGACGCTGAGGCTCGAAAGCTAGGGTAGCGAACGGG
>denovo10638 Cxam1g_4039 1..253
TACGGAGGGTGAAAGCGTTAATCGGAATTACTGGGCGTAAAGCGTGCGTAGGCGGCTACCTAAGTTGGATGTGAAATCCCCGGGCTCAACCACGGAACTGCATCCAAAACTATGTGGCTAGAGTGCGAGAGAGGAGTGTGGAATTTCCTGTGTAGAGGTGAAATTCGTAGATATAGGTAGGAACACCAGTGGCGAAGGCGACACTCTGGCTTGACACTGACGCTGAGGTACGAAAGTGTGGGGAGCAAACAGG
>denovo10639 Cxam1g_4038 1..253
TACGGAGGGTGCAAGCGTTAATCGGAATTACTGGGCGTAAAGCGAGCGTAGGCGGCTACATAAGTTGGATGTGAAAGCCCGGGGCTCAACCTAGTAACTGCATCCAAAACTGGGTGGCTAGAGTGCGTGAGAGGAGTGTGGAATTTCTTGTGTAGCGGTGAAATGCGTAGATATTGGAAGGAACACCAGTGGCGAAGGCGTCTCTCTGGCTGGACACTGACGCTGAGGTTCGAAAGCGTGGGGAGCTAACAGG
>denovo1064 Cxam1c_10361 1..253
TACAGAGGGAGCAAGCGTTAATCGGAGTTACTGGGCGTAAAGCGCGCGTAGGTGGATAGATAAGTAGGATGTGAAATCCCCGGGCTCAACCAGGGAACTGCATTCAAAACTGACGAGCTAGAGTATGTTAGAGGGTTGTGGAATTTCCTGTGTAGCGGTGAAATGCGTAGATATTGGAAGGAACACCAGTGGCGAAGGCGACCACCTGGACTGTTACTGACACTGAGGTGCGAAAGCGTGGGGAGCAAACAGG
>denovo10640 Cxam1d_558 1..253
TACGAAGGGGGCTAGCGTTGCTCGGAATCACTGGGCGTAAAGGGCGCGTAGGCGGACTCTTAAGTCGGAGGTGAAAGCCCAGGGCTCAACCCTGGAATTGCCTTCGATACTGGGAGTCTTGAGTTCGGAAGAGGTTGGTGGAACTGCGAGTGTAGAGGTGAAATTCGTAGATATTCGCAAGAACACCAGTGGCGAAGGCGGCCAACTGGTCCGATACTGACGCTGAGGCGCGAAAGCGTGGGGAGCAAACAGG
>denovo10641 Cxam1b_2942 1..214
TACGAAGGGGGCTAGCGTTGCTCGGAATCACTGGGCGTAAAGGGCGCGTAGGCGGCCGATGAAGTCGGGGGTGAAATCCTGTGGCTCAACACCAGAATTGCCCTCGATACTGGTTGCCTTGAGACCGGCAGAGGCCAGCGGAACTGCGAGTGTAGAGGTGAAATTCGTAGATATTCGCAAGAACACCAGTGGCGAAGGCGGCTGGCTGGACCGG
>denovo10642 Cxam2a_4524 1..199
TACGGAGGGTGCAAGCGTTAATCGGAATTACTGGGCGTAAAGCGTGCGTAGGCGGCTACCTAAGTTGGATGTGAAATCCCAGGGCTCAACCTCGGAACTGCATCCAAAACTGTGTGGCTAGAGTGCGAGAGAGGAGTTTGGAATTTCCTGTGTAGCGGTGAAATGCTTAGATATAGGAATGAACACCAGTGGCGAAGGC
>denovo10643 Cxam1g_4037 1..253
TACGGAGGGTGCAAGCGTTAATCGGAATTACTGGGCGTAAAGCGTGCGTAGGCGGCTACCTAAGTTGGATGTGAAAGCCCCGGGCTCAACATGGTGCCATCATCCAAAACTGGGTGGCTTGAGTGAGAGAGAGGAGTGTGGAATTTCCTGTGTAGCGGTGGAATGCGTAGATATAGGAAGGAACACCAGTGGCGAAGGCGACACGCTGGCTGGACTCTGACGCTGAGGTACGAAAGCGTGGGGAGCAAACAGG
>denovo10644 Cxam1g_2378 1..253
TACGAAGGGTGCAAGCGTTAATCGGAATTACTGGGCGTAAAGCGAACGTAGGCGGCAACATAAGTTAGATGTGAAATCCCCGGGCTCAACATCGGAACTGCATAATAAACTGGGTGTCTAGAGTGCGAGAGAGGAGTGGGGAATTTCCTGTGTAGAGGTGAAATGCGTAGATATTGGAAGGAACACCAGTGGCGAAGGCGTCTATCTGGCTTGACACTGACGCTGAGGTGCGAAAGCGTGGGGAGCAAACAGG
>denovo10645 Cxam1g2_6058 1..253
TACGGAGGGTCCAAGCGTTAATCGGAATAACTGGGATTAAAGCGTGCGTAGGCGGCTACCTAAGTTGGATGTGAAAGCCCCGGGCTCAACCTGGAAACTGCATCCAAAACTGGTTGGCTAGAGTGCGAGAGAGGAGTGTGGAACATCCTGTGTAGCGGTGAAATGCTTAGATATAGGATTGAACACCTGTGGCGAAGGCGACACTCTTGCTTGACACTGACGCTGAGGTACGAAAGCGTGGGGAGCAAACAGG
>denovo10646 Cxam1d_4418 1..206
TACGTAGGTGCCAAGCGTTATCCGGAATTATTGGGCGTAAAGCGCGCGTAGGCGGTAATTTAAGTCTGATGTGAAAGCCAACGGCTCAACCCTGAAGTGTCATTGGAAACTGGATAACTTGAGTGCGGAAGAGGAAAGTGGAATACGATGTGTAGCGGTGAAATGCTCAGAGATATGTTTGAACACCAGTGGCGAAGGCGAGTTTC
>denovo10647 Cxam2d_12551 1..253
TACGGAGGGTGCAAGCGTTAATCGGAATTACTGGGCGTAAAGCGAGCGTAGGCGGCTACCTAAGTAGGATGTGAAAGCCCCGGGCTCAACCTGGGAACTGCATCCAAAACTGGGAGGCTAGAGTGCGCGAGAGGAGGGTGGAATTTCCTGTGTAGCGGTGAAATGCGTAGATATTGGATGGAACACCAGTGGCGAAGGCGACCCTCTGGCTTGACACTGACGCTGAGGTTCGAAAGCGTGGGGAGCAAACAGG
>denovo10648 Cxam3d_11749 1..253
TACGTAGGGCGCAAGCGTTGTCCGGAATTATTGGGCGTAGAGAGCTCGTAGGCGGTTTGACGCGTCTGCTGTGAAAGCCCGGGGCTTAACCCCGGGTCTGCAGTGGGTACGTGCAGACTTGAGTGCAGTAGGGGAGACTGGAACTGCTGGTGTAGCGGTGTAATGCGCAGAGATCTGGATGAACACCGATGGCGAAGGCTGGTCTCTGGGCTGTTACTGACGCTGAGGTGCGAAAGCATGGGGAGCGAACAGG
>denovo10649 Cxam3a_35736 1..253
TACGAAGGGGGCTAGCGTTGTTCGGAATTACTGGGCGTAAAGCGCGCGTAGGCGGATTGATCAGTCAGGGGTGAAATCCCGGGGCTCAACCTCGGAACTGCCTCCAAAACTGCTAGTCTAGAGTTCGAGAGAGGTGAGTGGAATTCCGAGTGTAGAGGTGAAATTCGTAGATATTCGCAGGAACACCAGTGGCGAAGGCGGCTCACTGGCTCGATACTGACGCTGAGGTGCGAAAGTGTGGGGAGCAAACAGG
>denovo1065 Cxam2b_3390 1..253
TACAGAGGGTGCAAGCGTTAATCGGAATTACTGGGCGTAAAGCGCGCGTAGGTGGTTTGTTAAGTTGGAAGTGAAATCCCCGGGCTCAACCACGGAACTGCATTCAAAACTGACTGACTAGAGTATGGTAGAGGGTGGTGGAATTTCCTGTGTAGCGGTGAAATGCGTAGATATAGGAAGGAACACCTGTGGCGAAGGCGACCACCTGGACTGATACTGACACTGAGGTGCGAAAGCGTGGGGAGCAAACAGG
>denovo10650 Cxam1f_628 1..253
TACGTAGGGTCCGAGCGTTGTCCGGAATTATTGGGAGTAAAGGGCTCGTAGGCGGTTAGTTGCGTCGGGAGTGAAAACTCAGGGCTTAACCCTGAGCATGCTTCCGATACGGGCAGACTAGAGGTATGCTGGGGAGAACGGAATTCCTGGTGTAGCGGTGAAATGCGCAGATATCAGGAGGAACACCGGTGGCGAAGGCGGTTCTCTGGGCATTACCTGACGCTGAGGAGCGAAAGTGTGGGGAGCGAACTGG
>denovo10651 Cxam1c_29722 1..253
TACGGAGGGTGCAAGCGTTAATCGGAATTACTGGGCGTAAAGCGTGAGTAGGCGGCTACCTAAGTTGGAAGTGAAAGCCCCGGGCTCAACCTGGGAACTGCATCGAAAACTGTGTGGCTAGAGTGCGTTAGAGGAGTGTGGAATTTCCTGTGTAGAGGTGAAATTCGTAGATATAGGAAGGAACACCAGTGGCGAAGGCGTCTCTCTGGCTTTACACTGACGCTGAGGCACGAAAGCGTGGGGAGCAAACAGG
>denovo10652 Cxam3e_46 1..253
GACGGAGGGGGTTAGCGTTGTTCGGAATAACTGGGCGTAAAGAGCACGTAGGCGGACTGAAAAGTTGGGGGTGAAATCCCGAGGCTCAACCCCGGAACTGCCTTCAAAACTCCCATTCTAGAGAGCGTGAGAGGATAGTAGAATTACTAGTGTAGAGGTGAAATTCGTAGATATTAGTAGGAATACCAGTGGCGAAGGCGTCTCTCTGGAGCGATACTGACGCTGAGGTGCGAAAGTGTGGGGAGCAAACAGG
>denovo10653 Cxam1d_4410 1..253
TACAGAGGGAGCAAGCGTTGATCGGAATTACTGGGCGTAAAGCGCACGTAGGCGGCTATTCAAGTAAGAGGTGAAATCCCCGGGCTCAACCCCGGAACTGCCTTATAAACTGCATTGCTAGAATAGTGGAGAGGGGAGTGGAATTACGTGTGTAGAGGTGAAATTCGTAGATATTGGTAGGAACACCAGTGGCGAAGGCGACTCACTGGACTGATATTGACGCTGAGGTGCGAAAGCGTGGGGAGCAAACAGG
>denovo10654 Cxam1h_530 1..253
TACGAAGGGGGCAAGCGTTACTCGGAATTAATGGGCGTAAAGCGAGCGTAGGCGGTTTAATAGGTAGAAAGTGAAAGCCCTTGGCTCAACCAAAGAATTGCTTACAAAACTGTAAAACTAGAGTATTAGAGAGGATAGTAGAATTCCTGATGTAGGGGTGAAATCCGTAGATATCAGGAGGAATATCGTAGGCGAAAGCATCTGTCTGGCTATATACTGACGCTGTTGCTCGAAAGCGTGGGGAGCAAACAGG
>denovo10655 Cxam1f_620 1..253
TACGAAGGGGGCTAGCGTTGTTCGGATTAACTGGGCGTAAAGCGCACGTAGGCGGAGTATCCAGTAAGAGGTGAAATGCCCGGGCTCAACCTCGGAACGGCCTTTGATACTGATATGCTTGAGTTTGGAAGAGGGTAGTGGAACTCCAAGTGTAGAGGTGAAATTCGTAGATATTGGAAAGAACACCAGTGGCGAAGGCGGCTCACTGGCTCGGTACTGACGCTGAGGTGCGAAAGCGTGGGGAGCAAACAGG
>denovo10656 Cxam1d_4417 1..253
TACGGAGGGTGCCAGCGTTAATCGGAATTACTGGGCGTAAAGCGTGCGTAGGCGGGTACATAAGTAGGATGTGAAAGCCCCGGGCTAAACCTGGGAACTGCATCCTAAACTGGGTGGCTCGAGTTCGAGAGAGGATGGTGGAATTTCCTGTGTAGCGGTGAAATGCGTAGATATCGGAAGGAACACCAGTGGCGAAGGCGTCACTCTGGCTTGACACTGACGCTGAGGTACGAAAGCGTGGGGAGCAAACAGG
>denovo10657 Cxam2a_18915 1..252
TACGTAGGTCCCGAGCGTTATACGGATTTAATGGGCGTAAAGCGAGCGCAGGCGGATAGATAAGTCAGAAGTTAAAGGCTTTGGCTTAACCATAGTACGCTTTGGAAACTGTTTAACTTGAGTCCAGAAGGGGAGAGTGGAATTCCATGTGTAGCGGTGAAATGCGTAGATATATGGAGGAACACCTGTGGCGAAAGCGGCTCTCTGGTCTGTTACTGACGCTGAGGCTCGAAAGCGTGGGGAGCAAACAGG
>denovo10658 Cxam3a_3604 1..253
TACGGAGGGTGCAAGCGTTAATCGGAATTACTGGGCGTAAAGCGTGAGTAGGAGGCTACATAAGTTGGATGTGAAAGCCCCGGGCTCAACCTGGGAAATGCATCCAAAACTGGGTGTCTAGAGTTCTAGAGAGGAGTGTGGAATTTCATGTGTAGCGGTGAAATGCGTAGATATATGAAGGAACACCTGTGGCGAAGGCGACACTCTGGATTGACACTGACTCTGAGTTACGAAAGCGTGGGGAGCAAACAGG
>denovo10659 Cxam1c_3075 1..209
TACGGAGGGTGCAAGCGTTAATCGGAATTACTGGGCGTAAAGCGTGCGTAGGCGGATACCTAAGTTGGATGTGAAAGCCCCGGGCTAAACCTTGGAACTGCATCCAAAACTGGTTTGCTAGAGTTCGAGAGAGGATTGTGGAATTTCCTGTGTAGCGGTGAAATGCGTAGATATAGGAAGGAACACCAGTGGCGAAGGCGACACTCTGG
>denovo1066 Cxam3d_7736 1..217
GACGGAGGGGGCAAGCGTTGTCCGGACTCACTGGGCGTAAAGCGCACGTAGGCGGACGGGTGCGTCGGTGCTGAAAGCGCCAGGCTCAACTTGGCGAGGCGTGCCGATACGACCCGACTCGAGGCAGGCAGAGGGGGGCGGCATTCCGGGTGTAGTGGTGACATGCGTCGAGCGCCGGAGGAACGCCTGTGGCGCAAGCGGCCACCTGGGCCGGACC
>denovo10660 Cxam2b_33722 1..200
TACGGAGGGTCCGAGCGTTATTCGGAATTAATGGGCGTAAAGCGACCGTAGGCGGTTATTTAAGTCAGATGTGAAAGCCCCGGGCTCAACCTTGGAACTGCACCTGATACTGCTTATCTAGAGTACAGTAGAGGTTGCTGGAATTTCCTGTGTAGCGGTGAAATGCGTAGATATAGCAATGAACACCTGTGGCGAAGGCG
>denovo10661 Cxam2d2_4277 1..253
TACGTAGGGTGCCAGCGTTGTCCGGAATTATTGGGCGTAAAGAGATTGTAGGCGGTTTGTCGCGTCTGATGTGAAAAAAAAGGGCTTAACACTGGACGTGCAGTGGGTACGGGCAGACTAGAGTGTGGTAGGGGAGACTGGAATTCCTGGTGTAGCGGTGGAATGCGCAGATATCAGGAGGAACACCGATGGCGAAGGCAGGTCTCTGGGCCATTACTGACGCTGAGAATCGAAAGCATGGGGAGCGAACAGG
>denovo10662 Cxam2c_5612 1..253
TACGGAAGGTGCAAGCGTTAATCGGAAATACTGGGCGTAAAGCGCACGCAGGCGGTATGTGAAGTAAGATGTGAAATCCCAGGGCTCAACCTGGGAACTGCATCTGATACTGGCAAGCTTGAGTCCGGTAGAGGTGGGTAGAATTCCTGGTGTAGCGGTGAAATGCGTAGAGATCTGGAGGAATACCGGTGGCGAAGGCGGCCCCCTGGACGCAGACTGACGCTCAGGTGCGAAAGCGTGGGGAGCAAACAGG
>denovo10663 Cxam2d2_4901 1..253
TACGGAGGGTGCCAACGTTAATCGGAATTACTGAGCGTAAAGCGCGCGTAGGAGGTTTGATAAGTCGGATGTGAAAGCCCCGGGCTTAACCTGGGAACTGCATTCCAAACTGTCAGGCTAGAGTATGGTAGAGGGAGGTAGAATTTCCTGTGTAGCGGTGAAATGCGTAGATATAGGTAGGAATGCCGGTGGCGAAGGCGGCCTCCTGGACTAATACTGACGCTGAGGTGCGAAAGCGTGGGGAGCAAACAGG
>denovo10664 Cxam2a_6748 1..253
TACAGAGGGTGCAAGCGTTAATCGGAATAACTGGGAGTAAAGCGAGCGTAGGTGGTTCGTTAAGTAGGATGTGAAATCCCCGGGCTCAACCTGGGAAATGCGTTCAAAACTGACGAGCTAGAGTATGGTAGAGGGTGGTGGAATTTCCTGTGTAGCGGTGAAATGCGTAGATATAGGATGGAACACCAGTGGCGAGGGCGACCACCTGGACTGATACTGACACTGAGGTGCGAAAGCGTGGGGAGCAAACAGG
>denovo10665 Cxam1c_26409 1..253
GACGGAGGGGGTTAGCGTTGTTCGGAATTACTGGGCGTAAAGCGCACGTAGGCGGATCGGACAGTTGGGGGTGAAATCCCGGGGCTCAACCCCGGAACTGCCTGCAAAACGTCCGGTCTAGAGTTCGAGAGAGGTGAGTGGAATTCCGAGTGTAGAGGTGAAATTCGTAGATATTCGGAGGAATACCAGTGGCGAAGGCGGCTCACTTGCTCGATACTGACGCTGAGGTGCGAAAGTGTGGGGAGCAAACAGG
>denovo10666 Cxam2a_6745 1..253
TACGAAGGGTGCAAGCGTTAATCGGAATTACTGGGCGTAAAGCGAACGTAGGCGGCTACCTAAGTTGGATGTGAAAGCCCCGGGCTCAACCTCGGAACTGCATCCAAAACTGGGTGGCTAGAGTGCGAGAGAGGAGTGTGGAATTTCCTGTGTAGCGGTGAAATGCGTAGATATAGGTAGGAACACCAGTGGCGAAGGCGACTCTCTGGCTTGACACTGACGCTGAGGTTCGAAAGCGTGGGGAGCAAACAGG
>denovo10667 Cxam2d2_4908 1..253
TACGTAGGGTGCAAGCGTTACACGGATTTATTGGGATTAAAGCGTGCGTAGGCGGATTTATAAGTTAAAAGTGAAAGCCAATAGCTCAACAAAAGAATTGCTTACAAAACTGAAATACTAGAGTATTTGAAAGGAAAGAAGAATTGCTGATGTAGGGGTGAAATCCGTAGATATCAGGATGAATATCGAAGGCGAAAGCATCTGTCTGGCTAAATACTGACGCTGTTGCACGAAAGCGTGGGGAGCTAACAGG
>denovo10668 Cxam3e_24219 1..254
GACGGAGGGTGCAAACGTTAATCGGAATTACTGGGCGTAAAGCGCGCGTAGGCGGTATGTTAAGTGGGATGTGAAAGCCCCGGGCTCAACCTGGGAACTGCATTGCAACCTGACAAACTAGAGTGTAGTAGAGGGAGGTGGAATTTCCTGGGGAGCGGAGGAAGGCGTAGATCTGGGAAGGAACACCAGTGGCGAAGGCGACCTCCTGGACTAACACTGACGCTGAGGTGCGACAGCGTGGGGAGCAAACAGCG
>denovo10669 Cxam3d_352 1..253
GACAGAGGATGAAAGCGTTATCCGGAATGATTGGGCGTAAAGCGACTGTAGGTGGCTTTTAAAGTTCGCTGTCAAATACCAAGGCTCAACCCAGGACAGGTGGTGAAAACTACTAAGCTAGAGTACGTTAGGGGCAGAGGGAATTTCCGGTGGAGCGATGAAATTCGTAGAGATCGGAAGGAACACCAACGGCGAAAGCTCTCTGCTGGGTCGACACTGACACTGAGAGACGAAAGTTAGGGGAGCGAATGGG
>denovo1067 Cxam1g_1348 1..253
TACGGAGGGTGCAAGCGTTAATCGGAATTACTGGGCGTAAAGCGAGAGAAGGCGGCTACATAAGAAGGATGTGAAAGCCCCGGGCTAAACCTCGGAACAGCATCCTAAACTGGGTGGCTAGAGTGCGAGAGAGGAGTGTGGAATTTCCTGTGTAGCGGTGAAATGCGTAGATATAGGAAGGAATACCTGTGGCGAAGGCGTCACTCTGGCTTGACACTGACGCTGAGGTACGAAAGCGTGGGGAGCAAACAGG
>denovo10670 Cxam3e_1421 1..199
TACGAAGGGTCCCAGCGTTATACGGAATAAATGGGATTAAAGGGACAGTAGGCGGAAATTCAAGTAAGGGGTGAAATTAAGTGGCTAAACCAAAACAATGCCTTTAAGACTGCATATCTTGAGTCTGTGTTGGGATTAAGGAAAATGTGGTGTAGAGGTGAAATTCTTAGATATAACTTTGAACACCGATCGCGAAGGC
>denovo10671 Cxam3e_41634 1..253
TACGAAGGGGGCAAGCGTTGTTCGGAATTACTGGGCGTAAAGGGCGAGTAGGCGGATTGTCAAGTCAGGGGTGAAATTCCGGGGCTTAACCACGGCACTGCCTTTAAGACTGATATTCTTGTGTACGTGAGGGGTTAATGGAGTTCCTAGTGTAGAGGTGAAATTCGTAGATATTAGGTGGAACACCGGTGGCGAAGGCGTTTATCTGGCACATTACTGACGCTGAGGCGCGAAAGCGTGGGGAGCAAACAGG
>denovo10672 Cxam1g_7667 1..253
CACGGAGGGTGCAAGCGTTAATCGGAATTACTGGGCGTAAAGCGTGCGTAGGCGGCTACCTAAGTTGGATGTGAAAGCCCCGGGCTCAACCTGGGAACTGCATCCAAAACTGGGTGGCTAGAGTGCGGGAGAGGAGTGTGGAATTTCCTGTGTAGCGGTGAAATGCGTAGATATAGGAAGGAACACCAGTGGCGAAGGCGACACTCTGGCTTGACACTGACGCTGAGGTACGAAAGCGTGGGGAGCAAACAGG
>denovo10673 Cxam1g2_12785 1..253
TACGGAGGGGGTTAGCGTTGTTCGGAATTACTGGGCGTAAAGCGCACGTAGGCGGATCAGAAAGTTGGGGGTGAAATCCCGGGGCTCAACCCAGGAACTGCCTCCAAAACTCCTGGTCTTGAGTTCGAGAGAGGTGAGTGGAATTCCGAGTGTAGAGGTGAAATTCGTAGATATTCGGTGGAACACCAGTGGCGAAGGCGGCTAACTGGACTGATACTGACGCTGAGGTGCGAAAGTGTGGGGAGCAAACAGG
>denovo10674 Cxam3a_27919 1..253
TACGGAGGGAGCAAGCGTTAATCGGAATTACTGGGCGTAAAGCGAGCGTAGGCGGCTACCTAAGTTGGATGTGAAAGCCCCGGGCTCAACCTCGGAACTGCATCCAAAACTGGGTGGCTAGAGTGCGATAGAGGAGAGTGGAATTCCCTGTGTAGCGGTGAAATGCGTAGATATAGGCAGGAACACCAGTGGCGAAGGCGACACGCTGGCCTGACACTGACGCTGAGGTACGAAAGCGTGGGGAGCAAACAGG
>denovo10675 Cxam1e_1016 1..253
TACGAAGGGTGCAAGCGTTAATCGGAATTACTGGGCGTAAAGAGTGCGTAGGAGGATACCTAAGATGAATGTGAAAGCCCAGGGCTCAACCTTGGAACTGCATCCAAAACTGGGTGGCTAGAGTGCGTGAGAGGATGGTTGAATTTCCTGTGTAGCGGTGAAATTCGTAGATATAGGTATGAATACCAGTGGCGAAGGCGACACTCTGGTGTGACACTGACGCTGAGGCACGAAAGCGTGGGGAGCAAACAGG
>denovo10676 Cxam1h_7258 1..253
TACGGAGGGTGCAAGCGTTAATCGGGATTACTGGGCGTAAAGAGTGCGTAGGAGGCTACCTAAGTTGGATGTGAAAGCCCCGGGCTAAACCTGGGAAATGCATCCAAAACTGGGTGCCTAGAGTGCGAGGGAGGAGTGTGGAATTTCCTGTGTAGCGGTGAAATGCGTAGAGATCGGAAGGAACACCAGTGGCGAAGGCGTCACGCTGGATTTACACTGACTCTGAGGTACGAAAGCGTGGGGAGCAAACAGG
>denovo10677 Cxam1g_10778 1..253
TACGGAGGGTGCAAGCGTTAATCGGAATTACTGGGCGTAAAGCGTGCGTAGGCGGATACCTAAGTAGGAAGTGAAAGCCCCGGGCTCAACCTGGGAACTGCATCGAAAACTGGGTGGCTAGAGTTCGAGAGAGGTGGGTGGAATTCCCAGTGTAGCGGTGAAATGCGTAGATATTGGGAGGAACACCAGTGGCGAAGGCGACACTCTGGCTTGACACTGACGCTGAGGTTCGAAAGCGTGGGGAGCAAACAGG
>denovo10678 Cxam2b_595 1..253
TACGAAGGGGCCTAGCGTTGTACGGAATCACTGGGATTAAAGCGAACGTAGGCGGAAAGATAAGTAAGGGGTGAAATACAGGGGCTCAACCTAAGAACTGCCTTTGATACTGTCTGTCTTGAGTCGGTGAGGAGTGTCAGGAACTCCGAGTGTAGAGGTGAAATTCGTAGATATTCGTTAGAACACCTTTGGCGAAGGCTGGTCACTTTCTCGGTACTGACGCTGAGGTTCGAAAGCGTGGGGAGCTAACTGG
>denovo10679 Cxam2d_107 1..253
TACGTAGGGTGCGAGCGTTGACCGGAATTACTGGGCGTAAAGAGCTCGAAGGTGGTTTGTCGCGAAGTTTGTGTAGCCCGCAGCTTAACTGCGGGACTGCAGGCGATACGGGCATAACTTGAGTGCTGTAGGGGAGACTGGAATTCCTGGTGTAGCGGTGGAATGCGCAGATATCAGGAGGAACATCGATGGCGAAGGCATGTCGCTGGGCAGTTACTGACGCTCAGGAGCGAAAGTATGGGTAGCGAACAGG
>denovo1068 Cxam3e_13988 1..253
TACAGAGGGTGCAAGCGTTAATCGGAATTACTGGGCGTAAAGCGCGCGTAGGAGGATCGATAAGTTGGATGTGAAATCCCCGGGCTCAACCTGGGAACTGCATTCAAAACTGTCGAGCTAGAGTACGTGAGAGGGTTGTGGGATTTCCTGTGTAGCGGTGAAATGCGTAGATATAGGAAGGAACACCAGTGGCGAAGGCGACCAGCTGGAGTGATACTGACACTGAGGTGCGAAAGCGTGGGGAGCAAACAGA
>denovo10680 Cxam3d_1888 1..253
GACGAAGGGGGCAAGCGTTGTCCGGACTCACTGGGCGTAAAGCGCACGTAGGAGGACGGGTGCGTCGGTGCTGAAATCGCCAGGCTCAACTACGCGAGGCGTGCCGATACGAACCTACTCGAGGCAGGCAGAGGGTTGCGGAATTCCGTGTGTAGTGGTGAAATGCGTAGAGATCCGGAGGAACGCCTGTGGCGCAAGCGGCCACCTGGGCCTGACCTGACGCTGAGGTGCGAAAGCGTGGGGAGCTAACCGG
>denovo10681 Cxam1g2_19242 1..253
GCCGGAGGGTGCAAGCGTTAATCGGAATTACTGGGCGTAACGCGTGCGTCGGCGGCTACCTAAGTTGGATGTGAAAGCCCCGGGCTCAACCTGGGACCTGCAGCCAAAACTGGGGGGCTCGAGTGCGAGAGAGGAGGGGGGAATTGCCTGTGTAGCGGGGAAATGCGGAGATCGAGGAAGGAACACCAGTGGCGAAGGCGACACTCTGGCTTGACACTGACGCTGAGGTACGAAAGCGTGGGGAGCAAACAGG
>denovo10682 Cxam3b_3085 1..253
GACGGCGGGGGCTAGCGTTGTTCGGATTTACTGGGCGTAAAGCGCACGTAGGCGGCATATTAAGTTAGAGGTGAAAGGCCCGGGCTCAACCTGGGAACGGCCTTTGATACTGGGAGGCTGGCGTTCGGAAGAGGGAAGGGGAATTCCAAGTGTAGCGGTGACATTCGTAGATATTTGGAAGAACCCCGGGGGCGAATGCGCCATCCTGGGCGAAGACTGACACTGAGGTGCGAAAGCGTGGGGAGCAAACCGG
>denovo10683 Cxam2b_4818 1..253
TACGGAGGGTGCCAGCGTTAATCGGAATTACTGGGCGTAAAGCGTACGCAGGCGGTTAGATAAGTAAGATGTGAAAGCCCCGGGCTCAACCAGGGAACTGCATTTTAAACTGGCTAACTAGAGTGCGGCAGAGGTTGGTAGAATTTCAGGTGTAGCGGTGAAATGCGTAGAGATCTGAAGGAATACCGATGGCGAAGGCATCCAGCTGGGCCGACACTGACGCTCATGTACGAAAGCGTGGGTAGCAAACAGG
>denovo10684 Cxam2b_4768 1..254
TACGTAGGGTGCAAGCGTTAACCGGATTTACTGGGCGTAAAGAGCTCGTAGGTGGTTTGTAGCGTCATCTGTGAAATACCAGGGCTAAACTAAGGGCGTGCAGGCCATACGGGCACGCCTAGAGTTCTATAGGGGGAACTGGAATTCCTGGTGTAGCGGTGAAATGCGCAGAGATCAGGAGGAATACCTATGGCGAAGGCAGGCTACTGGTCTTTTACTGACTCTGAGGAGCGAAAGCATGGGGAGCGAACAGG
>denovo10685 Cxam1h_18084 1..253
TACAGAGGGTGCAAGCGTTAATCGGAATTACTGGGCGTAAAGCGCGCGTAGGTGGTTCGTTAAGATGGATGTGAAATCCCCGGGCTGAACCTGGGAACTGCATTCATAACTGTCGTGCTAGAGTATGGTAGAGGCGGGTGGAATTTCCTGTGTAGCGGTGAAATGCGTAGATATAGGAAGGAACACCAGTGGCGAAGGCGTCCAGCTGGACTGATACTGACACTGAGGTGCGAAAGCGTGGGGAGCAAACAGG
>denovo10686 Cxam1d_3939 1..213
TACAGAGGGTGCAAGCGTTAATCGGAATTACTGGGCGTAAAGCGCGCGTAGGTGGTTCGATAAGTTGGATGTGAAATCCCCGGGCTCAACCTGGGAACTGCATTCAAAACTGACGTGCTAGAGTATGGGAGAGGGTGGTGGAATTTCCTGTGTAGCGGGGAAATGCGTAGATATAGGTAGGAACACCAGTGGCGAAGGCGTCCACCTGGTCTG
>denovo10687 Cxam3a_13691 1..253
TACGGAGGGTGCAAGCGTTAATCGGAATTACTGGGCGTAAAGCGTGCGTAGGCGGCTACCTAAGTTGGATGTGAAAGCCCCGGGCTCAACCTGGGAACTGCATTTCGAACTGGCAAACTAGAGTGTGATAGAGGGTGGTAGAATTTCAGGTGTAGCGGTGAAATGCGTAGAGATCTGAAGGAATACCGATGGCGAAGGCGACACTCTGGCTTGACACTGACGCTGAGGTACGAAAGCGTGGGGAGCAAACAGG
>denovo10688 Cxam3c_712 1..253
TACAGAGGGTTCAAGCGCTAATCGGAATTAATGGGAGTAAAGCGCGCGTAGGTGGTTCTTTAAGTAGGATGTGAAATAAACGGGCTCAACCTGAGAAATGCATTCAAAACTGACGAGCTAGAGTATGGTTGAAGGTGCTGGAATATCCTGTGTAGCGGTGAAATGCTTAGATATAGGATGGAACTCCATTTGCGAAGGCTAGCACCTTTACTGATACTGACACTGATGTGCGAAAGCGTGGTGAGCAAACAGG
>denovo10689 Cxam1g2_1498 1..253
TACGGAGGGTGAAAGCGTTAATCGGAATTACTGGGCGTAAAGCGTGCGTAGGAGGCTACATAAGTAGGATGTGAAATCCCCGGGCTCAACCTGGGAACTGCATCCAAAACTGGGTTGCTAGAGTGCGAGAGAGGAGTGTGGAATTTCCTGTGTAGCGGTGAAATGCGTAGATATAGGAAGGAACACCATTGGCGAAGGCTACAATCTGGCTTGACACTGACGCTGAGGTACGAAAGCGTGGGGAGCAAACAGG
>denovo1069 Cxam1d_8233 1..253
TACGGAGGGTCCCAGCGTTAATCGGAATTACTGGGCGTAAAGCGAGCGTAGGCGGCTACATAAGTAGGATGTGAAAGCCCCGGGCTCAACCTGGGAACTGCACCCAATACTGGGTTGCTAGAGTCCTAGAGAGGCGTGTGGAATTTCCTGTGTAGCGGTGAAATGCGTAGATATAGGAAGGAACACCAGTGGCGAAGGCGACACGCTGGCGTGACACTGACGCTGAGGTACGAAAGCGTGGGGAGCAAACAGG
>denovo10690 Cxam3e_17854 1..200
TACGAAGGGTGCAAGCGTTGTTCGGAATTACTGGGCGTAAAGCGCGTGTAGGAGGATTGTCAAGTTAGCTGTGAAAGACCCGGGCTTAACCTCGGCACTGCATTTAAGACTGATAATCTAGAGTATGTGAGGGGATTATGGAATACCAAGTGTAGCGGTGAAATTCGTAGATATTAGGTGGAACACCGGTGGCGAAGGCG
>denovo10691 Cxam1c_11814 1..253
TACGAAGGGAGCAAGCGTTAATCGGAATTACTGGGCGTAAAGCGAGCGTAGGCGGCTACCTCAGTTGGATGTGAAAGCCAAGGGCTCAACCTGGGAACTGCATCCAAAACTGTGTTGCTAGAGTTCGAGAGAGGAGTGTGGAATTTCCTGTGTAGCGGTGAAATTCGTAGATATAGGAATGAACACCAGTGGCGAAGGCGACACTCTGGCTTTACACTGACGCTGAGGCTCGAAAGCGTGGGGAGCAAACAGG
>denovo10692 Cxam1g2_13835 1..253
TACGGAGGGTGCAAGCGTTAATCGGAATTACTGGGCGTAAAGCGAGCGTAGGCGGCTACCTAAGTTGGATGTGAAAGCCCCGGGCTCAACCTGGGAACTGCATCCAAAACTGGGTGGCTAGAGTGCGTGAGAGGAGGGTGGAATTTCCTGTGTAGCGGTGAAATGCGTAGATATAGGAAGGAACACCAGTGGCGAAGGCGACACTCTGGCATGACACTGACGCTGAGGTACGAAAGCGTGGGGAGCAAACAGG
>denovo10693 Cxam1c_11813 1..253
TACGGAGGGTGCAAGCGTTAATCGGAATTACTGGGCGTAAAGCGTGCGTAGGCGGCTACCTAAGTTGGAAGTGAAAGCCCCGGGCTCAACCACGGAACTGCAACCAAAACTGGGTGGCTAGAGTGCTAGAGAGGAGTGTGGAACTTCCTGTGTAGCGGTGAAATGCGTAGATATAGGAATGAACACCAGTGGCGAAGGCGACACCCTGGCTTGACACTGACGCTGAGGTACGAAAGCGTGGGGAGCTAACAGG
>denovo10694 Cxam1g2_1491 1..253
TACGGAGGGTGCAGGCGTTAATCGGAATTACTGGGCGTAAAGCGAGAGAAGGAGGATACCTAAGTAGGATGTGAAAGCCCCGGGCTCAACCTGGGAAAAGCATCAAAAACTGGGTGTCTAGAGTGCGAGAGAGGCGTGTTGAATTTCCTGTGTAGCGGTGAAATGCGTAGATATAGGAAGGAATACCAGTGGCGAAGGCGACACTCTGGCTTGACACTGACTCTGAGTTTCGAAAGCGTGGGGAGCAAACAGG
>denovo10695 Cxam1g_5127 1..253
TACGGAGGGTGCAAGCGTTAATCGGAATTACTGGGCGTAAAGCGTAAGAAGGAGGCTACATAAGTTGGATGTGAAAGCCCCGGGCTCAACCTCGGAACAGCATCCAAAACTGGGTGTCTAGAGTGCGAGAGAGGAGTGTTGAATTTCCTGTGTAGCGGTGAAATGCGTAGAGATAGGAAGGAATACCTGTGGCGAAGGCGACACTCTGGCTTGACACTGACTCTCAGTTTCGAAAGCGTGGGGAGCAAACAGG
>denovo10696 Cxam3e_19061 1..253
TACGAAGGGGCCAAGCGTTATACGGAATAACTGGGAGTAAAGGGACAGAAGGCGGAAAATCAAGTAAGGGGTGAAATTAAGCGGCTTAACCTCAACAATGCCTTTAAGACTGATTGTCTAGAGTATGTGAGGGGATAATGGAATACCTTGTGTAGGGGTGAAATTCGTAGATATTACGTTGAACACCGGTGGCGAAGGCGATTATCTGGCACATTACTGACGCTGAGGCGCGAAAGCGTGGGGAGCAAACTGG
>denovo10697 Cxam2c2_6649 1..253
TACGGAGGGGGCGAGCGTTGTTCGGAATTACTGGGCGTAAAGGGCGCGTAGGCGGTGACGCTAGTCAGACGTGAAAGCCCCGGGCTCAACCTGGGAGGTGCGTTTGATACTGCGTTCCTTGAGTTCGATAGAGGGACGTAGAATTCCACGTGTAGAGGTGAAATGCGTAGATATCGGTAGGAACACCAGTGGCGAAGGCGTCTTCCTGGCCCAATACTGACGCTGAGGTGCGAAAGCGTGGGGAGTAAACAGG
>denovo10698 Cxam3e_19065 1..253
TACGGAGGATGCAAGCGTTAAACGGAATAACTGGGCGTAAAGCGTGCGTAGGATGCAACCTAAGTTGGATGTTAAAGACACGGGCTCAACCTGGGAAAAGCATCCAAAACTGGGTGGCTTGAGTGCGAGAGAGGAGTTTGGAATTTCCTGTGTAGCGGTGAAATGCGTAGATATATGAATGAACACCAGTGGCGAAGGCGACACTCTGGGTTTACACTGACTCTGAGGTACGAAAGCGAGGGGAGCAAACAGG
>denovo10699 Cxam1h_27075 1..253
TACAGAGGGTGCAAGCGTTAATCGGAAATACTGGGCGTAAAGCGCGCGTAGGTGGTTTGTTAAGTTGAATGTGAAATCCTCTGGCTTAACTGGGGGCTTGCGGTGGGTACGGGCCGGCTTGAGTGCGGTAGGGGAGACTGGAACTCCTGGTGTAGCGGTGGAATGCGCAGATATCAGGAAGAACACCGGTGGCGAAGGCGGGTCTCTGGGCCGTTACTGACGCTGAGGAGCGAAAGCGTGGGGAGCGAACAGG
>denovo107 Cxam1d_8377 1..253
TACGGAGGGTGCAAGCGTTAAACGGAATTAATGGGCGTAAAGCGTGCGTAGGCTGCTAACTAAGTTGGATGTGAAAGAAACTGGCTCAACCTTAGAACTGTATCCTAAACTGCTTGGCTAGAGTGCTAGAGTGGAGTCAGGAATTTCCTGTGTAGCGGTGAAATGCGTAGATATAGCAAGGAACACCAGTGGCGAAGGCTACAGTCTGGCTTGTCACTGACGCTGAGGTACGAAAGCGTGGGGAGCAAACTGG
>denovo1070 Cxam2a_7183 1..211
TACAGAGGGTGCAAGCGTTAATCGGAATTACTGGGCGTAAAGCGAGCGTAGGCGGCAACATAAGTAAGATGTGAAAGCCCCGAGCTCAACAACGGAACTGCATCATATACTGGGTTGCTAGAGTCCGATAGAGGAGTGTTGAATTACCTGTGTAGCGGTGAAATGCGTAGATATTGGTAGGAACACCAGTGGCGAAGGCGTCTCTCTGGAT
>denovo10700 Cxam1e_14707 1..253
TACGGAGGGGGTTAGCGTTGTTCGGAATTACTGGGCGTAAAGCGCACGTAGGCGGACCAGAAAGTTGGGGGTGAAATCCCGGGGCCAAGGTCCAGAACTGCCTCCAAAACTGCTGGTCTAGAGTTCGAGAGAGGTGAGTGGAATTCCGAGTGTAGAGGTGAAATCCGTAGATATTCGGAGGAACACCAGTGGCGAAGGCGGCTCACTGGCTCGATACTGACGCTGAGGTGCGAAAGTGTGGGGAGCAAACAGG
>denovo10701 Cxam3d2_5777 1..253
TACGTAGGGTGCCAGCGTTAATCGGAATTACTGGGCGTAAAGCGAGCGCAGACGGTTACTTAAGCAGGATGTGAAATACCCGGGCTAAACCTGGGAACTGCGTTCTGAACTGTGTGACTAGAGTCTGTCAGTGGTAGGTAGAATTCCACGTGTAGCTGTGAAATGCGTAGAGATTTGGAGGAATACCGATGGCGAAGGCAGCCTGCTGGGATAACACTGACGTTCATGCTCGAAAGCGTGGGTAGCAAACAGG
>denovo10702 Cxam3e_19069 1..253
TACAGAGGGTGCAAGCGTTAATCGGAATTACTGGGCGTAAAGCGCGCGAAGGTGGTTTGTTAAGTTGAATGTGAAATCCCCGGGCTCAACCTGGGAACTGCATCCAAAACTGGCAAGCTAGAGTATGGTAGAGGGTAGTGGAATTTCCTGTGTAGCGGTGAAATGCGTAGATATAGGAAGGAACATCAGTGGCGAAGGCGACTACCTGGACTGATATTGACACTGAGGTGCGAAAGCGTGGGGAGCAAACAGG
>denovo10703 Cxam3e_19068 1..253
TACGTAGGGTGCCAGCGTTAAACGGAATTACTGGGCGTAAAGCGAGCGCAGAAGGATACTTAAGCAGGATGTGAAATCCCAGGGCTCAACCAGGGAACTGCGTTCTGAACTGGGTGACTAGAGTGTGTCAGAGGGAGGTAGAATTCCACGTGTAGCAGTGAAATGCGTAGAGATGTGGAGGAATACCGATGGCGAAGGCAGCCTCCTGGGATGACACTGACGTTCATGCTCGAAAGCGTGGGTAGCTAACAGG
>denovo10704 Cxam1d_11329 1..253
TACAGTGGGTGCAAGCGTTAATCGGATTTACTGGGCGTAAAGCGTGTGTAGGTGGTGGCGTAAGTCGATTGTGAAATCCCCGGGCTCAACCTGGGAACTGCTTTCGATACTGCGTCACTAGAGTACGGTAGAGGGTGGTGGAATTTCCGGTGTAGCGGTGAAATGCGTAGATATAGGAAGGAACACCAGTGGCGAAGGCGACACTCTGGCTTGACACTGACGCTGAGGTACGAAAGCGTGGGGAGCAAACAGG
>denovo10705 Cxam1g_497 1..253
CACGGAGGGTGCAAGCGTTAATCGGAATTACTGGGCGTAAAGCGTGCGTAGGCGGCTACCTAAGTTGGATGTGAAAGCCCCGGGCTCAACCTGGGAACTGCATCCAAAACTGGGTGGCTAGAGTGCTAGAGAGGAGTGTGGAATATCCTGTGTAGCGGTGAAGTGCGTAGATATAGGAAGGAACACCAGTGGCGAAGGCGACACTCTGGCTTGACACTGACGCTGAGGTACGAAAGCGTGGGGAGCAAACAGG
>denovo10706 Cxam1c_7850 1..212
GACGGAGGGTGCAAGCGTTGCTCGGAATAACTGGGCGTAAAGCGAACGCAGGCGGCTAGGTAAGTCGGGTGTGAAATCCCCCGGCTCAACCCCGGAACTGCATTCGAAACTGCCTCGCTTGAATACGGGAGTGGGAAGCGGAATTCCAGGTGTAGAGGTGAAATTCGTAGATATCTGGAGGAACACCAGTGGCGAAGGCGGCTCGCTGGGCC
>denovo10707 Cxam2d_2863 1..224
TACAGAGGGTGCAAGCGTTAATCGGAATTACTGGGCGTAAAGCGCAAGAAGGTGGATAGTTAAGATGGATGTGAAATCCCCGGGCTCAACCTCGGAAAAGCATTAAAAACTGACTAGCTAGAGTATTGTAGAGGGTGGTAGAATTTCCTGTGTAGCGGTGAAATGCGTAGATATATGAAGGAACACCAGTGGCGAAGGCGACCACCTGGACTTATACTGACACT
>denovo10708 Cxam3e_17893 1..253
TACGGAGGGAGCGGGCGTTAATCGGAATTACTGGGCGTAAAGCGCGCGTAGGCGGTTACATAAGTCGGATGTGAAATCCCAGGGATTAACCAGGGAACTGCATCCGATACTGGGTGACTCGAGTCCGAGAGAGGGAGGTTGAATTCCACGTGTAGCGGTGAAATGCGTAGATATGTGGATGAATACCAGTGGCGAAGGCGGCCTCCTGGCTCGATACTGACGCTGAGGTGCGAAAGCGTGGGGAGCAAACAGG
>denovo10709 Cxam3e_30694 1..253
TACGGAGGGTGCTAGCGTTAATCGGAATTACTGGGCGTAAAGCGTGCGTAGGCGGGCTGTTAAGTAGGAGGTGACATCCCCGGGCTCAACCACGGAACGGCATCCTATACTGAGAGGCTAGAGGGCGGCAGAGGCGAGTGGAATTACCAGTGTAGCGGTGAAATGCGTAGATATAGGAAGGAACATCAGTGGCGAAGGCGACACGCTGGCCCGACACTGACGCTGAGGTACGAAGGCGTGGGGAGCAAACAGG
>denovo1071 Cxam3e_13632 1..253
TACAGAGAGTGCAAACGTTGTACGGATTTACTGGGCTTAAAGCGCGCGTAGGCGGCATTGTAAGTGTCGGGTGAAAGCCAACGGCTCACCAGTTGAATTGCCTGTCATACTGCAGTGCTAGAGTGTTGTAGGGGAGAGCAGAACTCCTGGTGTAGCGGTGAAATGCTTAGATATCAGGAGGAATACCGTTTGCGAAGGCTGCTCTCTGGTCCATGACTGACGCTGAGGTTCGAAGGCTAGGGTAGCGAACGGG
>denovo10710 Cxam1f_972 1..253
TACGAAGGGTGCGAGCGTTAATCGGAATTACTGGGCGTAAAGCGTGCGTAGGCGGTATGATCAGCCAGATGTGAAATCCCGGGGCTTAACCTCGGAACTGCATTTGGAACTGTCAGACTAGAGTATTGTAGAGGGTGATGGAATATCCAGTGTAGCGGTGAAATGCGTAGAGATTGGAAGGAACATCAGTGGCGAAGGCGGCCACCTGGACAGATACTGACGCTGAGGCACGAAAGCGTGGGGAGCGAACAGG
>denovo10711 Cxam3a_2630 1..253
TACGGAGGGTGCAAGCGTTAATCGGAATTAATGGGCGTAAAGCGTGAGTAGGCGGGTACCAAAGTTGGATGTGAAAGCCCAGGGCACAACCATGGAACTGCATCCAAAACTGGGGGGCTAGATTTCCAGAGAGGAGTGGGGAATTTCCTGTGTAGCGGTGAAATCCGTAGATATAGGTAGGAACACCAGTGGCGAAGGCGACAAGCTGGATTGAAACTGACGCTGAGTCACGAAAGCGTGGGTAGCAAACAGG
>denovo10712 Cxam3d_765 1..253
TACGAAGGGGGCAAGCGTTGTTCGGAATTACTGGGCGTAAAGCGCGTGTAGGCGGATAGTCAAGTTAGGGGTGAAATACCGGGGCTAAACCACGGCACTGCCTTTAAGACTGAATATCTAGAGTCTGTGAGGGGATAATGGAATACCGAGTGTAGAGGTGAAATTCGTAGATATTCGGTGGAGCACCTGTGGCGAAGGCGTTTCTCTGGCTCTTTACTGACGCTGAGGCGCGAAAGCGTGGGGAGCAAACAGG
>denovo10713 Cxam1e_2663 1..253
TACAGAGGGTGCAAGCGTTAATCGGAATTACTGGGCGTAAAGCGCGCGTAGGAGGTTCTGTAAGTAGGATGTGAAATCCCCGGGCTCAACCTGGGAACTGCATTCAAAACTGACGTGCTAGAGTATGGTAGAGGGTGGTGGAATTTCCTATGTAGCGGTGAAATGCGTAGATATAGGAATGAACACCTGTGGCGAAGGCGTCCACCTTGACTGATACTGACACTGAGGTGCGAAAGCGTGGGGAGCAAACAGG
>denovo10714 Cxam1c_3380 1..253
TACAAAGAGTGCAAACGTTGTTCGGAATTACTGGGCTTAAAGCGCGCGTAGGCGGCAATGTAAGTGTCGGGTGAAATCCCACGGCTCACCCGTGGAATTGCCTGGCATACTGCAGTGCTAGAGTGTGGTAGGGGAGAGAAGAACTCCGTGTGTAGCGGTGAAATGCGTAGATATCAGGAGGAATACCTGTGGCGAAGGCGGCTCTCTGGTCCTTTACTGACGCTGAGGTGCGAAAGCTAGGGTAGCGAACGGG
>denovo10715 Cxam3d2_6289 1..253
TACAGAGGGTGCAAGCGTTAATCGGAATTACTGGGCGTAAAGCGCGCGTAGGTGGTTAGTAAAGTTGGATGTGAAATCCCCGGGCTCAACCAGGGAACTGCATTCAAAACTTACGAGCTAGAGTATGTTAGAGGGTTGTGGAAATTCCTGTGTAGCGGTGAAATGCGTAGATATAGGAAGGAACACCAGTGGCGAAGGCGACCAGCTGGACTGATACTGACACTGAGGTGCGAAAGCGTGAGGAGCAAACAGG
>denovo10716 Cxam2a_7484 1..253
TACGGAGGGACCAAGCGTTAATCGGAATAACTGGGCGTAAAGCGTGCGTAGGCGGCTACCTAAGTAGGATGTGAAAGCCCCGGGCTCAACCAGGAAACTGCATCCTAAACTGGGTGGCTAGAGTGCGAGAGAGGAGTGTGGAATTTCCTGTGTAGCGGTGAAATGCGTAGATATAGGAAGGAACACCAGTGGCGAAGGCGAGACTCTGGCTTGACACTGACGCTGAGGTACGAAAGCGAGGGGAGCTAACTGG
>denovo10717 Cxam2a_5702 1..253
TACGAAGGGTGCAAGCGTTGTCCGGATTTATTGGGTTTAAAGCGTACGTAGGCGGGTAATTAAGTCAGTGGTGAAATCCCACAGCTCAACTCTGGAACTGCCATTGATACTGGTAAACTTGAATTCATTAGAGGTATGCGGAATTGATTGTGTAGAGGTGAAATGCATAGATACCATCTAGAACACCGATTGCGAAGGCAGCTTACTGGACTTGAATTGACGCTGAGGCACGAAAGCGTGGGGAGCGAACAGG
>denovo10718 Cxam1g_10594 1..253
TACGGAGGGTGCAAGCGTTAATCGGAATTACTGGGCGTAAAGCGCGCGTAGGCGGCTACCTAAGTTGGATGTGAAAGCCCCGGGCTCAACCTGGGAACTGCATCCAAAACTGGGTGGCTAGAGTGCGAGAGAGGAGTGTGGAATTTCCTGTGTAGCGGTGAAATTCGTAGATATATGAAGGAACACCAGTGGCGAAGGCGACACTCTGGCTTGACACTGACGCTGAGGTACGAAAGCGTGGGGAGCAAACAGG
>denovo10719 Cxam3a_12561 1..209
TACGGAAGGTGCAAGCGTTAATCGGAATTACTGGGCGTAAAGCGTGCGTAGGCGGCTACCTAAGTTGGATGTGAAAGCCCCGGGCTCAACCTGGGAACTGCATCCGAAACTGGGTGGCTAGAGTTCGAGAGAGGCGTGCGGAATTTCCTGTGTAGCGGTGAAATGCGTAGATATCGGAAGGAACACCAGTGGCGAAGGCGACACCCTGG
>denovo1072 Cxam1d_4964 1..211
TACGAAGGGAGCAAGCGTTAATCGGAATTACTGGGCGTAAAGCGAGCGTAGGCGGCTACATAAGTTGGATGTGAAATCCCCGGGCTCAACCTCGGAACTGCATCCAATACTGTGTTGCTAGAGTTTGAGAGAGGATTGTGGAATAACCAGTGTAGCGGTGAAATGCGTAGATATATGATGGAACACCAGTGGCGAAGGCGACACTCTGGCT
>denovo10720 Cxam2b_4102 1..253
TACGGAGGGTGTTAGCGTTAATCGGAATTACTGGGCGTAAAGCGCGCGTAGGCGGATAAGTCAGTAAGAGGTGAAATCCCAGGGCTAAACCATGGAACTGCCTCAAATACTGCTAGACTTGAGTTCGAGAGAGGGTAGTAGAATTCCTAGTGTAGAGGTGAAATTCGTAGATATTCGGAGGAATACCAGTGGCGAAGGCGGCTCACTGGCTCGATACTGACGCTGAGGTGCGAAAGTGTGGGGAGCAAACAGG
>denovo10721 Cxam1g_5856 1..253
TACAGAGGGTGAGAGCGTTAATCGGATTTACTGGGCGTAAAGCGTGCGTAGGCGGCTATTAAAGTAGGATGTGAAATCCCCGAGCTTAACTACGGAAATGCATTCGATACTGGGAAGCTAGAGTATGGGAGTGGATTGGAGAATTTCAGGTGTAGCGGTGAAATGCGTAGAGATCTGGAGGAATACCGATGGCGAAGGCAGCCATCTGGCCTAATACTGACGCTGAGGTACGAAAGCATGGGGAGCAAACAGG
>denovo10722 Cxam3d2_1600 1..253
TACGAAGGGTGCAAGCGTTAATCGGAATAACTGGGCGTAAAGCGAACGTAGGCGGCTACATAAGTTGGATGTGAAAGCCCCGGGCTCAGCCTGGGAACTGCATCCAAAACTGGGTGGCTAGAGTGCGAGAGAGGAGTGTGGAACTACCTGTGTAGCGGTGAAATGCGTAGATATAGGTATGAACACCAGTGGCGAAGGCGACACCCTGGCTTGACACTGACGCTGAGGTACGAAAGCGTGGGGAGCAAACAGG
>denovo10723 Cxam1g_5404 1..253
AACGTAGGACGCCAACGTTATCCGGAGTTACTGGGCGTAAAGGGCGCGCAGGCGGTAGGTTAAGTTACCAATGAAAGGTAACGGCTAAACTGGTATATGCTAGGTTAAACTGGTCTACTAGAGCGAGATAGGGGGATGTGGAATTCCGGGTGTAGTGGTGAAATGCGTAGATATCCGGATGAATACCGGAGGCGAAGGCGTCCTCCTGGATTTGGTCTGACGCTGAGGCGCGAAAGCGTGGGTAGCGAACGGG
>denovo10724 Cxam1d_9892 1..253
TACGGAGGGTGCAAGCGTTAATCGGAGTTACTGGGCGTAAAGCGTGCGAAGGCGGCAACCTAAGTTGGATGTGAAAGCCCCGGGCTCAACCTGGGAACTGCATCCAAAACTGGGTGGCTAGAGTGCGAGAGAGGAGTGTGGAATTTCCTGTGTAGCGGTGAAATGCGTAGATATAGGAAGGAACACCAGTGGCGAAGGCGACACTCTGGCTTGACACTGACGCTGAGGTACGAAAGCGTGGGGAGCTAACAGG
>denovo10725 Cxam3e_23308 1..252
TACAGAGGGTGCAAGCGTTAATCGGAATTACTGGGCTTAAAGCGCGCGTAGGTGGTTCGTTAAGTTGGATGTGAAATCCCCGGGCTAAACCTGGGAACTGCATTCAAAACTGACGAGCTAGAGTAGGGGAGAGGGTGGGGGAATTTCCTGTGTAGCGGGGAATGCGTAGATATCGGAAGGAACACCAGTTGCGAAGGCTACCACCTGGACTGATACTGACACTGAGGTGCGAAAGCGGGGGGAGCAAACAGG
>denovo10726 Cxam3e_4069 1..253
TACAGAGGGTGCAAGCGTTAATCGGAATTACTGGGCGTAAAGCGCGCGTAGGTGGTTCGTTAAGTTGGATGTGAAATCCCCGGGCTCAACCTGGGAACTGCATTCAAAACTGACGACCTAGAGTATGGTAGAGGGTGGTGGAATTTCCTGCGTAGCGGTGAAATGCGTAGATATAGGAAGGAACACCAGTGGCGAAGGCGACCACCTGGACTGATACTGACGCTGAGGTGCGAAAGCGTGGGGAGCAAACAGG
>denovo10727 Cxam3c_5177 1..253
TACGGAGGGGGTTAGCGCTGTTCGGAATTACTGGGCGTAAAGCGCGCGTAGGCGGACTGGAAAGTTGGGGGTGAAATCCCAGGGCTCAACCCTGGAACTGCCTCCAAAACTATCAGTCTAGAGTTCGAGAGAGGTGAGTGGAATTCCGAGTGTAGAGGTGAAATTCGTAGATATTCGGAGGAACACCAGTGGCGAAGGCGGCTCACTGGCTCGATACTGACGCTGAGGTGCGAAAGTGTGGGGAGCAAACAGG
>denovo10728 Cxam2a_5214 1..253
TACGAAGGGTGCAAGCGTTAATCGGAATTACTGGGCGTAAAGCGAGCGTAGGCGGCTACCTAAGTTGGATGAGAAAGCCCCGGGCTCAACCTCGGAACTGCATCCAAAACTGGGTGGCTAGAGTGCGAGAGAGGAGTGTGGAATTTCCTGTGTAGCGGTGAAATGCGTAGATATAGGTAGGAACACCAGTGGCGAAGGCGTCACTCTGGCTTGACACTGACGCTGAGGTTCGAAAGCGTGGGGAGCAAACAGG
>denovo10729 Cxam2a_27430 1..253
TACGGAGGGTGCAAGCGTTAATCGGAATTACTGGAGGTAAAGCGGAGGTAGGCGGCTACCTAAGTTGGATGTGAAAGCCCCGGTGGCAACCTGGGAACTGCATCCAAAACTGGGTGGCTAGAGTGCGAGAGAGGAGTGTGGAATTTCCTGTGTAGCGGTGAAATGCGTAGATATAGGAAGGAACACCAGTGGCGAAGGCGACACTCTGGCTTGACACTGACGCTGAGGTACGAAAGCGTGGGGAGCAAACAGG
>denovo1073 Cxam2d2_8368 1..253
TACGAAGGGGGCAAGCGTTACTCGGAATTAATGGGCGTAAAGCGTGCGTAGGCGGTTTTATAAGTTGAAAGTGAAAGCCTATGGCTCAACCAAAGATTTGCATACAAAACTGTAAAACTAGAGTATTAGAGAGGATAGAAGAATTCCTGATGTAGGGGTGAAATCCGTAGATATCAGGAGGAATATCGAAGGCGAAAGCTTCTGTCTGGCTAAATACTGACGCTGTTGCACGAAAGCGTGGGGAGCTAACAGG
>denovo10730 Cxam1g_5406 1..253
TACGGAGGGAGCAAGCGTTAATCGGAATTACTGGGCGTAAAGCGAGCGTAGGCGGCTACATTAGTAAGATGTGAAATCCCAGGGCTCAACCATGGAACTGCATCCTATACTGGCAGGCTAGAGACCGAGAGAGGTGTGTGGAATTTCCTGTGTAGAGGTGAAATGCGTAGATATTGGTATGAACACCAGTGGCGAAGGCGTCACTCTGGCTTGTCACTGACGCTGAGGTTCGAAAGCGTGGAGAGCAAACAGG
>denovo10731 Cxam2a_27436 1..253
TACGGAGGGTGCAAGCGTTAATCGGAATTACTGGGGGTAAAGCGGAGGTAGGCGGCTACCTAAGTTGGATGTGAAAGCCCCAGCCGGAACCTGGGAACTGCATCCAAAACTGGGTGGCTAGAGTGCGAGAGAGGAGTGTGGAATTTCCTGTGTAGCGGTGAAATGCGTAGATATAGGAAGGAACACCAGTGGCGAAGGCGACACTCTGGCTTGACACTGACGCTGAGGTACGAAAGCGTGGGGAGCAAACAGG
>denovo10732 Cxam2a_5210 1..253
TACGAAGGGGGCAAGCGTTACTCGGAATTATTGGGCGTAAAGCGAGCGAAGGCGGTTTTATAAGTTGAAAGTGAAAGCCATTGGCTCAACCAAAGAAATGCCTACAAAACTGTAAAACTAGAGTATAAGAGAGGATAGAAGAATTCCTGATGTAGGGGTGAAATCCGTAGATATCTGGAGGAATATCTTAGGCGAAAGCATCCTGCTGGTGAAATTCTGACGCTGTTGCACGAAAGCGTGGGGAGCAAACAGG
>denovo10733 Cxam3e_4063 1..253
TACAGAGAGTCCAAACGTTGTTCGGAATTACTGGGCTTAAAGCGCGAGTAGGCGGCAATGAAAGTCACGGGTGAAAGCCAACGGCTCACCCATAGAATTGCCTTGCATACTGCAGTGCTAGAGTGTGGTAGGGGAGAGCAGAACTCCAGGTGGAGCGGTGAAATGCGTAGATATCAGGAGGAATACCGGTGGCGAAGGCTGGTGTCTTGTCCATTACTGACGCTGAGGTGCGAAAGCTAGGGTAGCGGACGGG
>denovo10734 Cxam3e_11104 1..254
TACGTAGGGTGCGGGCGTTGTCCGGAATTACTGGGCGTAAAGCGCTCGTAGGAGGTATGTCGCGTCGTCTGTGAAATACCGCGGCTTAACTCCGGGCCTGCAGGCGATACGGGCATAACTTGAGTACTGTAGGGGTAACTGGAATTCCTGGTGTAGCGGTGAAATGCGCAGATATCAGGAGGAACACCGTTGGCGAAGGCTGGTTACTGGGGAGTTACTGACGCTGAGGTGCGAAAGCTTGGGTAGCGAACAGG
>denovo10735 Cxam2d_10489 1..209
TACGGAGGGTGCAAGCGTTAATCGGATTTACTGGGCGTAAAGCGTGCGTAGGCGGCTAACTAAGTAGGATGTGAAAGCCCAGGGCTCAACCTGGGAACTGCATCCAAAACTGGGTCGCTAGGGTTCGAGAGAGGTGGGTGGAATTTCCTGTGTAGCGGTGAAATGCGTAGATATCGGAAGGAACACCAGTGGCGAAGGCGACACTCTGG
>denovo10736 Cxam2b_10668 1..253
TACGGAGGGTGCGAGCGTTAATCGGAATTACTGGGCGTAAAGCGTACGCAGGCGGATTGATAAGTTAGGGGTGAAATCCCGGGGCTCAACCTCGGAACTGCCTTTGATACTGTCAGTCTTGAGTCCGAGAGAGGTGAGTGGAACTCCGAGTGTAGAGGTGAAATTCGTAGATATTCGGAAGAACACCAGTGGCGAAGGCGGCTCACTGGCTCGGTACTGACGCTGAGGTGCGAAAGCGTGGGGAGCAAACAGG
>denovo10737 Cxam1e_14641 1..254
TACGGAGGATGCAAGCGTTATCCGGAATTATTGGGCGTAAAGGGGGGGTAGGCTACTTTTTAAGTCTGCTGTTAAAGAATAGGGGGGAACCTTAGAAGAGCAGTATGAAACTAAAAGGATAGAGTTCAGTAGGGGTAGAGGGAATTCTCGGTGTAGTAGTGAAATGCGTAGATATCGAGAGGAACACCAATAGCGAAAGCACTCTACTAGGCTGTAACTGACGCTAAGAAACGAAAGCTAGGGAAGCCAATGGG
>denovo10738 Cxam1g2_14487 1..253
TACGGAGGGTGCAAGCGTTAATCGGAATCACTGGGCGTAAAGCGTGCGTAGGCGGCTACCTAAGTTGGATGTGAAAGCCACGGGCTCAACCTGGGAACTGCATCCAAAACTGTGTGGCTAGAGTGCGAGAGAGGAGTGTGGAATTTCGTGTGTAGCGGTGAAATGCGTAGCTATTGGAAGGAACACCAGTGGCGAAGGCGACACTCTGGGTTGACACTGACGCTGAGGTACGAAAGCGTGGGGAGCAAACCGG
>denovo10739 Cxam3d2_3062 1..254
TACGTAGGGTGCGAGCGTTGTCCGGAATAACTGGGCGTAAAGGGCTCGTAGGTGGTTTGTCGCGTCATCTGTGAAATTCCGGGGCTTAACTCCGGGAGTGCAGGAGATACGGGCATAACTTGAGTAATGTAGGGGTTAATGGAATTCCTGGTGTAGCGGTGAAATGCGCAGATATCAGGATGAACACCTATGGCGAAGGCAGGTTACTGGGCATTTACTGACGCTGAGGTGCGAAAGCATGGGTAGCGAACAGG
>denovo1074 Cxam1c_28593 1..253
TACAGAGAGTGCAAACGTTGTTCGGAATTACTGGGCTTAAAGCGCGCGTAGGCGGCATTGTAAGTGACGGGTGAAAGCCCACGGCTCACCCGTGGAATTGCCTGTCATACTGCAGTGCTAGAGTGTGGTAGGGGAGAGCAGAACTCCTTGTGGAGCGGTGAGATGCGTAGAGATCTGTAGGAATACCGGTGGCGAAGGCGGCTCTCTGGTCCATGACTGACTCTGAGGTGCGAAAGCTAGGGTAGCGAACGGG
>denovo10740 Cxam1g_32271 1..253
TACGGAGGGTGCAAGCGTTAATCGGAATTACTGGGCGTAAAGCGAGCGTAGGCGGCTACCTAAGTTGGATGTGAAAGCCCCGGGCTCAACCTGGGAACTGCACCCTAAACTGGGGGGCTAGAGTTCGAGAGAGGTGGGTGGAATTCCCAGTGTAGCGGTGAAATGCGTAGATATAGGTAGGAACACCAGTGGCGAAGGCGACACGCTGGCTTGACACTGACGCTGAGGTGCGAAAGCGTGGGGAGCAAACAGG
>denovo10741 Cxam2b_10660 1..253
TACGGAGGGTGCAAGCGTTGTCCGGAATCGTTGGGTGTAAAGGGTGCGTAGGCGGGCGTCTAAGTCTGGGGTGAAATCTTGCCGCTTAACGGTAAAATGGCCTTGGATACTGGGCGTCTTGAGTGTAGAAGAGGTAAGTGGAATGCGTAGTGTAGCGGTGAAATGCATAGATATTACGAAGAACATCAGTGGCGAAGGCGGCTTACTGGTCTACAACTGACGCTGAGGCACGAAAGCGTGGGGAGCGAACAGG
>denovo10742 Cxam1d_6129 1..254
TACGTAGGGTGCCAGCGTTGTACGGAATTACTGGGCGTAAAGAGCTCGTAGGTGGTTTGTTGCGTCGTCTGTGAAATACCGGGGCTTAACATCGGGGTGGCAGGAGATACGGGCATAACTAGAGTGCTGTAGGGGTGACTGGAATTCCTGGTGTAGCGGTGGAATGCGCAGATATCAGGAGGAACATCTTTGGCGAAGGCTGGTCTCTGGGCAGTAACAGACGCTGAGGAGCGAAAGCATGGGGAGCGAACAGG
>denovo10743 Cxam2a_5591 1..252
TACGGAGGGAGCAAGCGTTAATCGGAATTACTGGGCGTAAAGCGAGCGTAGGCGGCTAAATAAGTTGGATGTGAAAGCCCCGGGCTCAACCGGGAACAGCATCCTAAACTGGGTTGCTAGAGTGCGAGAGAGGAGTGTGGAATTTTCTGTGTAGCGGTGAAATGCGTAGATATAGGAAGGAACACCAGTGGCGAATGCGACACTCTGGCTTGACACTGACGCTGAGGTACGAAAGCGTGGGGAGCAAACAGG
>denovo10744 Cxam3d2_6548 1..253
AACGTAGGAGGCAAGCGTTATCCGGAGTTACTGGGCGTAAAGCGCGTGCAGGCGGATAGATCAGTAACTCATGAAAGCTCACGGCTAAACAGGGAGAGGTTGAGTAAAACTGGCTTTCTAGAGTTGATGAGAGGTAGGTAGAATTCCTTGTGTAGTGGTGAAATTCGTAGATATATGGAAGAATACCAGCGGCGAAGGCGACCTACTGGCATCCTACTGACGCTCAGACGCGAAAGCATGGGTAGCGAACGGG
>denovo10745 Cxam1e_4995 1..253
TACAGAGGGTGCAAGCGTTAATCGGAATTACTGGGCGTAAAGCGCGCGTAGGTGGTTCGTAAAGTTGGATGTGAAATCCCCGGGCTCAACCTGGGAACTGCATCCAAAACTGACGATCTAGAGTATGGTAGAGGTTGGTGGAATTTCCTGTGTAGCGGTGAAATGCGTAGATATACGAAGGAACACCAGTGGTGAAGGCGACCACCTGGACTGATACTGACACTGAGGTGCGAAAGCGTGGGGAGCAAACAGG
>denovo10746 Cxam2a_8634 1..253
TACGTAGGGAGCGAGCGTTATCCGGAATTATTGGGCGTAAAGAGCTTGTAGGCGGTTGGTCGCGTCTGATGTGAAAGGCTAGGGCTTAACCCTGGTTTTGCAGGGGGTACGGGCTAACTAGAGTGCAGTAGGGGATTCTGGAATTTCTGGTGTAGCGGTGGAATGCGCAGATATCTGTAGGAACACCGTTGGCGAAGGCAGGCCTCTGGGCTGTAACTGACGCTGAGAAGCGAAAGCATGGGGGGCGAACAGG
>denovo10747 Cxam1g_5783 1..253
TACGGAGGGTGAAAGCATTAATCGGATTAACTGGGCGTAAAGAGCACGTAGGCGGATAAACAAGTAAGATGTGAAATTTCGGTGCTTGACAACGAAGCTGCATATTAAACTCATTATCTAGAGTATAGGGGGAGTTAACAGAATTCCATGTGTAGCGGTGAAATTTGTAGATATATGGAAGAATACCTGTGGCGAAGGCGGTTTTCTAGCTTAGAACTGACGCTGAGGTGCGAAAGCGGGGGTATCAAACAGG
>denovo10748 Cxam2a_8637 1..253
TACAAAGGGTGCAAGCGTTAATCGGAATTACTGGGCGTAAAGCGCGCGTAGGAGGTTCGTTAAGTAGGATGTGAAATCCACGGGCTCAACCTGGGAACTGCATTCAATACTGACGATCTAGAGTATGGTAGAGGGTGGAGGAATATCCTGTGTAGCGGTGAAATGCGTAGATATAGGTTGGAACACCAGTGGCGAAGGCGTCCACCTGGACTGTTACTGACTCTGAGGTGCGAAAGCGTGGGGAGCAAACAGG
>denovo10749 Cxam2a_7502 1..253
TACGGAGGGTGCAAGCGTTAAACGGATTTACTGGGATTAAAGCGTGCGTAGGCGGCTACATAAGTAAGATGTGAAATACCAGAGCTCAACAGGTGAACTGCAACATAAACTGTGAGGCTTGAGTGCGAGAAAGGATTGAGGAATTGACTGTGTAGCGGTGAAATGCTTAGATATATTAAGGAACACCTTTTGCGAAGGCTTCTCTCTGGGTTTACACTGACGCTGAGGTACGAAAGCGTGGGGAGCTAACAGG
>denovo1075 Cxam1h_9824 1..253
TACAGAGGGTGCAAGCGTTAATCGGAATTACTGGGCGTAAAGCGCGCGTAGGTGGTTCGTTAAGTTGGATGTGAAATCCCCGGGCTCAACCTGGGAACTGCATTCAAAACTGCCTCACTAGAGTCTAGCAGAGGGATGGGGAATTCCGGGTGTAGCGGTGAAATGCGTAGAGATCCGGAGGAACATCAGTGGCGAAGGCGCCATCCTGGGCTAAGACTGACACTGAGGTGCGAAAGCGTGGGGAGCAAACAGG
>denovo10750 Cxam1h_1085 1..253
TACGAAGGGGGCAAGCGTTACTCGGAATTAATGGGCGTAAAGCGAGAGTAGGCGGATAAATAGGTTCAAAGTGAAATCCTTTGGCTCAACCAAAGAAATGCTTAAAAAACTGTTAAACTAGATTATTAGAGAGGATAGATGAATTACTGATGTAGGGGTGAAATCCGTAGATATCAGGAGGAATATCGAAGGCGAAAGCTTCTGTCTGGCTAAATACTGACGCTGTTGCACGAAAGCGTGGGGAGCAAACAGG
>denovo10751 Cxam2b_38140 1..253
TACGGAGGGGGCTAGCGTTGTTCGGAAATACTGGGCGTAAAGCGCGCGTAGGCGGGCTGTTAAGTCGGGGGTGAAATCCCGGGGCTCAACCCCGGAACTGCCTCCGATACTGGCAGCCTAGAGATCGAGAGAGGCGAGTGGAATACCGAGTGTAGAGGTGAAATTCGTAGATATTCGGTGGAACACCAGTGGCGAAGGCGGCTCGCTGGCTCGATACTGACGCTGAGGTGCGGAAGCGTGGGGAGCAAACAGG
>denovo10752 Cxam1b_6841 1..253
TACCGAGGGTGCAAGCGTTAATCGGATTTACTGGGCGTAAAGCGCGCGGAGGTGGGGTGTGAAGTAGAAGGTGAAATCCCCGGGCTCAACCTGGGAACTGCCTCCTAAACTGGCAAGCTAGAGTATGGAAGAGGGTAGTGGAATTGCATGTGTAGCGGTGAAATGCGTAGATATAGGCAGGAACACCAGTGGCGAAGGCGACTACCTGGACCGATACTGACCCTGAGGTGCGAAAGCGTGGGGAGCAAACAGG
>denovo10753 Cxam2a_2498 1..209
TACGAAAGGTGCAAGCGTTAATCGGAATTACTGGGCGTAAAGCGTGCGAAGGCGGCTACCTAAGTTGGATGTGAAAGCCCCGGGCTCAACCTTGGAACTGCATCCAAAACTGCGTTGCTAGAGTGCGATAGAGGAGTGAGGAATTTCCTGTGTAGCGGTGAAATGCGTAGATATAGGAAGGAACATCAGTGGCGAAGGCGACACTCTGG
>denovo10754 Cxam2b_4533 1..253
TACGGAGGGGGTTAGCGTTGTTCGGAATTACTGGGCGTAAAGCGCGCGTAGGCGGATTGCAAAGTTGGGGGTGAAATCCCGGGGCTCAACCCCGGAACTGCCTCCAAAACTCGCAGTCTTGAGTTCGAGAGAGGTGAGTGGAATTCCGAGTGTAGAGGTGAAATTCGTAGATATTCGGAGGAACACCAGTGGCGAAGGCGGCTCACTGGCTCGATACTGTCGCTGAGGTGCGAAAGTGTGGGGAGCAAACAGG
>denovo10755 Cxam2b_38630 1..253
TACGGAGGGGGTTAGCGTTGTTCGGAACTACTGGGCGTAAAGCGCGCGTAGGCGGACTGGAAAGTCGGGGGTGAAATCCCGGGGCTCAACCCCGGAACTGCCTTCAAAACTCCCAGTCTAGAGTTCGAGAGAGGTGAGTGGAATTCCGAGTGTAGAGGTGAAATTCGTAGATATTCGGAGGAACACCAGTGGCGAAGGCGGCTCACTGGCTCGATACTGACGCTGAGGTGCGAAGGTGTGGGGAGCAAACAGG
>denovo10756 Cxam2a_2845 1..253
TACAGAGGGCGCAAGCGTTAATCGGAATTACTGGGCGTAAAGCGCGCGTAGGTGGATCGTTAAGTTGGATGTGAAATCCCCGGGCTCAACCAGGGAACTGCATTCAAAACTGACGAGCTAGAGTATGGTAGAGGGTGGTGGAATTTCCTGCGTAGCGGTGAAATGCGTAGATATAGGGAGGAACACCAGTGGCGAAGGCGACCACCTGGACTGATACTGACACTGAGGTGCGAAAGCGTGGGGAGCAAACAGG
>denovo10757 Cxam1g2_6941 1..253
TACGTAGGGAGCAAGCGTTAATCGGAATCACTGGGCGTAAAGCGTGCGAAGGCGGCTACCTAAGTTGGATGTGAAAGCCCCGGGCTCAACCTGGGAACTGCATCCAAAACTGGGTGGCTAGAGTGCGAGAGAGGAGTGTGGAATTTCCTGTGTAGCGGTGAAATGCGTAGATATAGGAAGGAACACCAGTGGCGAAGGCGACACTCTGGCTTGACACTGACGCTGAGGTACGAAAGCGTGGGGAGCAAACAGG
>denovo10758 Cxam3e_1762 1..253
TGCGGAGGGAGCAAGCGTTAATCGGAATTACTGGGCGTAAGGCGTGCGTAGGCGGCTAACTAAGTTGGATGTGAAATCCCCGGGCTCAACCAGGGAACTGCATCCAAAACTGGGTGTCTAGAGTGCGAGAGAGGATTGTGGAATTTCCTGTGTAGCGGTGAAATGCGTAGATATAGGAATGAACACCAGTGGCGAAGGCGACACTCTGGCTTGACACTGACGCTGAGGTACGAAAGCGTGGGGAGCAAACAGG
>denovo10759 Cxam3e_1763 1..253
TACGTAGGTGGCAAGCGTTATCCGGAATTATTGGGCGTAAAGCGCGAGTAGGCGGTTATTTAAGACTGATGTGAAAGCCCACGGCTCAACCGTGGAGGGTCATTGGAAACTGGAAAACTTGAGTGCAGAAGAGGAAAGTAGAAATCCATGTGTAGCGGTGAAATGCGCAGAGATATGGAGGAATACCTGTGGCGAAGGCGACATTCTGGTATGTAACTGACGTTGATGTGCGAAAGCGTGGGGTTCAAACAGG
>denovo1076 Cxam2a_2110 1..253
TACGGAGGGTGCAAGCGTTAATCGGAATTACTGGGCGTAAAGCGTGCGTAGGCGGCTACCTAAGTTGGATGTGAAAGCCCCGCGCTCAACCAGGGAACTGCATCCAAAACTGGGTTGCTAGAGTGAGAGAGAGGAGTGTGGAACTTCCTGTGTAGCGGTGAAATGCGTAGATATATGTAGGAACACCAGTGGCGAAGGCGACACCCTGGCTTGACACTGACGCTGAGGTACGAAAGCGTGGGGAGCTAACAGG
>denovo10760 Cxam3e_5888 1..253
TACGTAGGTGGCAAGCGTTATCCGGAATAATTGGGCTTAAAGCGAGCGTAGGCGGTTTCTTAAGTCTGATGTGAAAGCAAACGGCTCAACCGTGGAGTGTCATTGGAAGCTGGAAAACTTGAGTGCAGAAGAGGAAAGTGGAATTACATGTGTAGCGGTGAAATGCGCAGAGATATCGTGGAACACCATTGGCGAAGGCTACTTTCTTGTCTGTAACTGACGCTGATGTGCGAAAGCGTGGGGACCTAACAGG
>denovo10761 Cxam2b_8727 1..242
TACGGAGGGGGTTAGCGTTGTTCGGAATTACTGGGCGTAAAGCGCGCGTAGGCGGACCAGAAAGTTGGGGGTGAAATCCCGGGGCTCAACCCCGGAACTGCCTCCAAAACTCCTGGTCTTGAGTTCGAGAGAGGTGAGTGGAATTCCGAGTGTTGAGGTGAATTTCTTAGATTTTCGGAGGAACACCTGTGGCTATGGCGGCTCAGTGGCTCGATACTGGCGCTGAGGTGCTAATGTGTGGG
>denovo10762 Cxam3c_6479 1..253
TACAGAGGGTGCAAGCGTTAATCGGAATTACTGGGCTTAAAGCGAGCGTAGGTGGTTCGTTAAGTTGGATGTGAAATCCCCGGGCTCAACCTGGGAACTGCATTGAAAACTGACGAGCTAGACTTTGGTAGAGGGTGGCGGAATTTCCTGTGTAGCGGTGAAATGCGTAGATATAGGAAGGAACACCAGTGGCGAAGGCTACCACCTGGACTGATACTGACACTGAGGTGCGAAAGCGTGGGGAGCTAACAGG
>denovo10763 Cxam1g2_27216 1..253
TACGGAGGGTGCAAGCGTTAATCGGAATTACTGGGCGTAAAGCGTGCGTAGGCGGCTACCTAAGTTGGATGTGAAAGCCCCGGGCTCAACCTGGGAACTGCATCCAAAACTGGCTGGCTAGGGTGCGAGAGAGGAGTGTGGAATTTCCTGTGTAGCGGTGAAATGCGTAGATATAGGAAGGAACACCAGTGGCGAAGGCGACACTCTGGCTTGACACTGACGCTGAGGTACGAAAGCGTGGGGAGCAAACAGG
>denovo10764 Cxam1h_646 1..253
GACGGGGGGTGCAAGCGTTGCTCGGAATAACTGGGCGTAAAGCGAACGCAGGCGGCAAGCTAAGTCGGGTGTGAAATCCCGGGGCTCAACCCCGGAACTGCATTCGAAACTGCCTCGCTTGAATACTGGAGAGGGTAGCGGAATTCCTTGTGTAGAGGTGAAATTCGTAGATATCAGGAGGAACACCAGTGGCGAAGGCGGCTCGCTGGTCCGTTGCTGACGCTGAGGCGCGAAAGCGTGGGGAGCAAACAGG
>denovo10765 Cxam1d_19867 1..253
TACGGAGGGTGCAAGCGTTAATCGGAATTACTGGGCGTAAAGCGTGCGTAGGCGGCTACCTAAGTAGGATGTGAAAGCCCCGGGCTCAACCTGGGAACTGCACCCAAAACTGGGCGGCTAGAGTGCGAGAGAGGCGGGTCGAATTACCTGTGTAGCGGTGAAATGCGTAGATATCGGAAGGAACACCTGTGGCGAAGGCGACACTCTGGCTTGACACTGACGCTGAGGTACGAAAGCGTGGGGAGCAAACAGG
>denovo10766 Cxam3d_7101 1..253
TACGTAGGGTGCGAGCGTTAATCGGAATTACTGGGCGTAAAGCGAGCGCAGACGGTTACTTAAGCAGGATGTGAAATCCCCGGGCTCAGCCTGGGAACTGCGTTCTGAACTGGGTGACTAGAGTGTGTCAGAGGGAGGTAGAATTCCACGTGTAGCAGTGAAATGCGTAGAGATGTGGAGGAATACCGATGGCGAAGGCGACCACCTGGACTGATACTGACACTGAGGTGCGAAAGCGTGGGGAGCAAACAGG
>denovo10767 Cxam3d_7452 1..253
TACGGAGGGTGAAAGCGTTGTACGGATTTATTGGGTTTAAAGGGTGCGTAGGCGGGTTATTAAGTAAGTGGTGAAATCCCACAGCTCAACAGAGGAACTGCCATTTATACTGGTAATCTTGAATTCAGTAGAGGTCGGCGGAATTGATGGTGTAGCGGTGAAATTCATAGATACCATCAAGAACACCAATTGCGAAGGCAGCTTACTGGACTTGAATTGACGCTGAGGCACGAAAGCGTGGGGAGCTAACAGG
>denovo10768 Cxam1g2_22792 1..253
TACGGAGGGTGCAAGCGTTAATCGGAATTACTGGGCGTAAAGCGTGCGTAGGCGGCTACCTAAGTTGGATGTGAAAGCCCCGGGCTCAACCTCGGAACTGCACCCAGAACTGGGTGGCTAGAGTGCGAGAGAGGAGTGTGGAATTTCCAGTGTAGCGGTGAAATGCGTAGATATAGGAAGGAACACCAGTGGCGAAGGCGACACTCTGGCTTGACACTGACGCTGAGGTTCGAAAGCGTGGGGAGCTAACAGG
>denovo10769 Cxam3b_171 1..253
TACGAAGGGAGCAAGCGTTGTACGGAATTACTGGGATTAAAGCGCGCGTAGGAGGGTTGATAAGAGAGATGTGAAAGCCACGGGCTTAACATGGGAACGGCATTTCGAACTGTTAGGCTAGAGTATTGTAGAGGAGCGAGGAATTTCATGTGTAGCGGTGAAATGCGTAGATATCGGAAGGAATACCAGTTGCGAAGGCGGCAGTCTGGACTATTACTGACACTGAGGCGCGAAAGCGTGGGGAGCAAACAGG
>denovo1077 Cxam3d_12861 1..253
TACGGAGGGTGCGAACGTTAATCGGAATTACTGGGCGTAAAGCGCGCGTAGGCGGTTTGATAAGTCGGGTGTGAAAGCCCCGGGCTTAACCTGGGAAGTGCATCCCAAACTGTCCGACTAGAGTAAGATAGAGGGAGGTAGAATTCCCAGTGTAGCGGTGAAATGCGTAGATATAGGGAGGAATACCAGTGGCGAAGGCGGCCTCCTGGACCAATACTGACGCTGAGGTGCGAAAGCGTGGGGAGCAAACAGG
>denovo10770 Cxam1g2_12266 1..253
TACGTATGGTGCAAGCGTTGATCGGATTTACTGGGCGTAAAGAGCGCGCAGGCGGATTGTTAAGTCGGGTGTGAAATTTCCGGGCTCAACCAGGAGGCTGCATCCGAAACTGGCAATCTGGAGTCCTGGAGAGGCAGACGGAATACTTGGTGTAGCGGTGAAATGCGTAGATATCAATTGGAACACCTGTGGCGAAGGCATTCTGCTGGACATTTACTGACGCTGAGGCGCGAAAGCGTGGGGAGCAAACAGG
>denovo10771 Cxam1c_8433 1..253
GACGGAGGGTGCCAGCGTTGCTCGGAATAACTGGGCGTAAAGCGAACGCAGGCGGCAAGCTCAGTCGGGAGTGAAATCCCCGGGCTCAACCACGGATCTGCTTTCGATACTTTCTTGCTGGAAAACGGAAGAGGTATGCGGAATACCTGGTGTAGAGGTGAAATTCGTAGATATCTGGTGGAACACCAGTGGCGAAGGCGGCCAGCTGGGCCGTAGCTGACGCTGAGGCGCGAAAGCGTGGGGAGCAAACAGG
>denovo10772 Cxam1g2_12265 1..253
TACGAAGGGTGCAAGCGTTAATCGGAATAACTGGGCGTAAAGCGAGCGTAGGCGGCAACCTAAGTTGGATGTGAAATCCCCGGGCTCAACCTCGGAACTGCATTCAAAACTGGGTGTCTAGAGTGCTTGAGAGGAGAGTGGAATTACCTGTGTAGCGGTGAAATTCGTAGATATTGGTAGGAACACCAGTGGCGAAGGCGTCTCTCTGGATTGACACTGACGCTGAGGTTCGAAAGCGTGGGGAGCAAACAGG
>denovo10773 Cxam3e_811 1..254
TACGTAGGGTGCCAGCGTTAAACGGAATTACTGGGCGTAAAGAGCTCGTAGGAGGTTTGTCACGTCGTATGTGAAAGCCCGCAGCTTAACATCGGGACTGCAGGCGATACGGGCATAACTTGAGTGCTGTAGGGGAGACTGGAATTCCTGGTGTAGCGGTGTAATGCGCAGATATCTGTAGGAACACCTTTGGCGAAGGCTGGCCGCTGGTCTGTAACTGACGCTGAGGAGCGAAAGCATGGGTAGCGAACAGG
>denovo10774 Cxam2d2_11856 1..253
TACGGAGGGTGCAAGCGTTAATCGGAATTACTGGGCGTAAAGCGAGCGTAGGCGGCTACCTAAGTTGGATGTGAAAGCCCCGGGCTCAACCACGGAACTGCATCTAAAACTGGGTGGCTAGAGTTCGAGAGAGGAGTGTGGAATTTCCTGTGTAGCGGTGAAATGCGTAGATATAGGAAGGAACACCAGTGGCGAGGGCGTCACTCTGGCTCGACACTGACGCTGAGGTTCGAAAGCGTGGGGAGCAAACAGG
>denovo10775 Cxam1h_6076 1..253
TACGTAGGGCGCGAGCGTTGTCCGGAATTATTGGGCGTAAAGAGCTCGTAGGCGGCAGGTCGTGTCTGTCGTGAAATCCACTGGCTTAACAGGGGGCTTGCGGTGGGTACGGGCCGGCTTGAGTGCGGTAGGGGATACTGGAACTCCTGGTGTAGCGGTGGAATGCGCAGATATCTGGAAGAACACCGGTGGCGAAGGCGGGTCTCTGGGCCGGTACTGACGCTGAGGAGCGAAAGCGTGGGGAGCGAACAGG
>denovo10776 Cxam2c2_406 1..253
TACGAAGGGGGCTAGCGTTGTTCGGAATTACTGGGCGTAAAGCGCACGTAGGCGGATCGTTAAGTGAGGGGTGAAATCCCAGGGCTCAACCCTGGAACTGCCTCCAAAACTATCAGTCTAGAGTTCGAGAGAGGTGAGTGGAATTCCGAGTGTAGAGGTGAAATTCGTAGATATTCGGAGGAACACCAGTGGCGAAGGCGGCTCACTGGCTCGATACTGACGCTGAGGTGCGAAAGTGTGGGGAGCAAACAGG
>denovo10777 Cxam2c2_400 1..253
TACGAAGGGTGCTAGCGTTAATCGGAATTACTGGGCGTAAAGCGCGCGAAGGCGGATAGTCCAGTCAGATGTGAAATCCCCGGGCTCAACCTCGGAACTGCATTTGATACTGCCTATCTAGAGTCTGTGAGAGGGTTGGGGAATACCCTGTGTAGAGGTGAAATGCGTAGATATCGGGTTGAACATCAGTGGCGAAGGCGGCCACCTGGCACAGTACTGACGCTGATGCGCGAAAGGGTGGGTAGCAAACAGG
>denovo10778 Cxam1c_11767 1..253
TACAGAGGATGCAAGCGTTAAACGGAATTACTGGGCGTAAAGCGCGCGTAGGAGGTACGTTAAGTTGGATGTGAAATCCCCGGGCTCAACCAGGGAACTGCATTCAAAACTGACTAGCTAGAGTATGTTAGAGGGTTGTGGAATTTCCTGTGTAGAGGTGAAATGCGTAGATATAGGAAGGAACACCAGTGGCGAAGGCGTCCACCTGGACTGATACTGACACTGAGGTGCGAAAGTGTGGGGAGCAAACAGG
>denovo10779 Cxam3d2_18317 1..253
TACAGAGGGTGCAAGCGTTAATCGGAATTACTGGGCGTAAAGCGAGCGTAGGAGGTACGATAAGTAGGATGTGAAATCCCCGGGCTCAACCTGGGAACTGCATTCAAAACTGCCGAGCTAGAGTATGGTAGAGGTAGGTGGAATTTCCTGTGTAGCGGTGAAATGCGTAGATATACGGAGGAACACCAGTGGCGAAGGCGACCACCTGGACTGATACTGACACTGAGGTGCGAAAGCGTGGGGAGCAAACAGG
>denovo1078 Cxam1g_3888 1..253
TACGAAGGGTGCAAGCGTTAATCGGAATTACTGGGCGTAAAGCGTACGTAGGCGGCAACCTAAGTAAGATGTGAAATCCCCGGGCTCAACCTCGGAACTGCATCATAAACTGGGTGGCTAGAGAGCTAGAGAGGAGAGAGGAATATCCTGTGTAGCGGTGAAATGCGTAGATATAGGATGGAACACCAGTGGCGAAGGCGTCACTCTGGCGTGACACTGACGCTGAGGTACGAAAGCGTGGGGAGCAAACAGG
>denovo10780 Cxam2c2_408 1..253
TACGAAGGGAGCAAGCGTTAATCGGAATTACTGGGCGTAAAGCGCGCGTAGGAGGATTCATCAGAGAGATGTGAAAGCCAAGGGCTAAACCTGTGAACTGCATTTCGAACTGTCCTTCTAGAGTATGGGAGAGGCTGGGGGAATAACCTGTGTAGCGGTGAAATGCGTAGATATAGGTTTGAACACCAGTGGCGAAGGCGGCCAGCTGGCACAATACTGACTCTGAGGCGCGAAAGCGTGGGGAGCTAACAGG
>denovo10781 Cxam1g2_12262 1..209
TACGGAGGGTGCAAGCGTTAATCGGAATTACTGGGCGTAAAGCGAGCGTAGGAGGGTACCTAAGTAGGATGTGAAAGCCCCGGGCTCAACCTTGGAACTGCATCCTAAACTGGGTGTCTAGAGTTCGTGAGAGGGTTGTTGAATTACCTGTGTAGCGGTGAAATGCGTAGATATAGGAAGGAACACCAGTGGCGAAGGCGTCTATCTGG
>denovo10782 Cxam1d_12861 1..253
TGCGGAGGGTGCAAGCGTTAATCGGAATTACTGGGCGTAAAGCGTACGTAGGCGGGTACCTAAGTTGGATGTGAAAGCCCAGGGCTAAACCTGGGAACTGCATCCAAAACTGGGTTACTAGATTGCGAGAGAGGAGTGTGGAATTTCCTGTGTAGCGGTGAAATGCGTAGATATAGGAAGGAACACCAGTGGCGAAGGCGTCACTCTGGCTCTACATTGACGCTGAGGTACGAAAGCGTGGGGAGCAAACAGG
>denovo10783 Cxam2b_24686 1..253
TACGCAGGGTGCGAGCGTTAATCGGAATTACTGGGCGTAAAGCGTACGCAGGCGGATAGTTAAGTCAGATGTGAAATCCCCGGGCTCAACCAGGGAACTGCATTTGAAACTGGCTAACTAGAGTGCGGCAGAGGGTTGTAGAATTCCAGGTGTAGAGGTGAAATGCGTAGATATCTGAAGGAATACCGATGGGGAAGGCAGCCACCTGGGCCGACACTGACGCTCAGGTACGAAAGCGTGGGGAGCAAACAGG
>denovo10784 Cxam2d2_5345 1..253
TACGAAGGAGGCAAGCGTTATCCGGAATAATTGGGCGTAAAGCGTCCGAAGGTTGAATTTACAGTATGCTGTCAAATGCCGGGGCTTAACACTGGGAAGGCATTGTAAACTTGATAGCTAGAGTTCGTTAGGGGTAGATGGAATTCCCTGTGTAGAAGCGAAATGCGTAGATATCGGGAAGAACACCAGTAGCGAAAGCGCTCTGCTGGACCGAAACTGACACTAAGGGACGAAAGTTAGGGGAGCGAATGGG
>denovo10785 Cxam2b_2620 1..253
TACGGAGGGTGCGAGCGTTAATCGGAATTACTGGGCGTAAAGCGAACGTAGGAGGTTTTATAAGACAGATGTGAAATCCCAGGGCTTAACCTAGGAAATGCATTTGTAACTGCATGACTAGAGTATTGTAGAGGGTTGTGGAATTTCCTGTGTAGCGGTGAAATGCGTAGGGATTGGAAGGAACATCAGTGGCGAAGGCGTCCTCCTGGACAGATACTGACGCTGAGGCTCGAAAGCGTGGGGAGCTAACAGG
>denovo10786 Cxam1g_5871 1..253
TACGAAGGGTGCAAGCGTTAATCGGAATTACTGGGCGTAAAGCGAGCGTAGGCGGCTACATAAGTTAGATGTGAAATCCCCGGGCTCAACCACGGAACTGCATCAAAAACTGGGTGGCTTGAGTGCGAGAGAGGAGTGTGGAATTTCGTGTGTAGAGGTGAAATGCGTAGATATAGGTAGGAACACCAGTGGCGAAGGCGTCACTCTGGCTTGACACTGACGCTGAGGTATGAAAGCGTGGGGAGCAAACAGG
>denovo10787 Cxam2d2_1350 1..200
TACGAAGGGGGCAAGCGTTGTTCGGAATTACTGGGCGTAAAGCGCGAGTAGGCGGATTGTCAAGTTAGGGGTGAAATACCCGGGCTAAACCTCGGCACTGCCATTAAGACTGATAATCTAGAGTATGTGAGGGGAATATTGAATACCTAGTGTAGAGGCGAAATTCGTAGATATTAGGTGGAAGACCGGTGGCGAAGGCG
>denovo10788 Cxam2a_2280 1..253
GACGGAGGGTGCAAGCGTTGCTCGGATTAAATGGGCGTAAAGCGAAAGAAGGCGGAAAGCAAAGTCGGGAGTGAAATCCCAGGGCACAACCCAGGAACTGCATTCGATACTGTCGGGCTAGAATTCCGTAGAGGGTGGCTGAATTCCTGGTGTAGAGGTGAAATGCGTAGATATCTGGAGGAACTCCAGTGGCGAAGGCGGCCAGCTGGTCGGTATTTGACGCTGAGACGCGAAAGCGTGGGTAGCAAACAGG
>denovo10789 Cxam1c_2937 1..202
TACAGAGAGTGCAAACGTTGTTCGGAATTACTGGGCTTAAAGCGCGCGTAGGCGGCATTGTAAGTGTCGGGTGAAAGCCAACCGCTCACCCGTGGAATTGCCTGGCATACTGGAGTGCTAGAGTGTGGTAGGGGAGTGCAGAACTCGTGGTGGAGCGGTGAAATGCTTAGATATCAGGATGAATATCGGTGGCGAAGGCGGC
>denovo1079 Cxam2b_35195 1..253
TACGGAGGGTGCGAGCGTTAATCGGGATTACTGGGCGTAAAGCGCACGCAGGCGGATAGTTAAGATAGATGTGAAATCCCCGGGCTCAACCAGGGATCGTCATTTAGAACTGGCAGACTAGAGTCTTGGAGAGGGGAGTGGAATTCCAGGTGTAGCGGTGAAATGCGTAGATATCTGGAGGAACATCAGTGGCGAAGGCGACTCCCTGGCCAAAGACTGACGCTCATGTGCGAAAGTGTGGGTAGCTAACAGG
>denovo10790 Cxam1c_16939 1..253
TACGAAGGGGGCAAGCGTTACTCGGAATTATTGGGCGTAAAGCGTGCGTAGGCGGTTTTATAAGTTGAAAGTGAAAGCCTTTGGCTCAACCAAAGAATTGCTTACAAAACTGTAAAACTAGAGTATTAGAGAGGATAGAAGAATTCCTGATGTAGGGGTGAAATCCGTAGATATCAGGAGGAATATCGAAGGCGAAAGCGGCTCTCTGGTCTGTAACTGACGCTGAGGCTCGAAAGCGTGGGGAGCAAACAGG
>denovo10791 Cxam1c_2932 1..253
TACGGAGGATCCGAGCGTTATACGGAATAAATGGGATTAAAGGGAGCGTAGGAGGTCACTATAGTCAGACGTGAAAGCCACCAGCTCAACATTAGAGTTGCGTTTGATACTGCGGTGCTTGAAATCTTATGATGTTAGTTGAATAAGAAGTGTAGCGGTGAAATTCTTAGATATCTGTTAGAATACCATTTGCGAAGGCTGATACCTTTTACTTTTTTGACTCTGATGCTCGAAAGCGTGGGGAGCTAACTGG
>denovo10792 Cxam1c_9923 1..253
TACAGAGAGAGCAAACGTTGTTCGGAATTACTGGGCTTAAAGCGCGCGTAGGCGGCATTGTAAGTGTCGGGTGAAAGCCCACGGCTCACCCGTGGAATTGCCTGGCATACTGCAGTGCTAGAGTCCGGTAGGGGAGAGCAGAACTCCTTGTGGAGCGGTGAAATGCGTAGATATCTGGAGGAATACCGGTGGCGAAGGCGGCTCTCTGGTGCATGACTGACGCTGAGGTGCGAAAGTTAGGGTAGCGAACGGG
>denovo10793 Cxam3e_1504 1..253
TACGAGGGGCCCAAGCGTTACTCGGAATAATTGGGCGTAAAGCGTGCGTAGGCGGTTATATAAGAAGAAAGTGAAAGCCTTAGGCTCAACCAAAGAATTGCTTACAAAACTGTAAAACTAGAGTATTAGAGAGGATAGAAGAATTCCTGATGTAGGGGTGAAATCCGTAGATATCTGGAGGAATTTCGAAGGCGAAAGCATCTGTCTGGCTAAATACTGACGCTGTTGCACGAAAGCGTGGGGAGCAAACAGG
>denovo10794 Cxam1d_5324 1..253
TACAGAGGGTGCAAGCGTTAATCGGAATTACTGGGCGTAAAGCGCGCGTAGGAGGATCGATAAGTAGGATGTGAAATCCCCGGGCTCAACCAGGGAACTGCATTCAAAACTGACTAGCTAGAGTCTGGTAGAGGGTAGTGGAATTTCCTGTGTAGAGGTGAAATGCGTAGATATAGGTAGGAACACCAGTGGCGAAGGCGTCCAGCTGGACTGCTACTGACTCTGAGGTGCGAAAGCGTGGGGAGCAAACAGG
>denovo10795 Cxam3e_1507 1..253
TACGAAGGGTGCGAGCGTTAATCGGAATTACTGGGCGTAAAGCGCGCGTAGGCGGTTTGTTAAGTTGGAGGTGAAATCCCCGGGCTCAACCTGGGAAGTGCCTCCAAAACTGGCTGACTAGAGTACGGTAGAGGGTGGTGGAATTTCCTGTGTAGCGGTGAAATGCGTAGATATAGGAAGGAACACCAGTGGCGAAGGCGACCACCTGGACTGATACTGACGCTGAGGTGCGAAAGCGTGGGGAGCAAACAGG
>denovo10796 Cxam1h_4788 1..253
TACGTAGGGTGCGGGCGTTATCCGGAATTATTGGGCGTAAAGAGAACGAAGGCGGTAAGTCGCGTCTGACGTGAAAGTCAGGGGCTTAACCCCGGAAATGCGGTGGGTACGGGCTGACTTGAGTGCAGTAGGGGAGTCTGGAATTCCTGGTGTAGCGGTGGAATGCGCAGATATCAGGATGAACACCGATGGCGAAGGCAGGTCTCTGGGCTGTAACTGACGCTGAGGTGCGAAAGCATGGGGAGCGAACTGG
>denovo10797 Cxam3e_1503 1..252
TACGGAGGGTGCAAGCGTTAATCGGAATTACTGGGCGTAAAGCGTGAGTAGGCGGCTACCTAAGTAGGAAGTGAAAGCCCCGGGCTCAACCTGGGAACTGCATCCAAAACTGGGGGGCTAGAGTGCGAGAGAGGAGTGTGGAATTCCTGTGTAGCGGTGAAATGCGTAGATATTGGAAGGGACACCAGTGGCGAAGGCGACACTCTGGCTTGACACTGACGCTGAGGTACGAAAGCGTGGGGAGCAAACAGG
>denovo10798 Cxam1c_9766 1..253
TACGAAGGGGGCAAGCGTTGTTCGGAATAACTGGGCGTAAAGCGAGCGTAGGCGGCTAACTAAGTTGGATGTGAAATCCCCGGGCTCAACCTCGGAACTGCATCCAAAACTGGCTGGCTAGAGTGCGAGAGAGGAGTGTGGAATTTCCTGTGTAGAGGTGAAATTCGTAGATATTCGTTGGAACACCAGTGGCGAAGGCGTCACTCCGGCTGGACACTGACGCTGAGGTTCGAAAGCGTGGGGAGCAAACAGG
>denovo10799 Cxam1c_6007 1..253
TACGTAGGGTGCGAGCGTTGTCCGGAATTATTGGGCGTGAAGAGCTTGTAGGCGGTTTGTCGCGTCTGCTGTGAAAATCCGGGGCTCAACCCCGGACTTGCAGTGGGTACGGGCAGACTAGAGTGTGGTAGGGGAGACTGGAATTCCTGGTGTAGCGGTGAAATGCGCAGATATCCGGAGGAACACCGATGGCGAAGGCAGGTCTCTGGGCCATTACTGACGCTGAGAAGCGAAAGCATGGGGAGCGAACAGG
>denovo108 Cxam1d_21075 1..253
TACGGAGGGTGCAAGCGTTAATCGGAACTACTGGGCGTAAAGCGTGCGTAGGCGGCTACCTAAGTTGGATGTGAAAGCCCCGGGCTCAACCTGGGAACTGCATCCAAAACTGGGTGTCTAGAGTGCGAGAGAGGAGTGTGGAATTTCCTGTGTAGCGGTGAAATGCGTAGATATATGAAGGAACACCAGTGGCGAAGGCGACACTCTGGCTTGACACTGACGCTGAGGTACGAAAGCGTGGGGAGCAAACAGG
>denovo1080 Cxam3a_30549 1..253
TACGTAGGGGGCAAGCGTTGTCCGGATTCACTGGGGGTAAAGCGGAGGCAGGCGGTGATGTAAGTCTGAGGTGAAAACCCGGAGGGGAACTTCGGGACTGCCTTGGATACTGCGTCACTTGAGGATAGGAGAGGCAAGGGGAATTCCACGTGTAGCGGTGAAATGCGTAGAGATGTGGAGGAACACCTGTGGCGAAGGCGCCTTGCTGGCCTATTTCTGACGCTGAGGCGCGAAAGCGTGGGGAGCAAACAGG
>denovo10800 Cxam1c_6001 1..253
TACGAAGGGTGCAAGCGTTAATCGGAATTACTGGGCGTAAAGCGAGCGTAGGCGGCTACATAAGTAAGATGTGAAAGCCCCGGGCTAAACCTGGGAACTGCATCATAAACTGTGTGGCTAGAGTCCGAGAGAGGAGGAGGGAATTTCCTGCGTAGCGGTGAAATGCTTAGATATTGGATGGAACACCTGTGGCGAAGGCGTCACTCTGGCGTTTCACTGACGCTGAGGCTCGAAAGCGTGGGGAGCAAACAGG
>denovo10801 Cxam2c2_10453 1..253
TACGGGGGGTGCGAGCGTTAATCGGAATGACTGGGCGTAAAGCGCATGGAGGTGGTTTGTTAAGTCAGATGTGAAAGCCCGGGGCTCAACCCGGGAAGGTCATTTGAAACTGGCAAGCTAGAGTACTGTAGAGGGGGGTAGAATTTCAGGTGTAGCGGTGAAATGCGTAGAGATCTGAAGGAATACCGGTGGCGAAGGCGGCCCCCTGGACAGATACTGACACTCAGATGCGAAAGCGTGGGGAGCAAACAGG
>denovo10802 Cxam1c_9763 1..253
TACGGAGGGTCCAAGCGTTAATCGGAATTACTGGGCGTAAAGCGTGCGTAGGCGGCTACCTAAGTTGGATGTGAAAGCCACGGGCTCAACCTGGGAACTGCATCCAAAACTAGGTGGCTAGAGTGCGAGAGAGGAGTGTGGAATTTCCTGTGTAGCGGTGAAATGCGTAGATATAGGATGGAACACCAGTGGCGAAGGCGAGACTCTTGCTTGACACTGACGCTGAGGTACGAAAGCGTGGGGAGCTAACAGG
>denovo10803 Cxam3b_316 1..252
TACGTAGGTCCCGAGCGTTGTCCGGATTTATTGGGCGTAAAGCGAGCGCAGGTGGTTTATTAAGTCTGGTGTAAAAGGCAGTGGCTCAACCATTGTATGCATTGGAAACTGGTAGACTTGAGTGCAGGAGAGGAGAGTGGAATTCCATGTGTAGCGGTGAAATGCGTAGATATATGGAGGAACACCGGTGGCGAAAGCGGCTCTCTGGCCTGTAACTGGCACTGAGGCTCGAAAGCGTGGGGAGCAAACAGG
>denovo10804 Cxam3b_317 1..253
TACGAAGGGAGCTAGCGTTGTACGGAATTAATGGGAGTAAAGCGCGCGTAGGTGGTTTGATAAGCGAGATGTGAAAGCACCGGGCTTAACCTGGAAACGGCATTTCGAACTGTCAGGCTAGAGTATGGTAGAGGAGCGTGGAATTTCCTGTGTAGCGGTGAAATGCGTAGATATAGCAAGGAACACCAGTGGCGAAGGCGGCACTCTGGACCACTACTGACACTGAGGTGCGAAAGCGTGGGGAGCTAACAGG
>denovo10805 Cxam1g2_4766 1..253
GACGGAGGGTGCAAGCGTTAATCGGAATTACTGGGCGTAAAGCGTGCGTAGGCGGCTACCAAAGTTGGATGTGAAAGCCCCGGGCTCAACCTCGGAACTGCATCCAAAACTGGGTGGCTAGAGTGCGAGAGAGGAGTGTGGAATTACCTGTGTAGCGGTGAAATGCGTAGATATAGGAAGGAACACCAGTGGCGAAGGCGACACTCTGGCTTGACACTGACGCTGAGGTACGAAAGCGTGGGGAGCAAACAGG
>denovo10806 Cxam3a_7910 1..253
TACGAAGGGGGATAGCGTTGTTCGGAATTACTGGGCGTAAAGCGCACGTAGGCGGATTTTAAAGTAAGATGTGAAATCCCAAGGCTCAACCAAGGAACTGCATCTAAAACTGGCAGTCTAGAGATCATGAGAGGTTAGTGGAAATCCGAGTGTAGAGGTGAAATTCGTAGATATTCGGAGGAACACCAGTGGCGAAGGCGTCTCACTGGCCTGATACTGACGCTGAGGTGCGAAAGTGTGGGGAGCAAACAGG
>denovo10807 Cxam3a_7913 1..253
TACGGAGGGTGCAAGCGTTAATCTGAATTAATGGGCGTAAAGCGTGAGTAGGCGGCTAACAAAGTAGGATGTGAAAGCCCAGGGCCCAACCAAGGAACTGCATCCTAAACTGGTTGGCTAGAGTGCGTGAGAGGAGGGGGGAATTTCCGGTGTAGCGGTGAAATGCGTAGATATATGTAGGAACACCAGTGGCGAAGGCGACACTCTGGCTTGACACTGACGCTGAGGTTCGAAAGTGTGGGGAGCAAACAGG
>denovo10808 Cxam1g2_4769 1..253
TACGAAGGGTGCAAGCGTTAATCGGAATTACTGGGCGTAAAGCGAACGTAGGCGGCTACCTAAGTTAGATGTGAAAGCCCCGAGCTCAACCAGGGAACTGCATCCAAAACTGGGTGGCTAGAGTGCGAGAGAGGAGAGTGGAATTACCTGTGTAGCGGTGAAATGCGTAGATATAGGTATGAACACCAGTGGCGAAGGCGACACTCTGGCTTGACACTGACGCTGAGGTTCGAAAGCGTGGGGAGCAAACAGG
>denovo10809 Cxam2a_227 1..253
TACGGAGGGTGCAAGCGTTAAACGGAATTACCGGGCGTAAAGCGTGCGTAGGCGGCTACCTAAGTTGGATGTGAAAGCCCCGGGCTCAACCTGGGAACTGCATCCAAAACTGGGTGGCTAGAGTGCGAGAGAGGAGTGTGGAATTTCCTGTGTAGCGGTGAAATGCTTAGATATAGGAAGGAACACCAGTGGCGAAGGCGACACTCTGGCTTGACACTGACGCTGAGGTACGAAAGCGTGGGGAGCTAACAGG
>denovo1081 Cxam3a_14106 1..253
TACGGAGGGGGTTAGCGTTGTTCGGAATTACTGGGCGTAAAGCGCGCGTAGGCGGATTGGAAAGTTGGGGGTGAAATCCCAGGGCTCAACCCTGGAACTGCCTCCAAAACTATCAGTCTAGAGTTCGAGAGAGGTGAGTGGAACTCCGAGTGTAGGGGTGAAGTTCGTAGATATTCGGAAGAACACCAGTGGCGAAGGCGGCTCACTGGCTCGACACTGACGCTGAGGTGCGAAAGTGTGGGGAGCAAACAGG
>denovo10810 Cxam3e_10508 1..253
GACGGAGGGTGCAAGCGTTGCACGGATTCACTGGGCGTAAAGCGTACGCAGGCGGCAAGGTAAGTCGGGTGTGAAATCCCGGGGCTCAACCCCGGAACTGCAATCGAAACTGCCTCGCTTGAATACGGGAGAGGGAAGCGGAATTCCTGGTGTAGAGGTGAAATTCTTAGATATCAGGATGAACACCTGTGGCGAAGGCGGCTCGCTGGGCGGTAGCTGACGCTGAGGCGCGAAAGCGTGGGGAGCTAACAGG
>denovo10811 Cxam1d_9329 1..209
TACGGAGGGTGCAAGCGTTAATCGGAATTACTGGGCGAAAAGAGTACGTAGGAGGGTACCTAAGTAGGATGTGAAAGCCCCGGGCTAAACCTGGGAACTGCATCCTATACTGGGTGCCTAGAATCTGAGAGAGGCTGGTTGAATTTCCTGTGTAGCGGTGAAATGCGTAGATATATGAAGGAATACCAGTGGCGAAGGCGACATGCTGG
>denovo10812 Cxam1c_34220 1..253
TACAGAGGGTGCAAGCGTTAATCGGAATTACTCGGCGTAAAGCGAGCGTAGGTGGTTTGTTAAGTTGAATGTGAAATCCCCGGGCTCAACCTGGGAACTGCATCCAAAACTGGCAAGCTAGAGTATGGTAGAGGTTAGTGGAATTTCCTGTGTAGCGGTGAAATGCGTAGATATAGGAAGGAACACCAGTGGCGAAGGCGACTACCTGGACTGATACTGACACTGAGGTGCGAAAGCGTGGGGAGCAAACAGG
>denovo10813 Cxam1g_6785 1..253
TACGTAAGGTCCGAGCGTTAACCGGAATTATTGGGCGTAAAGCGTCCGCAGGTGGCGCAGCAAGTGGATTATGAAATACCGGAGCTCAACTTCGGTGCTGTAGTCCAAACTGTTGTGCTAGAGGGATGGAGAGGTGCGTGGAATTGTGCAAGTAGGGGTAAAATCCGTAGATATGCACAGGAACACCAAAAGCGAAGGCAGCGCACTGGCCATTTCCTGACACTCAGGGACGAAAGCGTGGGGAGCGAAAGGG
>denovo10814 Cxam1c_2615 1..253
TACAGAGAGAGCAAACGTTGTTCGGAATTACTGGGCTTAAAGCGCGCGTAGGCGGCATTGTAAGAGTCGGGTGAAAGCCCACGGCTCACCCGAGGAATTGCCTGGAATACTGCAGTGCTAGAGTGCGGAAGGGGAGAGCAGAACTCCTGGTGGAGCGGTGAAATGCGTAGATATCTGGATGAATACCGGTGGCGAAGGCGGCTCTCTGGTCCATGACTGACGCTGAGGTGCGAAAGCTAGGGTAGCGAACGGG
>denovo10815 Cxam2a_4873 1..253
TACGAAGGGTGCAAGCGTTAATCGGAATTACTGGGCGTAAAGCGTGCGTAGGCGGCTACCTAAGTAGGATGTGAAAGCCCCGGGCTCAACCTGGGAACTGCATCTAAAACTGGGTGTCTAGAGTGCTAGAGAGGAGTGAGGAATCACCTGTGTAGCGGTGAAATGCGTAGATATAGGAAGGAACACCAGTGGCGAAGGCGACACTCTGGCGTGACACTGACGCTGAGGTACGAAAGCGTGGGGAGCAAACAGG
>denovo10816 Cxam1c_14278 1..254
TACGTAGGATCCGAGCGTTATCCGGAATAAATGGGAGTAAAGGGATCGTAGGTGGTATCTCGCGTCGTCTGTGAAATTCAGCAGCTTAACTCAAGGCGTGCAGGCGATACGGGGTTAACTTGAGTACTGTAGTGGTAACTGGAATTTCTGGTGTAGCGGTGAAATGCTTAGATATCACTTTGAATACCGATTGCGAAGGCAGTTTACTATGCTGTTATTGACTCTGAGGATCTAAAGCATGGGTAGCGAACTGG
>denovo10817 Cxam1c_16684 1..253
TACGTAGGGCGCAAGCGTTGTCCGGAATTATTGGGCGTAAAGAGCACGTAGGCGGTATGTCGCGTCTGCTGTGAAAGCCCGGGGCTCAACCCCGGGTGTGCAGTGGGTACGGGCAGACTTGAGTTCAGTAGGGGAGACTGGAATTCCTTGTGTAGAGGTGAAATTCGCAGATATCAGGATGAACACCTATGGCGAAGGCTGGTCTCTGGTCTGTTACTGACGCTGAGGAGCGAAAGTATGGGGAGCTAACAGG
>denovo10818 Cxam2b_1343 1..253
GACGGAGGGTGCCAGCGTTAATCGGAATTACTGGGCGTAAAGCGCACGCAGGCGGGTTATAAAGCTAGATGTGAAAGCCCAGGGCTCAACCTGGGATGGTCATTTAGAACTGGCAGACTAGAGTCTTGGAGAGGGGAGGGGAATTCCAGGTGTAGCGGTGAAATGCGTAGATATCTGGAGGAACATCAGTGGCGAAGGCGACTAGCTGGCCAAAGACTGACGCTCATGCGCGAAAGTGTGGGTAGCGAACAGG
>denovo10819 Cxam1d_10311 1..253
TACGAAAGAGGCAAGCGTTATACGGAATTAATGGGCGTAAAGCGACCGAAGGTTGCCTTACAAGTATGATGTCAAAGACCGGGGCTAAACAAAGGAAATGCATTTTAAACTGGATAGCTAGAGTGATGGAGTGGTATGTGGATTTCCGTGTGTAGCGGTGAAATGCGTAGAGATCGGGATGAACATCAGTTGCGAAAGCGCTCTGCTGGTGGGATACTGACACTAAGGTTCGAAAGCGAGGGGAGCTAATGGG
>denovo1082 Cxam1g_3881 1..253
TACGGAGGATGCAAGCGTTAAACGGAATAAATGGGCGTAAAGCGTCAGTAGGATGCTAACTAAGTTTGATGTTAAAGACACGGGCTAAACCTTGGAAATGCAACCAAAACTTGGTGGCTAGAGTTCGAGAGTGGATTTTGGAATTTCATGTGTAGCGGTGAACTGCGTAGATATATGAATGAACACCAGTGGCGAAAGCGATACTCTGGGTTTACACTGACTCTGAGATACGAAAGCTTGGGGAGCAAAATGG
>denovo10820 Cxam1c_14274 1..253
TACGTACGGACCAAGCGTTGTCCGGAATAATTGGGCGTAAAGAGCTCGTAGGCGGATTGTTGCGACGTCTGTGAAATCCCGAGGCTCAACCTCGGGTATGCAGACGATACGAGCAAACTAGAGTGTTGCAGGGGAGACTGGAAATCCTGGTGTAGCGGTGAAATGCGCAGATATCTGGAGGAACACCGGTGGGGAAGGCGGGTCTCTGGGCAACAACTGACGCTGAGGAGCGAAAGCGTGGGGAGCGAACAGG
>denovo10821 Cxam1c_14277 1..203
GACGGAGGGAGCAAGCGTTGCTCGGAATCACTGGGCGTAAAGCGAACGCAGGCGGGAAGGAAAGTAGGGTGTGAAATCCCGGCGCTCAACCCCGGAACTGCATATGAAACTGCCTCTCTTGATTTCGGTAGAGGGAAGCGGAATTCCAGGTGTAGAGGTGAAATTCGTAGATATCTGGATGAACACCAGTGGCGAAGGCGGCT
>denovo10822 Cxam3a_796 1..253
TACGAAGGGTGCAAGCGTTAATCGGAATTACTGGGCGTAAAGCGAACGTAGGCGGCAAAATAAGTAGGATGTGAAATCCCCAGGCTCAACCTCGGAACTGCATCCTAAACTGGGTGTCTAGAGAGCTAGAGAGGAGTGAGGAATAACCTGTGTAGAGGTGAAATGCGTAGATATAGGTTGGAACACCAGTGGCGAAGGCGACAATCTGGCTCGACACTGACGCTGAGGCTCGAAAGCGTGGGGAGCAAACAGG
>denovo10823 Cxam3a_8262 1..253
TACGGAGGGTGCAAGCGTTAATCGGAATTACTGGGCGTAAAGCGTGCGTAGGCGGCTACCTAAGTAGGATGTGAAAGCCCCGGGCTCAACCTGGGAACTGCATCCAAAACTGGGTGGCTTGAGTGCGAGAGAGGTTTGTGGAATTTCCTGTGTAGCGGTGAAATGCGTAGATATAGGTAGGAACACCAGTGGCGAAGGCGTCACTCTGGCTTGACTCTGACGCTGAGGTTCGAAAGCGTGGGGAGCAAACAGG
>denovo10824 Cxam3d2_3203 1..253
TACAGAGGGTGCAAGCGTTAATCGGAATTACTGGGCGTAAAGCGCGCGTAGGAGGTTCGTTAAGTTGGATGTGAGATCCCCGGGCTCAACCTGGGAACTGCATTTAAAACTGAGGAGCTAGAGTATGGTAGAGGGTGGTGGAATTTCATGTGTAGCGGTGAAATGCGTGGATATATGTAGGAACACCTGTGGCGAAGGCGTCCACCTGGACTGACACTGACTCTGAGGTGCGAGAGCGTGGGGAGCAAACAGG
>denovo10825 Cxam1g_30653 1..252
TACGGAGGGTGCAAGCGTTAATCGGAATTACTGGGCGTAAAGCGTGCGTAGGCGGCTACCTAAGTTGGATGTGAAAGCCCCGGGCTCAACCTGGGAACTGCATCCAAAACTGGGTGCCTAGAGTGCGAGAGAGGAGTGTGGAATTTCCTGTGTAGCGGTGAATTGCGTAGATATAGGATGGAACACGAGTGGCGAAGGCGACTCTCTGGCCTGACACTGACGCTGAGGTACGAAAGCGTGGGAGCAAACAGG
>denovo10826 Cxam1c_14272 1..253
TACAGAGGGTGCAAGCGTTAATCGGAATTACTGGGCGTAAAGCGCGCGTAGGAGGTTCGTTAAGTAGGATGTGAAATCCCCGGGCTCAACCTGGGAACTGCAATCTATACTGTCCAGCTAGAGTATGCTAGAGGGTGGTGGAATTACCTGTGTAGCGGTGAAATGCGTAGATATTGGTAGGAACACCAGTGGCGAAGGCGTCCACCTGGAGTGATACTGACACTGAGGTGCGAAAGCGTGGGGAGCAAACAGG
>denovo10827 Cxam3c_12995 1..253
TACGGAGGGGGTTAGCGTTGTTCGGAATTACTGGGCGTAAAGCGCGCGTAGGCGGACTGGAAAGTTGGGGGTGAAATCCCAGGGCTCAACCCTGGAACTGCCTCCAAAACTATCAGTCTAGAGTTCGAGAGAGGTGAGTGGAATTCCGAGTGTAGAGGTGAAATTCGTAGATATTCGGAGGAACACCAGTGGCGAAGGCGGCTCACTGGCTCGATACTGACGCTAAGGTGCGAAAGTGTGGGGAGCAAACAGG
>denovo10828 Cxam2d_20749 1..253
TACGGAGGGGGTTAGCGTTGTTCGGAATTACTGGGCGTAAAGCGCGCGTAGGCGGACTATTAAGTGAGGGGTGAAATCCCGGGGCTCAACCCCGGAACTGCCTTTCATACTGGTAGTCTTGAGTTCGAGAGAGGTGAGTGGAATTCCGAGTGTAGAGGTGAAATTCGTAGATATTCGGAGGAACACCAGTGGCGAAGGCGGCTCACTGGCTCGATACTGACGCTGAGGTGCGAAAGCGTGGGGAGCAAGCAGG
>denovo10829 Cxam1g2_5496 1..253
TACGGAGGGTGCAAGCGTTAATCGGAATTACTGGGCGTAAAGCGTGCGTAGGCGGCTACCTAAGTTGGATGTGAAAGCCCCGGGCTCAACCTGGGAACTGCAACCAAAACTGGGTGGCTAGAGTTCGAGAGAGGAGTGTGGAATTTCCTGTGTAGCGGTGAAATGCGTAGATATAGGAAGGAATACCAGTGGCGAAGGCGACACTCTGGCTGGACACTGACGCTGAGGTACGAAAGCGTGGGGAGCAAACAGG
>denovo1083 Cxam3e_5154 1..253
TACGAAGGGGGAAAGCGTTGTTCGGAATTACTGGGCGTAAAGCGCGTGTAGGCGGATTGTCAAGTTAGGGGTGAAATACCGGGGCTTAACCTAGGCACTGCCTATAAGACTTTTATTCTAGAGTATGTGAGGGGATAATGGAATACCTAGTGTAGAGGTGAAATTCGTAGATATTAGGTGGAACACCTGTGGCGAAGGCGATTATCTGGCACAATACTGACGCTGAGGCGCGAAAGCGTGGGGAGCAAACAGG
>denovo10830 Cxam1b_961 1..253
GACAGAGGATGCAAGCGTTATCCGGAATGAATGGGCGTAAAGCGACAGTAGGAGGATTGTTAAGTTCGCTGTCAAATACCAGGGCTCAACCCTGGACAGGTGGGGAAAACTACTATGCTAGAGTACGGTAGGGGCAGAGGGAATTTCCGGTGGAGCGATGAAATGCGTAGAGATCGGAAGGAACACCATCGGCGAAAGCTATATGCTGGGCCGACACTGACACTGAGAGTCGAAAGCTAGGGGAGCTAATGGG
>denovo10831 Cxam1h_1553 1..253
TACAGAGGGTGCAAGCGTTAAACGGAATAAATGGGAGTAAAGCGAGCGTAGGTGGTACGATAAGTTGGATGTGAAATCAACCCGCTCAACCTGAAAAATGCATTCAAAACTGACGAGCTAGAGTATGGTAGAGGCTGGTGGAATTTCCTGTGTAGCGGTGAAATGCTTAGATATGTCAAGGAACACCAGTGGCGAAGGCGACCAGCTGGACTGATACTGACACTGAGGCGCGAAAGCGTGGGGAGCTAACAGG
>denovo10832 Cxam1g2_8453 1..252
TACGGAGGGTGCAAGCGTTAATCGGAATTACTGGGCGTAAAGCGAGCGTAGGCGGATACCTTAGTTGGGAGTGAAAGCCCCGGGCTCAACCTGGGAACTGCACCCAAAACTGGGTGGCTAGAGTGCGAAAGAGGAGTGTGGAATTACCTGTGTAGCGGGGAAATGCGTAGATATTGGAAGGAACACAGTGGCGAAGGCGTCACTCTGGCTTGACTCTGACGCTGAGGTACGAAAGCGTGGGGAGCAAACAGG
>denovo10833 Cxam1g2_6616 1..253
TACGGAGGGTACAAGCGTTAATCGGAATTACTGGGCGTAAAGAGTACGTAGGCGGCTACCAAAGTTGGATGTGAAAGCCCCGGGCTCAACCACGGAACTGCATTCAAAACTGGTTTGCTAGAGTTCTATAGAGGAGTGGGGAATTTCCTGTGTAGCGGTGAAATGCGTAGATATAGGAAGGAACACCAGTGGCGAAGGCGTCACTCTGGCGTGACACTGACGCTGAGGTACGAAAGCTAGGGTAGCTAACTGG
>denovo10834 Cxam1g2_6617 1..253
TACGGAGGGTGCAAGCGTTAATCGGAATTACTGGGCGTAAAGCGAGCGTAGGCGGCAACCTAAGTTGGATGTGAAAGCCCCGGGCTCAACCTGGGAACTGCATCCAAAACTGGGTGGCTAGAGTGCGAGAGAGGAGTGTGGAATTTCCTGTGTAGCGGTGAAATTCGTAGATATATGAAGGAACACCTGTGGCGAAGGCGACACTCTGGCTTGTCACTGACGCTGAGGTACGAAAGCGTGGGGAGCAAACAGG
>denovo10835 Cxam3b_616 1..199
TACGGAGGGTGCAAGCGTTAAACGGAATAAATGGGAGTAAAGCGTGCGTAGGCGGCTACCTAAGTTGGATGTGAAAGCACCTGGCTCAACCAGGGAACTGCATCATAAACTGGTTGGCTAGAGTGCTAGTGAGGAGTCTGGAATATGCTGTGTAGCGGTGAAATGCTTAGATATCTCATGGAACACCTGTGGCGAAGGC
>denovo10836 Cxam2d_24045 1..253
TACGGAGGGTGCAAGCGTTAATCGGAATTACTGGGCGTAAAGCGTACGCAGGAGGATACATAAGTCGGATGTGAAAGCCCCGGGCTCAACCTCGGAACTGCATCCAAAACTGGGTGTCTAGAGTGCTTGAGAGGAGTGTAGAATTTCCGGTGTAGCGGTGAAATGCGTAGAGATAGGAAGGAACACCAGTGGCGAAGGCGACACTCTGGCCTGACACTGACACTCAGATACGAAAGCGTGGGGAGCAGACAGG
>denovo10837 Cxam3e_11166 1..206
TACAGAGGGTCCAAGCGTTAATCGGAATAACTGGGCTTAAAGCGCCCGTAGGTGGTACGTTAAGTAGGATGTGAAATCAACGGGCTCAACCAGAGAACTGCATTAAAAACTGACGAGCTAGAGTATGGTAGTGGGTGCGGGAACATCCTGTGTAGCGGTGAAATGCGTAGATATAGGAAGGAACACCTGTGGCGAAGGCTAGCTCC
>denovo10838 Cxam2d_2527 1..253
TACGGAGGGTGCCAGCGTTAAACGGAATTACTGGGAGTAAAGCGAGCGTAGGCGGATTGTTAAGTCAGATGTGAAATCCCCGAGCTCAACATGTGAATTGCACCTGATACTGTCAGACTAGAGTTGGATATAGGTAGGGAGAATTCCAGGTGTAGCGGTGAGATGCTTAGATATGTGTATGAATACCTTTTGCGAAGGCTGCCTCCTGGCTCGATATTGACGCTGAGGTTCGAAAGCGTGGGGAGCTAACAGG
>denovo10839 Cxam1d_2928 1..253
TACGGAGGGTGCAAGCGTTAATCGGAATTACTGGGCGTAAAGCGTGCGAAGGCGGCAACCTAAGTAGGATGTGAAAGCCCCGGGCTCAACCTGGGAAATGCATCCAAAACTGGGTGGCTAGAGTGTGAGAGAGGAGTGTGGAATTTCCTGTGTAGCGGTGAAATGCGTAGATATAGGAAGGAACACCAGTGGCGAAGGCGACACTCTGGCTTGACACTGACGCTGAGGTACGAAAGCGTGGGGAGCAAACAGG
>denovo1084 Cxam1g2_9100 1..253
TACGGATGGTGCCAGCGTTAATCGGAATTACTGGGCGTAAAGCGTGCGTAGGCGGCTACATAAGATGGATGTGAAAGCCCCGGGCTCAACCTGGGAACTGCATCAAAAACTGTGTGTGTAGAGTTCTAGAGAGGAGTGTGGAATTTCCTGTGTAGCGGTGAAATGCGTAGATATAGGAAGGAACATCAGTGGCGAAGGCGACACTCTGGCGTGACACTGACGCTGAGGTACGAAAGCGTGGGGAGCTAACAGG
>denovo10840 Cxam2a_2598 1..253
TGCAGAGGGTGCAAGCGTTAATCGGAATTACTGGGCGTAAAGCGCGCGTAGGTGGTTCGTTAAGTTGGATGTGAAATCCCCGGGCTCAACCAGGGAACTGCATTCAAAACTGACTAGCTAGAGTATGGTAGAGGGTGGTGGAATTTCCTGTGTAGCGATGAAATGCGTAGATATATGTAGGATCACCAGTGGCGAAGGCGACCACCTGGACTGTTACTGACACTGAGGTGCGAAAGCGTGGGGAGCAAACAGG
>denovo10841 Cxam1d_2252 1..200
TACGAAGGGTGCTAGCGTTAATCGGAATTACTGGGCGTAGAGCAAGCGTAGGCGGCAAAAAAAGTTGGGGGTGAAATCCCCGAGCTCAACAACGGAACTGCATCCAAAACTGGGTGTCTCGAGTGCGTTAGAGGAATGTTGAATTACCTGTGTAGCGGTGAAATTCGTAGATATAGGTAAGAATACCAGTGGCGAAGGCG
>denovo10842 Cxam1c_21063 1..253
GACGGAGGGTGCAAGCGTTGCTCGGAACCACTGGGCGTAAAGCGTACGCAGGCGGCAAGGTAAGTCGGGTGTGAAATCCCGGGGCTCAACCCCGGAACTGCAGTCGCAACTGCCTCGCTTGAAGACGGGAGAGGGACGCGGAATGCCGGGGGGAGAGGTGAAATTCGTAGATATCAGGAGGAACACCAGTGGCGAAGGCGGCTCGCTGGGCCGTAGCTGACGCTGAGGCGCGAAAGCGTGGGGAGCAAACAGG
>denovo10843 Cxam2a_2590 1..253
TACGAAGGGTGCAAGCGTTAATCGGAATTACTGGGCGTAAAGCGAGCGTAGTCGGCTAAAAAAGTAGGATGTGAAATCCCCGGGCTCAACCTCGGAACTGCATCCAAAACTGGGTGTCTAGAGAGCTAGAGAGGATTGAGGAATATCCTGTGTAGCGGTGAAATTCGTAGATATTGGTTGGAACACCAGTGGCGAAGGCGACTATCTGGAGTGACACTGACGCTGAGGTACGAAAGCGTGGGGAGCAAACAGG
>denovo10844 Cxam2b_117 1..253
TATGGAGGGTGCGAGCGTTAATCGGAATTACTGGGCGTAAAGCGCATGCAGGAGGTTTGTACAGTCAGATGTGAAAGCCCGGGGCTCAACCTCGGAATTGCATTTGAAACTGGCAGTCTAGAGTATTGTAGAGGGTGGTAGAATTTCAGGTGTAGCGGTGAAATGCGTAGAGATCTGTAGGAATATCGGTGGCGAAGGCGGCCCCCTGGACAGATACTGACACTCAGATGCGAAAGCGTGGGGAGCAAACAGG
>denovo10845 Cxam2a_3466 1..253
TACGAAGGGTGCAAGCGTTGTTCGGAATTATTGGGCGTAAAGCGTGCGTAGGCGGACTGTTAAGTCTGGTGTGAAATCCCTCGGCTCAACCGAGGACGTGCATTGGATACTGGCAGTCTTGAGTCCTGGAGAGGAGAGCGGAATTCCTAGTGTAGAGGTGAAATTCGTAGATATTAGGAGGAACACCAGTGGCGAAAGCGGCTCTCTGGACAGTGACTGACGCTGAGGCACGAAAGCATAGGTAGCAAACAGG
>denovo10846 Cxam2b_114 1..253
TACGAAGGGGGCTAGCGTTGTTCGGAATTACTGGGCGTAAAGGGCGTGTAGGCGGATTGATCAGTCAGGGGTGAAATCCCGGGGCTCAACCTCGGAACTGCCTTTGATACTGTCAATCTAGAGATTGTGAGAGGATAGCGGAATACCCAGTGTAGAGGTGAAATTCGTAGATATTGGGTAGAACACCAGTGGCGAAGGCGGCTATCTGGCGCAATACTGACGCTGATGCGCGAAAGCGTGGGGAGCAAACAGG
>denovo10847 Cxam2a_3461 1..209
TACGGAGGGTGCAAGCGTTAATCGGAATTACTGGGCGTAAAGCGAGCGTAGGCGGCTACCTAAGTAGGATGTGAAAGCCCAGGGCTAAACCTGGGAACTGCATCCTAAACTGGGTGGCTAGAGTGCGATAGAGGAGGGTGGAATTTCCTGTGTAGCGGTGAAATGCGTAGATATATGAAGGAACATCAGTGGCGAAGGCGACACTCTGG
>denovo10848 Cxam2b_111 1..253
TACGTATGGTGCAAGCGTTGTTCGGAATCACTGGGCGTAAAGGGAGCGCAGGTGGATGGTTAAGTCAGGTGTGAAACCTGTGGGCTCAACCCACAGCCTGCACCTGAAACTGGCTATCTGGAGTCCCGGAGAGGTAGGCGGAATACCTGGTGTAGCGGTGAAATGCGTAGATATCAGGTGGAACACCAATGGCGAAGGCAGCCTACTGGACGGTGACTGACACTGAGGCTCGAAAGCATGGGGAGCAAACAGG
>denovo10849 Cxam1g2_3266 1..253
TACAGAGGGAGCAAGCGTTAATCGGAATTACTGGGCGTAAAGCGCGCGTAGGTGGTTCGTTAAGTTGGATGTGAAATCCCCGTGCTCAACAAGGGAACTGCATCCAAAACTGAAGATCTAGAGTATGGTAGAGGGTTGTTGAATTTCCTGTGTAGAGGTGAAATTCGTAGATATAGGAATGAATACCAGTGGCGAAGGCGACCACCTGGACTGATACTGACACTGAGGTGCGAAAGCGTGGGGAGCAAACAGG
>denovo1085 Cxam3e_40930 1..210
GAGGGAGGGTGCAAGCGTTGCTCGGAATCACTGGGCGTAAAGCGTACGCAGGCGGCAACGTAAGTCGGGTGTGAAATCCCGGGGCTCAACCCCGGAACTGCATTCGAAACTGCCTCTCTTGAATCCGGCAGAGGGAAGCGGAATTCCTCGTGTAGACGTGAAATTCGTAGATATCAGGAGGAACACCTTTGGCGAAGGCGGCCCGCTGGG
>denovo10850 Cxam1h_5522 1..209
TACGGAGGGTGCCAGCGTTAATCGGAATTACTGGGCGTAAAGCGTGCGTAGGCGGGTACCTAAGTAGGATGTGAAAGCCCAGGGCTCAACCTTGGAAATGCATCCAATACTGGCTTGCTAGAGTGCGTTAGAGGAGTGTGGAATTTCCTGTGTAGCGGTGAAATGCGTAGATATAGGAAGGAACACCAGTGGCGAAGGCGACACTCTGG
>denovo10851 Cxam1g2_4544 1..253
TACGGAGGGTGCAAGCGTTAATCGGAATTACTGGGCGTAAAGCGAGCGTAGGCGGGTACCTAAGTTGGATGTGAAAGCCCCGGGCTCAACCTGGGAACTGCAACCAAAACTGGGTGTCTAGAGTTCGAGAGAGGTTGGTTGAATTTCCTGTGTAGCGGTGAAATGCGTAGATATCGGAAGGTATACCTGTGGCGAAGGCGACACGCTGGCTTGACACTGACGCTGAGGTTCGAAAGCGTGGGGAGCAAACAGG
>denovo10852 Cxam1h_5520 1..253
TACGGAGGGCGCAAGCGTTATCCGGAATCACTGGGTTTAAAGGGAGCGTAGGCGGCCTTGTAAGTCAGAGGTGAAATCCCACAGCTTAACTCAGGAACTGCCTTAGATACTCCAATGCTTGAATCAGGTTGAGGTCGGCGGAATGAGTTGTGCAGAGGTGAAATGCATAGATATGACTTAGAACACCAATTGCGAAGGCTGCTGGCTAGACCTGTATTGACGCTGAGGCTCGAAAGCGCGGGGAGCGAACAGG
>denovo10853 Cxam2b_1348 1..253
TACGAAGGGAGCTAGCGTTGTTCGGAATAACTGGGCGTAAAGCGCACGTAGGCGGATTGATTAGTAAGAGGTGAAATCCCGGGGCTCAACCACGGAACTGCCTTTGATACTGTCAGTCTTGAGACCGAGAGAGGTGAGTGGAACTACGAGTGTAGAGGTGAAATTCGTAGATATTCGTAAGAACACCAGTGGCGAAGGCGGCTCACTGGCTCGGTACTGACGCTGAGGTGCGAAAGCGTGGGGAGCAAACAGG
>denovo10854 Cxam1h_2205 1..253
TACAGAGGGTGCAAGCGTTAATCGGAATTACTGGGCGTAAAGCGCGCGTAGGAGGTTCGATAAGTTGGATGTGAAATCCCCGGGCTCAACCAGGGAACTGCATTCAAAACTGACTAGCTAGAGTATGGTAGAGGGGGGTTGAATTTCCTGTGTAGCGGTGAAATGCTTAGATATAGGAAGGAACACCAGTGGCGAAGGCGTCCACCTGGACTGATACTGACACTGAGGTGCGAAAGCGTGGGGAGCAAACAGG
>denovo10855 Cxam1g2_26924 1..253
TACGGAGGGTGCAAGCGTTAATCGGAATTACTGGGCGTAAAGCGTGCGTAGGCGGCTACCTAAGTTGGATGTGAAAGCCCCGGGCTCAACCTGGGAACTGCATCCTAAACTGGCTGGCTAGAGTGCGTGAGAGGAGAGTGGAATTTCCTGTGTAGCGGTGAAATGCGTAGATATCGGAAGGAACACCAGTGGCGAAGGCGACACTCTGGCTTGACACTGACGCTGAGGTACGAAAGCGTGGGGAGCAAACAGG
>denovo10856 Cxam1g_2161 1..253
TACGGAGGGTGAAAGCGTTAATCGGAATTACTGGGCGTAAAGCGAGCGTAGGCGGATAACTCAGTTAGATGTGAAATCCCCGGGCTCAACCAGGGAACTGCATCCAAAACTGGGAGTCTAGAGTTCGAGAGAGGAGTGTGGAATTTCCTGTGTAGCGGTGAAATGCGTAGATATAGGTAGGAACACCAGTGGCGAAGGCGACACTCTGGCTCGATACTGACGCTGAGGTTCGAAAGGGTGGGGAGCAAACAGG
>denovo10857 Cxam3d2_12468 1..253
TACGGAGGGGGTTAGCGTTGTTCGGAATTACTGGGCGTAAAGCGCACGTAGGCGGATCAGAAAGTTGGGGGTGAAATCCCGGGGCTCAACCCCGGAACTGCCTTCAAAACTCCTGGTCTTGAGTTCGAGAGAGGTGAGTGGAATTCCGAGTGTAGAGGTGAAATTCGTAGATATTCGGAGGAACACCAGTGGCGAAGGCGGCTCACTGGCTCGATACTGACGCTGAGGTGCGAAAGTGTGGGGAGCAAACAGG
>denovo10858 Cxam2b_29687 1..208
TACGGAGGGTGCCAGCGTTAATCGGAATTACTGGGCGTAAAGCGTCCGCAGGCGGGCACCTAAGTAAGATGTGAAAGCCCCGGGCTCAACCTGGGAACTGCATTCGAAACTGGCTTTCTAGAGTGCGCGAGAGGTGGGTGGAATTTCAGGTGTAGCGGTGAAATGCGTAGATATCTGAAGGAATACCGTTGGCGAGGGCGTCACTCTG
>denovo10859 Cxam3e_6572 1..253
TACGGAGGGTGCAAGCGTTAATCGGAATTACTGGGCGTAAAGCGTGCGAAGGCGGCTACCTAAGATGGATGTGAAAGCCCCGGGCTCAACCTGGGAACTGCACCCATAACTGGGTGGCTAGAGTCTGAGAGAGGAGTGTGGAATTTCCTGTGTAGCGGTGAAATGCGTAGATATATGTAGGAACATCAGTGGCGAAGGCGACACTCTGGCTTTACACTGACGCTGAGGTACGAAAGCGTGGGGAGCTAACAGG
>denovo1086 Cxam3e_40934 1..210
TAGGTAGGGTGCCAGCGTTGTCCGGAATTACTGGGCGTAAAGCGCTCGTGGGTGGTTTGTCGCGTCGTCCGTGAAATACCCGGGCTTAACTCCGGGCGTGCAGGCGATACGGGCATAACTTGAGTACAGTAGGGGTAAGTGGAATTCCTGGTGTAGCGGTGAAATGCGCAGATATCAGGAGGAACACCGATGGCGAAGGCTGGTTTCTGG
>denovo10860 Cxam1h_7865 1..211
GACGGAGGGTGCAAGCGTTGCACGGAATCAATGGGAGTAAAGCGTACGCAGGCGGCAAGGTAAGTCGGGTGTGAAATCAAGGGGCCCAACCCAAGAACTGCATTCGAAACTGCCTCGCTTGAATACTGTAGAGGGAAGCGGAATTCGTGATGTAGAGGTGAAATTCTTAGATATCAGGAGGAACATCAGTGGCGAAGGCGGCTCGCTGGGC
>denovo10861 Cxam1e_704 1..253
TACGAAGGGTGCAAGCGTTAATCGGAATTACTGGGCGTAAAGCGAGCGTAGGCGGCTACCTAAGTTGAATGTGAAAGCCCCGGGCTCAACCTCGGAACTGCATCCAAAACTTGGTTGCTAGAGTGCGAGAGAGGAGTGGGGAATTTCCTGTGTAGCGGTGAAATGCGTAGATATAGGAAGGAACACCAGTGGCGAAGGCGACACTCTGGCTTGACACTGACGCTGAGGTACGAAAGCGTGGGGAGCAAACAGG
>denovo10862 Cxam1g_2571 1..253
TACGAAGGGTGCAAGCGTTAATCGGATTTACTGGGCGTAAAGCGTGCGTAGGCGGCTAACTAAGTTGGATGTGAAAGCCCAGGGCTCAACCTGGGAACTGCATCCAAAACTGGTTTGCTAGAGTTCGAGAGAGGAGTGTGGAATTACCTGTGTAGCGGTGAAATGCGTAGATATAGGAAGGAACATCAGTGGCGAAGGCGACACTCTGGCTTGACACTGACGCTGAGGTACGAAAGCGTGGGGAGCAAACAGG
>denovo10863 Cxam1g_2572 1..253
TACGGGGGATGCAAGCGTTATACGGAATCAATGGGCGTAAAGCGCCTGTAGGTTGTCTAAAAAGTATGTTGTTAAAGACAAGGGCTTAACCCTGGGAAAGCCATGGAAACTACTAGGCTTGAGTATGTTAGGGGTAGAGGGAATTACTAGTGTAGCGGTGAAATGCGTAGATATTAGTAAGAACACCGGTGGCGAAAGCGGTCTACTGGGCCATTACTGACACTGAGATGCGAAAGTTAGGGGAGCAAAAGGG
>denovo10864 Cxam3d2_12465 1..253
TACGGGGGATGCAAGCGTTATCCGGAATCATTGGGCGTAAAGCGCCTGTAGGATGTCTAATAAGTCTGTTGTTAAAGACAAGGGCTTAACCCTGGGAAAGCGATCGAAACTTCTAGGCTTGAGTATGGTAGCGGCAGAGGGAATTACTAGTGTAGCGGTGAAATGCGTAGATATTAGAAAGAACACCGGTGGCGAAAGCGCTCTACTGGGCCTTTACTGACACTGAGAGGCGAAAGCTAGGGGAGCAAAAGGG
>denovo10865 Cxam1c_31 1..209
CACGTACTGTGCCAACGTTATACGGAATCACTGGGCTTAAAGGGTGCGTAGGCGGTTTACTAAGTATGGTGTGAAATGCCAGAGCTCAACTTTAGCACGGCGCTCTAAACTGCTAAACTTGAGTGAGATAGGGGTGTACGGAACTTCCGGTGGAGCGGTGAAATGCGTTGATATCTGAAGGAACACCGGTGGCGAAAGCGGTACTCTGG
>denovo10866 Cxam3e_3338 1..253
TACAGAGCGTGCAAGCGTTAATCGGAATTACTGGGCGTAAAGCGCGCGTAGGTGGATCGTTAAGTTGGATGTGAAATCCCCGGGCTCAACCAGGGAACTGCATTCAAAACTGACGAGCTAGAGTATGGTAGAGGGTGGTGGAATTTCCTGTGTAGCGGTGAAATGCGTAGATATAGGAAGGAATACCAGTGGCGAAGGCGACCACCTGGACTGATACTGACACTGAGGTGCGAAAGCGTGGGGAGCTAACAGG
>denovo10867 Cxam2a_4854 1..253
TACGAAGGGTGCAAGCGTTAATCGGAATAACTGGGCGTAAAGCGTACGTAGGCGGCTACCTAAGTTGGATGTGAAATCCCCGGGCTCAACCTCGGAACTGCATCCAAAACTGGGAGGCTAGAGTGCGAGAGAGGAGTGTGGAAATACGTGTGTAGCGGTGAAATGCGTAGATATAGGAATGAACACCAGTGGCGAAGGCGTCACTCTGGCTTGTCACTGACGCTGAGGTACGAAAGCGTGGGGAGCAAACAGG
>denovo10868 Cxam2a_4855 1..253
GACAGAGGATCCAAGCGTTATCCGGAATGATTGGGCGTAAAGCGACTGTAGGAGGCTTTATAAGTACGCTGTCAAATACCATGGCTCAACCATGGACAGGTGGTGAAAACTACTAAGCTAGAGTACGGTAGGGGCAGAGGGAATTTCCGGTGGAGCGATGAAATGCGTAGAGATCGAATGGAACACCAACGGCGAAAGCACTCTGCTGGGCCGAGACTGACACTGAGAGTCGAAAGCTAGGGGAGCGAATGGG
>denovo10869 Cxam3e_6280 1..253
TACGAAGGGAGCAAGCGTTAATCGGAATTACTGGGCGTAAAGCGTGCGTAGGCGGCCTTTTAAGTTGGATGTGAAATCCCCGGGCTCAACCACGGAACTGCATCCAAAACTGCTAGGCTAGAGTGCGAAAGAGGTGTGTGGAATTTCCTGTGTAGCGGTGAAATTCGTAGATATAGGTAGGAACATCAGTGGCGAAGGCGTCTCCCTGGTTTGACACTGACGCTGAGGTACGAAAGCGTGGGGTGCAAACAGG
>denovo1087 Cxam3b_424 1..253
TACGAGAGGACCGAGCGTTACTCGGAATAACTGGGCTTAAAGCGAATGCAGGAGGATAATTAAGAATTTTGTGAAATCCCTCGGCTCAACCTAGGAATAGCATAGTGAACTGCTTGACTTGAGGTAGGAAGTGGTGTTATGAACGTACGGTGGAGCGGTGAAATGCGTAGATATCGTACGGAATGCCGAAGGGGTAGCCAGGCGCCTGGTCCTTACCTGACTCTCAGTCTCGAAAGCGTGGGGATCAAACAGG
>denovo10870 Cxam2d2_24325 1..253
TACGGAGGGTGCAAGCGTTAATCGGAATTACTGGGGGTAAAGCGCGTGTAGGTGGTTCGTTAAGTTGGATGTGAAATCCCCCGGGGGGACGTGGGAACTGCATTCAAAACTGACGAGCTAGAGTATGGTAGAGGGTGGTGGAATTTCCTGTGTAGCGGTGAAATGCGTAGATATAGGAAGGAACACCAGTGGCGAAGGCGACCACCTGGACTGATACTGACACTGAGGTGCGAAAGCGTGGGGAGCAAACAGG
>denovo10871 Cxam1b_14580 1..253
GACGGAGGGTGCAAGCGTTAATCGGAATTACTGGGCGTAAAGCGCGCGTAGGTGGTTCGTTAAGTTGGATGTGAAATCCCCGGGCTCAACCACGGAACTGCATTCAAAACTGACGAGCTAGAGTATGGTAGAGGGGTGCGGAATTTCCTGTGTAGCGGTGAAATGCGTAGATATAGGCTGGAACACCAGTGGCGAAGGCGACCACCTGGACTGATACTGACACTGAGGTGCGAAAGCGTGGGGAGCAAACAGG
>denovo10872 Cxam1g_20750 1..199
TACGGAGGGTGCAAGCGTTAATCGGAATTACTGGGAGTAAAGCGTGCGTAGGCGGCTAACTAAGTTGGATGTGGAAGCCACTGGCTCAACCTGGGAAATGCATCCAAAACTGCTTGGCTAGAGTGCGAGAGAGGAGTGTGGAATTTCCTGTGTAGCGGTGAAATGCGTAGATATCGGATGGAACACCAGTGGCGAAGGC
>denovo10873 Cxam1g_3771 1..209
TACGGAGGGTGCAAGCGTTAAACGGATTTACTGGGATTAAAGCGTACGTCGGCGGCTACCTAAGTAGGATGTGAAAGACACGAGCTCAACATGGGAACTGCAACCTATACTGTGTGGCTTGAGTGTTTTAGAGGATGGGGGAATTGACTGTGTAGCGGTGAAATGCTTAGATACATTAATGAACACCTTTTGCGAAGGCTACATTCTGG
>denovo10874 Cxam3d_2978 1..253
TACGGGGTGTGCAAGCGTTAATCGGAATAAATGGGCGTAAAGCGCACGTAGGCGGGTTGTTTAGTCGGATGTGAAAGCCCCGGGCTAAACCACGGAAGTGCACCCGATACTGCCCTACTAGAGTATGTGAGAGGGATGTTGAATTCCTGGTGTAGAGGTGAAATGCGTAGATATCTGGAGGAATACCGGTGGCGAAGGCGACCTCCTGGCGCAATACTGACGCTGAGGTGCGAAGGCGTGGGGAGCAAACAGG
>denovo10875 Cxam2d2_5521 1..253
TACAGAGGGTGCAAGCGTTAATTGGAATTAATGGGCGTAAAGCGCGCGTAGGTGGTATGTTAAGTTGAATGTGAAATCACCGCGCTCAACCTGAGAACTGCATCCAAAACTGGCATGCTAGAGTATGGTAGAGGGTAGTGGAATTTCCTGTGTAGCGGTGAAATGCGTAGATATATCAAGGAACACCAGTGGCGAAGGCGTCTACCTGGACTGATACTGACACTGAGGTGCGAAAGCGTGGGGAGCAAACAGG
>denovo10876 Cxam1g_3774 1..253
TACGAAGGGTGCAAGCGTTAATCGGAATTACTGGGCGTAAAGCGAGCGTAGGCGGCTACATAAGTAGGATGTGAAAGCCCCGGGCTCAACCTGGGAACTGCATCAAAAACTGGGTGGCTAGAGTTCGAGAGAGGAGTGAGGAATTTCCTGTGTAGCGGTGAAATTCGTAGATATAGGAAGGAACACCAGTGGCGAAGGCGACACTCTGGCTTGACACTGACGCTGAGGTTCGAAAGCGTGGGGAGCAAACAGG
>denovo10877 Cxam2c_176 1..253
TACGGAGGGGGCTAGCGTTGTTCGGAATTACTGGGCGTAAAGCGCGCGTAGGCGGATTGTTAAGTCGGGGGTGAAATCCCGGGGCTCAACCCCGGAACAGCCTTCGATACTGGCAGTCTTGAGTCCGAGAGAGGTGAGTGGAATGTCGAGTGTAGAGGTGAAATTCGTAGATATTCGACGGAACACCAGTGGCGAAGGCGGCTCACTGGCTCGGTACTGACGCTGAGGTGCGAAAGCGTGGGGAGCAAACAGG
>denovo10878 Cxam1g_3776 1..253
TACGGAGGGTGCAAGCGTTAATCGGAATTACTGGGCGTAAAGCGAGCGTAGGCGGCTACATAAGTAGGATGTGAAAGCCCCGGGCTCAACCTGGGAACTGCACCCTAAACTGGGTGTCTAGAGTGCGAGAGGGGTGGGTGGAATTACCTGTGTAGCGGTGAAATGCGTAGATATTGGTAGGAACACCAGTGGCGAAGGCGACACGCTGGCTGGACACTGACGCTGAGGTTCGAAAGCGTGGGGAGCAAACAGG
>denovo10879 Cxam1g_3955 1..210
TACGGAGGGTGCAAGCGTTAAACGGAATTACTGGGAGTAAAGCGTGCGTAGGCGGCTACCTAAGTTGGATGTGAAAGCCCACGGCTCAACCTCGGAACTGCATGCAAAACTGGGTGGCTTGAGTGCGAGTGAGGAGTGGGGAATTTGCTGTGTAGCGGTGAAATGCGTAGATATCGGATGGAACATCTGTGGCGAAGGCTTCAGTCTGGC
>denovo1088 Cxam1c_32962 1..253
TACGGAGGGTGCAAGCGTTATCCGGAATCACTGGGTTTAAAGGGTGCGTAGGAGGCGTTGTAAGTCAGAGGTGAAATCCCACAGCTTAACTGTGGAACTGCCTTTGATACTGCAATGCTTGAATCCGGGTGAGGTCGGCGGAATGTGGTGTGCAGCGGTGAAATGCTTAGAGATGACATAGAACACCAATTGCGAAGGCCGCTGGCTAGACCGGTATTGACGCTGAGGCACGAAAGCGTGGGGAGCGAACAGG
>denovo10880 Cxam2c_179 1..253
TACGTAGGGCGCCAGCGTTGTCCGGAATTAATGGGCGTAAAGCGCTTGTAGGCGGCAGGCCCCGTCCGGCGTGAAATCCATGGGCTCAACCCCGGGCCTGCGGTGGGTACGGGTCGGCTGGAGGTCGTGAGGGGTGGCTGGAACTCCGGGTGTAGCGGTGGAATGCGCAGATATCAGGAGGAACACCGGTGGCGAAGGCGGGTCTCTGGGGCGTTACTGACGCTGAGGTGCGAAAGCGTGGGGAGCTAACAGG
>denovo10881 Cxam1g_3957 1..253
TACGAAGGGTGCAAGCGTTAATCGGAATTACTGGGCGTAAAGCGAGCGTAGGCGGATACATAAGATAGATGTGAAAGCCCCGGGCTAAACCTGGGAACTGCATCCAAAACTGTGTGGCTAGAGTCCGGAAGAGGAGTGTGGAATTTCCTGTGTAGCGGTGAAATGCGTAGATATAGGAAGGAACACCAGTGGCGAAGGCGTCACTCTGGAGGTACACTGACGCTGAGGTTCGAAAGCGTGGGGAGCAAACAGG
>denovo10882 Cxam3d_2754 1..253
TACGAAGGGTGCAAGCGTTGTACGGAATAAATGGGAGTAAAGCGAACGTAGGCGGGCTTATAAGTCAGATGTGAAATCAAGACGCTAAACCTAAAAAAGGCATTTGATACTGGGCGTCTTGAGAGTAGAAGAGGATTGTGGAATTCGTAGTGTAGAGGTGAAATGCTTATATATTAGGATGAACATCAGTGGCGAAGGCGTCCTTCTGGTCTTCTACTGACGCTGAGGCTCGAAAGTGTGGGGAGCTAACAGG
>denovo10883 Cxam1g_3951 1..200
TACGAAGGGAGCTAGCGTTGTTCGGAATTACTGGGCGTAAAGCGCGCGTAGGCGGAAAGATTAGTCGGTGGTGAAATCCCAGAGCTCAACACTGGAACTGCCTTAGATACTGTCTGTCTTGAGACCGTGAGAGGTGAGAGGAATAACGAGTGTAGAGGTGAAATTCGTAGATATTGGTAAGAACACCAGAGGCGAAGGCG
>denovo10884 Cxam1d_3715 1..253
TACGAAGGGGGCAAGCGTTACTCGGAATTAATGGGCGTAAAGCGTGCGTAGGCGGAATTATAAGTTGAAAGTGAAAGCCATCGGCTAAACCAAAGAAATGCTTACAAAACTGTAAAACTAGAGTATTAGAGAGGATAGAAGAATTCCTTATGTAGGGGTGAAATCCGTAGATATCAGGAGGAATATCTTTGGCGAAAGCATCTGTCTGGCTTAATACTGACGCTGTTGCACGAAAGCGTGGGGAGCAAACAGG
>denovo10885 Cxam1g_3953 1..253
TACGAAGGGTGCAAGCGTTAATCGGAATTACTGGGCGTAAAGCGAACGTAGGCTGCAAACTAAGTAGGATGTGAAATCCCCGGGCTCAACCACGGAACTGCATCCAAAACTGGTTGTCTTGAGTGCGAGAGAGGAGTGTGGAATTTCGTGTGTAGCGGTGAAATGCGTAGATATAGGTAGGAACACCAGTGGCGAAGGCGTCTCTCTGGCTTGACACTGACGCTGAGGTACGAAAGCGTGGGGAGCAAACAGG
>denovo10886 Cxam1g_3952 1..253
TACGAAGGGGGATAGCGTTGTTCGGAATTACTGGGCGTAAAGCGCACGTAGGCGGATTGTGAAGTTGGGGGTGAAATCCCAGGGCTCAACCCTGGAACTGCCTCCAAAGCTACTATTCTCGAGTTCGTAAGAGGTGAGTGGAACTCCAAGTGTAGAGGTGAAATTCGTAGATATTCGGATGAACACCAGTGGCGAAGGCGGCTCACTGGTTCGTTACTGACGCTGAGGTGCGAAAGTGTGGGGAGCAAACAGG
>denovo10887 Cxam3e_8763 1..253
TACGGAGGGTGAAAGCGTTAATCGGAATTACTGGGCGTAAAGCGCACGTAGGCGGATAGGAAAGTAGGATGTGAAATCCCCGGGCTCAACCACGGAACTGCCGCCAAAACTATCGGACTAGAGTTCGAGAGAGGTGTGTTGAATTCCTAGTGTAGAGGTGAAATTTGTAGATATGTGGAGGAATACCTGTGGCGAAGGCGTCCCACTGGCTCGATACTGACGCTGAGGTGCGAAAGTGTGGGGAGCAAACAGG
>denovo10888 Cxam1g_725 1..253
TGCGGAGGGTGCAAGCGTTAATCGGAATTACTGGGCGTAAAGCGAGCGAAGGCGGCTACCTAAGTTGGATGTGAAAGCCCCGGGCTCAACCTGGGAACTGCATCCAAAACTGGGTGGCTAGAGTGCGAGAGAGGAGTGTTGAATTTCCTGTGTAGCGGTGAAATGCGTAGATATAGGAAGGAATACCAGTGGCGAAGGCGTCCCGCTGGCTTGACACTGACGCTGAGGTTCGAAAGCGTGGGGAGCAAACAGG
>denovo10889 Cxam1g_726 1..253
TACGGAGGGTGCAAGCGTTAATCGGAATTACTGGGCGTAAAGCGTGCGAAGGCGGCTACCTAAGATGGATGTGAAAGCCCCGGGCTCAACCTGGGAACTGCATCCATAACTGGGTTTCTAGAGTGCGAGAGAGGAGTGTGGAATTTCATGTGTAGCGGTGAAATGCGTAGATATATGAAGGAATACCTTTGGCGAAGGCTTCAATCTGGGTTGACACTGACGCTGAGGTACGAAAGCGTGGGGAGCAAACAGG
>denovo1089 Cxam3a_26615 1..253
TACGGAGGGTGCAAGCGTTAATCGGAATTACTGGGCGTAAAGCGTGCGTAGGCGGCTACATAAGTTGGATGTGAAAGACCAGGGCTCAACCTGGGAACTGCATCCTAAACTGGGTGGCTAGAGTGCTAGAGAGGCGTGTGGAATTTCCTGTGTAGCGGTGAGATGCGTAGATATCGGAAGGAACACCAGTGGCGAAGGCGACACTCTGGCTTGACACTGACGCTGAGGTACGAAAGCGTGGGGAGCAAACAGG
>denovo10890 Cxam2b_16155 1..253
TACGGAGGGTCCGAGCGTTAATCGGAATTACTGGGCGTAAAGCGCGCGAAGGCGGTTTTTTAAGTCAGATGTGAAAGCCCCGGGCTCAACCTGGGAAGTGCATCTGATACTGGGAGACTAGAGTACTGTAGAGGGGCGTGGAATTCCAGGTGTAGCGGTGAAATGCGTAGATATCGGGAGGAACATCAGTGGCGAAGGCGACGACCTGGTCAGATACTGACGCTGAGGTGCGAAAGCGTGGGGAGCAAACAGG
>denovo10891 Cxam2d2_7743 1..253
TACAGAGGGTGCAAGCGTTAATCGGAATTACTGGGCGTAAAGCGCGAGTAGGAGGTACGTAAAGTTGGATGTGAAATCCCAGGGCTCAACCTGGGAACTGCATTCAAAACTGACTAGCTAGAGTATGGTAGAGGTTTGTGGAATTTCCTGTGTAGCGGTGAAATGCGTAGATATTGGTAGGAACACCAGTGGCGAAGGCGTCCACCTGGACTGATACTGACACTGAGGTGCGAAAGCGTTGGGAGCAAACAGG
>denovo10892 Cxam2b_37164 1..253
TACGGAGGGGGTTAGCGTTGTTCGGAATTACTGGGCGTAAAGCGCGCGTAGGCGGACCAGAAAGTTAGGAGTGAAATCCCGGGGCTCGGGGGGTGAACTGCCTCTAAAACTCCTGATCTAGAGTTCGAGAGAGGTGAGTGGAATTCCGAGTGTAGAGGTGAAATTCGTAGATATTCGGAGGAACACCAGTGGCGAAGGCGGCTCACTGGCTCGATACTGACGCTGAGGTGCGAAAGTGTGGGGAGCAAACAGG
>denovo10893 Cxam2b_16150 1..253
TACGGAGGGTGCGAGCGTTAATCGGAATTACTGGGCGTAAAGCGCACGCAGGCGGTTTGTTAAGCTAGATGTGAAAGCCCCGGGCTCAACCTGGGATGGCCATTTAGAAATGGCAGACTATAGTCTTGGAGAGGGGAGTGGAATTCCAGGTGTAGCTGTGAAATGCGTAGATATCTGGAGGTACATAAGTGGCGTAGGCGACTCCCTGGCCAAAGACTGACGCTCATGTTCGAAAGTTTGGGTAGCGAACAGG
>denovo10894 Cxam3d_2778 1..253
TACGGAGGGTGCAAGCGTTAATCGGAATTACTGGGCGTAAAGCGTGCGTAGGAGGCCTTTTAAGTTGGATGTGAAAGCCCCGGGCTCAACCTGGGAACGGCATCAAAAACTGAGAGGCTAGAGTTCGGAAGAGGGGTGTTGAATTTCATGTGTAGCGGTGAAATGCGTAGATATCGGTAGGAATATCAGTGGCGAAGGCGTCACCCTGGTCTGACACTGACTCTGAGACACGAAAGCGTGGGGAGCAAACAGG
>denovo10895 Cxam2d_28616 1..253
CACGGAGGAGGCAAGCGTTATCCGGAATTATTGGGGGTAAAGCGTGAGCAGGTTGCCTTTCAAGTCTGCTGTCAAAGACCGAGGCAGGACGCTGGGAAGGCAGTGGAAACTGGATAGCTAGAGTGCGGTAGGGGTAGAGGGAATTCCCGGTGTAGCGGCGAAATGCGTAGAGATCGGGAAGAACACCAGTAGCGAAAGCGCTCTGCTGGACCGCAACTGACACTAAGGGACGAAAGCTAGGGGAGCGAATGGG
>denovo10896 Cxam2d_3135 1..253
TACAGAGGGTGCAAGCGTTAATCGGAATTACTGGGCGTAAAGCGCGCGTAGGTGGTTTGTTAAGTTGAATGTGAAATCCCAGGGCTCAACCTAGGAACTGCATCCAAAACTGTCAAGCTAGAGTATGGTAGAGGGTAGAGGAATTTCCTGTGTAGAGGTGAAATGCGTAGATATATGTAGGAACACCTGTGGCGAAGGCGACTACCTGGACTGATACTGACACTGAGGTGCGAAAGCGTGGGGAGCAAACAGG
>denovo10897 Cxam3e_9950 1..253
TACGAAGGGTGCAAGCGTTAATCGGAATAACTGGGCGTAAAGCGAGCGTAGGCGGCTACCTAAGTTGGATGTGAAATCCCCGGGCTCAACAATGGAACTGCATCCAATACTGGCTGGCTAGAGTGCGAGAGAGGAGAGTGGAAATACGTGTGTAGCGGTGAAATTCGTAGATATTGGTAGGAACACCAGTGGCGAAGGCGTCTCTCTGGCTGGACACTGACGCTGAGGTACGAAAGCGTGGGGAGCAAACAGG
>denovo10898 Cxam3a_7667 1..253
TACGGAGGGTGCAAGCGTTAATCGGAATTACTGGGCGTAAAGCGAGCGTAGGCGGCAACCAAAGTTGGATGTGAAAGCCCCGGGCTCAACCTGGGAACTGCATCAATAACTGGGTGGCTAGAGTGCGAGAGAGGAGTGGGGAATTACCTGTGTAGAGGTGAAATGCGTAGATATAGGTAGGAACACCTGTGGCGAAGGCGACACTCTGGCTTGTCACCGACGCTGAGGTACGAAAGCGTGGGGAGCAAACAGG
>denovo10899 Cxam2d2_26251 1..252
TACGAAGGGGCAAGCGTTACTCGGAATTATTGGGCGTAAAGCGTGCGTAGGCGGTTTTATAAGTTGAAAGTGAAAGCCTTTGGCTCAACCAAAGAATTGCTTACAAAACTGTAAAACTAGAGTATTAGAGAGGATAGAAGAATTCCTGGTGTAGGGGTGAAATCCGTAGATATCAGGAGGAACACCAACGGCGAAGGCACTCTGCTGGGCCGACACTGACACTGAGAGACGAAAGCTAGGGGAGCGAATGGG
>denovo109 Cxam3d2_1370 1..253
TACGGGGGATGCAAGCGTTATCCGGAATCATTGGGCGTAAAGCGACTGTAGGTTGTCTAATAAGTCTGTTGTTAAAGAATAGGGCTTAACCCTTGGAACGCGATGGAAACTACTAGGCTTGAGTATTGTAGGGTTAGAGGGAATTTCTAGTGTAGCGGTGAAATGCGTAGATATTAGAAAGAACACCTGTGGCGAAAGCGCTCTACTGGGCCATTACTGACACTGAGAGGCGAAAGCTAGGGGAGCAAGAGGG
>denovo1090 Cxam1c_19522 1..253
TACGGAGGGGGTTAGCGTTGTTCGGAATTACTGGGCGTAAAGCGCACGTAGGCGGATTGTTAAGTTGGAGGTGAAATCCCCGGGCTCAACCCGGGAACTGCCTCCAATGCTGGCCGTCTAGAGTTCGAGAGAGGTGAGTGGAATTCCTAGTGTAGAGGCGAAATTCGGAGATATTTGGAGGAACACCAGTGGCGAAGGCGGCTCACTGGCTCGATACTGACGCTGAGGTGCGAAAGTGTGGGGAGCAAACAGG
>denovo10900 Cxam3d2_21348 1..253
GACGGAGGGTGCAAGCGTTGCTCGGAATCACTGGGCGTAAAGCGTACGCCGGCGGCAAGGTAAGTCGGGTGTGAAATCCCGGGGCTCAACCCCTGAACTGCATTCGAATCTGCCTCGCTTGAATACGGGAGAGGGAAGCGGAATTCCTGGGGTAGAGGTGAAATGCGTAGATATAAGGAGGAACACCAGTGGCGAAGGCGGCTCGCGGGGCCGTAGCTTACGCTTAGGCGCGAAAGCGTGGGGAGCAAACAGG
>denovo10901 Cxam1e_3554 1..253
TACGGAGGGAGCGAACGTTGTTCGGAATCACTGGGCGTAAAGGGCGTGTAGGCGGTCTGGCAAGTCAGGGGTGAAATTCCACGGCTCAACCGTGGACGTGCCTTTGAAACTGCCGGACTTGAGGCCGTGAGAGGAGACTGGAATTCCCGGTGTAGCGGTGAAATGCATAGATATCGGGAAGAACACCAGCGGCGAAGGCGAGTCTCTGGCACGGTTCTGACGCTAATGCGCGAAAGCTAGGGGAGCGAACGGG
>denovo10902 Cxam2d2_2195 1..253
TACGTAGGGCGCGAGCGTTGTCCGGAATTATTGGGCGTAAAGAGCTCGTAGGCGGTTTGACTCGTCTGCTGTGAAAGCCCGGGGCTTAACCCAGGGTGTGCAGTGGGTACGGGCAGACTAGAGACCAGTAGGGGAGACTGGAACTTCTGGTGTAGCGGTGAAATGCGCAGATATCTGTAAGAACACCGATGGCGAAGGCAGGTCTCTGGGCTGTTACTGACGCTGAGGAGCGAAAGCATGGGGAGCGAACAGG
>denovo10903 Cxam1b_1255 1..253
TACGAGGGGTCCAAGCGTTGTTCGGAATTACTGGGCGTAAAGCGGGTGTAGGCGGCTAGGTCAGTCGGATGTGAAAGCCCAGGGCTCAACCTTGGAAGTGCATCCGATACTGCTTAGCTTGAGTACTGGAGAGGGAAGTGGAATTCCTGGTGTAGCGGTGAAATGCGTAGATATCAGGAGGAACATCGGTGGCGAAGGCGGCTTCCTGGCCATGTACTGACGCTCAGACCCGAAAGCGTGGGTAGCAAACAGG
>denovo10904 Cxam1b_1254 1..253
TACGAAGGGAGCAAGCGTTAATCGGAATTACTGGGCGTAAAGCGTGCGTAGGCGGCAACCTAAGTAGGATGTGAAATCCCCGGGCTCAACCACGGAACTGCATCCAAAACTGGGTGGCTAGAGTGCGAGAGAGGAGTGTGGAATTACCTGTGTAGAGGTGAAATGCGTAGATATAGGTAGGAACACCAGTGGCGAAGGCGACTCTCTGGCTTGACACTGACGCTGAGGTACGAAAGCGTGGGGAGCAAACAGG
>denovo10905 Cxam1b_1252 1..255
TACGTAGGTAGCAAGCGTTATCCGGAATCATTGGGAGTAAAGCGTTCGAAGGAGGAAAATAGGGTCTGATATTAAATACATGCGGCTCAACCGAGGTGTCGTATCGGAAACCGCTTGTCTAGATGGAGACAGAGGCAACTAGAATTCCCATTGTAGGGGTAAAATCCGTAGATAATGGGAGGAATACCAAAATCGAAGGCAGGTTGCTGGGTCTTTCCTGACACTGTGCGAACGAAAGCGTGGGGAGCGAAAGGG
>denovo10906 Cxam1d_10792 1..201
TACAGAGGGTGCAAGCGTTAATCGGAATTACTGGGCGTAAAGCGAGCGTAGGAGGTTAGTTAAGTTGGATGTGAAATCCCCGGGCTCAACCTGGGAACTGCATTCAAAACTGACTAGCTAGAGTTTGGTAGAGGTGGGTGGAGTTTCCTGTGTAGCGGTGAAATGCGTAGATATAGGAAGGAACACCAGTGGCGAAGGCGA
>denovo10907 Cxam1d_21770 1..253
TACAGAGGGTGCAAGCGTTAATCGGAATTACTGGGCGTAAAGCGCGCGTAGGTGGTTTGTTAAGTTGAATGTGAAATCCCCGGGCCCAACCTGGGAACTGCATCCAAAACTGGCAAGCTAGAGTATGGTAGAGGGTAGTGGAATTTCCTGTGTAGCGGTGAAATGCGTAGATATAGGAAGTAACACCAGTGGCGAAGGCGACACTCTGGCTTGACACTGACGCTGAGGTACGAAAGCGTGGGGAGCAAACAGG
>denovo10908 Cxam1g_12233 1..253
GCCGGAGGGTGCAAGCGTTAATCGGAATTACTGGGCGTACCGCGTGCGTAGGCGGCTACCTAAGTTGGATGTGAAAGCCCCGGGCTCAACCTGGGCACGGCATCCAAAACTGGGTGGCTAGAGTGCGAGAGAGGAGTGTGGACTTTCCTGTGTAGCGGGGAAAGGCGTAGATATAGGACGGAACACCAGTGGCGAAGGCGACACTCTGGCTGGACACTGACGCTGAGGGACGAAAGCGTGGGGAGCAAACAGG
>denovo10909 Cxam1g_4202 1..253
TACGAAGGGTGCAAGCGTTAATCGGAATTACTGGGCGTAAAGCGTACGTAGGCGGCAAAATAAGTAGGATGTGAAATCCCCAGGCTCAACCTCGGAACTGCATCCTAAACTGGGTGTCTAGAGATCGTGAGAGGATTGAGGAATAACGTGTGTAGAGGTGAAATGCGTAGATATAGGTTGGAACACCAGTGGCGAAGGCGTCTATCTGGATTGACACTGACGCTGAGGTTCGAAAGTGTGGGGAGCAAACAGG
>denovo1091 Cxam1d_1214 1..253
TACGAAAGGTGCAAGCGTTAATCGGAATTACTGGGCGTAAAGCGAACGAAGGCGGAAAACACAGTAAGATGTGAAAGCCCCGGGCTCAACCACGGAACTGCATCCAAGACTGGCTGCCTAGAGAGCAAGAGAGGCTGGTGGAATTTCCTGTGTAGCGGTGAAATTCGTAGATATAGGTAGGAACACCAGAGGCGAAGGCGACAATCTGGCTTTTCTCTGACGCTGAGGTTCGAAAGCGTGGGGAGCAAACAGG
>denovo10910 Cxam1g_4203 1..209
TACGAAGGGTGCAAGCGTTAATCGGAATTACTGGGCTTAAAGCGTGCGTAGGCGGCTAACAAAGTTGGATGTGAAAGCCCACGGCTCAACCTTGGAACTGCATCCAAAACTGGCTGGCTAGAGTGCGAGAGTGGAGTGTGGAATTTACTGTGTAGCGGTGAAATGCGTAGATATAGGAAGGAACATCAGTGGCGAAGGCGACACTCTGG
>denovo10911 Cxam1g_8787 1..253
TACGGAGGGTGCAAGCGTTAATCGGAATTACTGGGCGTAAAGCGTGCGTAGGCGGCTACCTAAGTTGGATGTGAAAGTCCCGGGCTCAACCTGGGAACTGCATCCAAAACTGGGTGGCTAGGGTGCGAGAGAGGAGTGTGGAATTTCCTGTGTAGCGGTGAAATGCGTAGATATAGGAAGGAACACCAGTGGCGAAGGCGACACTCTGGCTTGACACTGACACTGAGGTACGAAAGCGTGGGGAGCAAACAGG
>denovo10912 Cxam2a_8204 1..253
TACAAAGGGAGCAAGCGTTAATCGGAATTACTGGGCGTAAAGCGCGCGTAGGAGGAACATTAAGTAGGATGTGAAATCCCCGGGCTCAACCACGGAACTGCATTCTAAACTGACGATCTAGAGTATGGGAGAGGGTTGTGGAATTACCTGTGTAGCGGTGAAATGCGTAGATATTGGTAGGAACACCAGTGGCGAAGGCGTCCACCTGGACTGATACTGACACTGAGGTGCGAAAGCGTGGGGAGCAAACAGG
>denovo10913 Cxam1g_4208 1..253
TACGGAGGGTGCAAGCGTTAATCGGAATTACTGGGCGTAAAGCGTGCGTAGGCGGCAACCAAAGTAGGATGTGAAAGCCCCGGGCTCAACCTGGGAACTGCATCCAAAACTGGGTTGCTAGAGTGCGAGAGAGGCGTGAGGAATTACCTGTGTAGCGGTGAAATGCGTAGATATAGGAAGGAACACCTGTGGCGAAGGCGACACTCTGGCTTGACACTGACGCTGAGGTACGAAAGCGTGGGGAGCAAACAGG
>denovo10914 Cxam3d_162 1..253
TACGAAGGGTGCAAGCGTTACTCGGAATTAATGGGCGTAAAGCGTGCGTAGGCGGATAAATAAGTTGAAAGTGAAAGCCAATGGCTCAACCAAAGAAATGCTTACAAAACTGTCTTACTAGAGTTTTAGAGAGGAGTGTAGAATTACCGATGTAGGGGTGAAATCCGTAGATATATGTAGGAATATCTTAGGCGAAAGCTTCAGTCTGGCTTTACACTGACGCTGATGTACGAAAGCGTGGGGAGCAAACAGG
>denovo10915 Cxam3d_161 1..253
TACGAAGGGTGCAAGCGTTAATCGGAATTACTGGGCGTAAAGCGAGAGTAGGCGGATTTTCAAGTTAGGTGTGAAATACCCGGGCTTAACCTCGGCACTGCCTATAAGACTGATAATCTAGAGTATGTAAGGGGATAATGGAATACCAAGTGTAGAGGTGAAATTCGTAGATATTTGTTGGAACACCGGTGGCGAAGGCGATTATCTGGCACATTACTGACGCTGAGGCTCGAAAGCGTGGGGAGCAAACAGG
>denovo10916 Cxam3a_28147 1..253
TACGGAGGGGGTTAGCGTTGTTCGGAATTACTGGGCGTAAAGCGCGCGTAGGCGGATTGGAAAGTTGGGGGTGAAATCCCAGGGCTCAACCCTGGAACTGCCTCCAAAACTATCAGTCTAGAGTTCGAGAGAGGTGAGTGGAACTCCGAGTGTAGGGGTGAAATTCGTAGATATTCGGAAGAACACCAGTGGCGAAGGCGGCTCACTGGCTTGACACTGACGCTGAGGTACGAAAGCGTGGGGAGCAAACAGG
>denovo10917 Cxam1d_40430 1..253
TACGAAGGGGGCTAGCGTTGTTCGGAATTACTGGGCGTAAAGCGCGCGTAGGCGGATCGGTCAGTTAGGGGTGAAATCCCGGGGCTCAACCCCGGAACTGCCTCTAATACTGCCGATCTAGAGTTCGAGAGAGGTGAGTGGAATTCCGAGTGTAGAGGTGAAATTCGTAGATATTCGGAGGAACACCAGTGGCGAAGGCGGCCTCCTGGCTCGATACTGGCGCTGAGGTGCGAAAGCGTGGGGAGCAAACAGG
>denovo10918 Cxam3d_165 1..253
TACAGAGGGTGCAAGCGTTAATCGGAATTACTGGGCGTAAAGCGCGCGTAGGTGGTTAGATAAGATGGATGTGAAATTCCCGGGCTAAACCTGGGAACTGCATTCAAAACTGACTAGCTAGTGTATGGTAGAGGTTTGTGGAATTTCCTGTGTAGCGGTGAAATGCGTAGATATAGGAAGGAACACCAGTGGCGAAGGCGAACAGCTGGACTTATACTGACACTGAGGTGCGAAAGCGTGGGGAGCAAACAGG
>denovo10919 Cxam2d_1213 1..253
TACAGAGAGTGCAAACGTTGATCGGAATTACTGGGCTTAAAGCGCGCGAAGGCGGCATTGTAAGAGTCGGGTGAAAGCCCACGGCTCACCCGTGGAATTGCCTGGCATACTGCAGTGCTAGAGTCTGGTAGGGGAGAGCAGAACTCCTGGTGGAGCGGTGAAATGCGTAGATATCTGGAGGAATATCGGTGGCGAAGGCGTCTCTCTGGTCCATGACTGACGCTGAGGTGCGAAAGCTAGGGTAGCGAACGGG
>denovo1092 Cxam1d_1217 1..200
TACGGAGGGTGCCAGCGTTAATCGGAATTACTGGGCGTAAAGCGAGCGTAGGCGGCTACCTAAGTAGGATGTGAAAGCCCCGGGCTCAACCTGGGAACTGCACCCAAAACTGGGTGGCTAGAGTGCGAGAGAGGTTGGTGGAATTTCCGGTGTAGCGGTGAAATGCGTAGATATCGGAAGGAACACCAGTGGCGAAGGCG
>denovo10920 Cxam1f_361 1..253
TACGAAGGGAGCAAGCGTTAATCGGAATTACTGGGCGTAAAGCGAACGTAGGCGGCTACATAAGTTAGTTGTGAAATCCCAGGGCTCAACCATGGAACTGCATCAAAAACTGGCTAGCTTGAGTGCGAGAGAGGAGTGTGGAATTTCGTGTGTAGAGGTGAAATGCGTAGATATACGTAGGAACACCAGTGGCGAAGGCGTCACTCTGGCTTGACACTGACGCTGAGGTTCGAAAGCGTGGGGAGCAAACAGG
>denovo10921 Cxam3e_13369 1..253
TACGAAGGGTGCCAACGTTAGTCGGAATAACTGGGCGTAAAGCGCACGTAGGCGGTTTGATAAGTGAGGTGTGAAAGCCCCGGGCTTAACCTCGGAACTGCATACCAAACTGTCATGCTAGAGTATGGTAGAGGGAGGTAGAAATTCGTGTGTAGCGGTGAAATGCGTAGATATTGGTATGAATACCGGTGGCGAAGGCGGCCTCCTGGACCAATACTGACGCTGAGGTGCGAAAGCGTGGGGAGCAAACAGG
>denovo10922 Cxam1g2_5633 1..253
TACGAAGGGTGCAAGCGTTAATCGGAATTACTGGGCGTAAAGCGAACGTAGGCGGCTAAATAAGTAAGATGTGAAATCCCCAGGCTCAACCTCGGAACTGCATTAAAAACTGGGAGTCTAGAGTTCTTGAGAGGAGTGAGGAATATCGAGTGTAGCGGTGAAATGCGTAGATATTGGTTGGAACACCAGTGGCGAAGGCGACACTCTGGAGTGACACTGACGCTGAGGTTCGAAAGCGTGGGGAGCAAACAGG
>denovo10923 Cxam1c_12305 1..209
TACGGAGGGTGCAAGCGTTAATCGGAATTACTGGGCGTAAAGCGTGCGTAGGCGGCCTTTTAAGTAGGATGTGAAAGCCCCGGGCTCAACCTGGGAACGGCATCCAAAACTGTGAGTCTAGAGTGTGGAAGAGGGTTGTGGAATTTCCTGTGTAGCGGTGAAACGCGTAGATATAGGTAGGAACATCAGTGGCGAAGGCGACATGCTGG
>denovo10924 Cxam2d2_12329 1..225
TACGAAGGGGGCAAGCGTTACACGGAATTAATGGGCGTAAAGCGTGCGTAGGCGGTTTAATAAGTTGAAAGTGAAAGCCTTAGGCTCAACCAAAGAATAGCTAACAAAACTGTAATACTAGAGTATTAGAGAGGATAGAAGAATTCCTGGTGTAGGGGTGAAATCCGTAGATATGAGGAGGAATATCGAAGGCGAAAGCTTCTGTCTGGCTATATACTGACGCCG
>denovo10925 Cxam3e_42562 1..253
TACAGAGAGTGCAAACGTTGTACGGAATAACTGGCCTTAAAGCGCGCGAAGCCGGCATTCTAAGTGTCGGGTCAAACCCCACGGCTCACCCCTGGAATTGCCTCGCATACTGTAGTGCTAGAGTGTGGGAGGGGATAGTAGAACTCCTGGTGGAGCGGTGAAATGCGTAGATATCAGGAGGAATACCGGTGGCGAAGGCGGCTGTCTGGTCCGTGACTGACGCTGAGGTGCGAAAGCTAGGGTAGCGAACGGG
>denovo10926 Cxam1a_77 1..253
TACATAGGGTGCAAGCGTTATCCGGAATTAATGGGCGTAAAGCGATCGTAGGCGGTATTTCAAGTCTAATGTTAAATATAGAGGCTCAACACCATTTCGCAATGTATACTGTCAAACTAGAGTTATGGAGAGGTTAATAGAACTCCATGTGAAGCGGTGGAATGCGTAGATATATGGATGAATACCATTTGGCGAAGGCATTTAACTGGGCTTTAACTGACGCTGAGGGACGAAAGTGTGGGGAGCAAACAGG
>denovo10927 Cxam1c_24418 1..253
TACGTAGGGCGCGAGCGTTGTACGGAATTAATGGGCGTAAAGAGCTCGTAGGCGGCTGGTCGCGTCAGTAGTGAAATCCACTGGCTTAACAGGGGACTTGCGGTGGGTACGGGCCGGCTTGAGTCCGGTAGGGGAGGGTGGAACTCCCGGTGTAGCGGTGGAATGCGCAGATATCTGGAAGAACACCGGTGGCGAAGGCGGGCCTCTGGGCCGGGACTGACGCTGAGGAGCGAAAGCGTGGGGAGCTAACAGG
>denovo10928 Cxam3c_2573 1..253
TACGGAGGGTCCGAGCGTTATCCGGAATCACTGGGTTTAAAGGGAGCGTAGGCGGCATAATAAGTCAGAGGTGAAAGGCTGTAGCTTAACTATGGAATTGCCTTTGATACTGTTAAGCTTGAATCAGGATGAGGTCGGCGGAATGTGACATGTAGCGGTGAAATGCATAGATATGTGATAGAATACCAATTGCGAAGGCAGCAGGCTGGACTTGTATTGACGCCGAGGCTCGAAAGCGTGGGGAGCAAACAGG
>denovo10929 Cxam3d_21200 1..253
TACAGAGGGTGCAAGCGTTAATCGGAATTACTGGTGATAAAGCGGGGGTAGGTGGTTCGTTAAGTTGGATGTGAAATCCCCGGAGGGAACCTGGGAACTGCATTCAAAACTGACGAGCTAGAGTATGGTAGAGGGTGGTGGAATTTCCTGTGTAGCGGTGAAATGCGTAGATATAGGAAGGAACACCAGTGGCGAAGGCGACCACCTGGACTGATACTGACACTGAGGTGCGAAAGCGTGGGGAGCAAACAGG
>denovo1093 Cxam1c_23043 1..253
TACGTAGGGTGCGAGCGTTAATCGGAATTACTGGGCGTAAAGCGAGCGCAGACGGTTACTTATGAAGGATGTGAAATCCAAGGGCTCAACCTGGGAACTGCGTTCGTAACTGGGTGACTAGAGTGTGGGAGAGGGAGGTAGAATTCCACGTGTAGCAGTGAAATGCGTAGAGATGTGGAGGAATACCGATGGCGAAGGCAGCCCCCTGGTATAAAACTGACGCTCATGCTCGAAAGCGTGGGTAGCAAACAGG
>denovo10930 Cxam2a_28515 1..253
TACGGAGGGTGCAAGCGTTAATCGGAAATACTGAGCGTAAAGCGTGCGTAGGCGGCTACCTAAGTTGGATGTGAAAGCCCCGGGCTCAACCTGGGAACTGCATCCAAAACTGGGTGGCTAGAGTATGGTAGAGGGTGGTGGAATTTCCTGTGTAGCGGTGAAATGCGTAGATATAGGAAGGAACACCAGTGGCGAAGGCGACCACCTGAACTGATACTGACACTGAGGTGCGAAAGCGTGGGGAGCAAACAGG
>denovo10931 Cxam2a_2331 1..207
TACGGAGGGTGCATGCGTTAAACGGATTTACTGGGAGTAAAGCGTGCGTAGGCGGATACCTAAGTTGGATGTGAAAGCCCCGCGCTCAACCTGGGAACTGCATCCAAAACTGGGTGGCTAGAGTGCGAGAGAGGAGTGAGGAATTTCCTGTGTAGCGGTGAAATGCGTAGATATAGGAAGGAACACCAGTGGCGAAGGCGACAATCT
>denovo10932 Cxam2a_2330 1..253
TACAGAGGGTGCAAGCGTTAATCGGAATTACTGGGCGTAAAGCGCGCGTAGGCGGTTCGTTAAGTTGGATGTGAAATCCCCGGGCTCAACCTGGGAACTGCATTCAAAACTGACGAGCTAGAGTATGGTAGAGGGTGGTGGAATTTCCTGTGTAGCAGTGAAATGCGTAGATATAGGAAGGAACACCAGTGGCGAAGGCGACCACCTGGACTGATACTGACGCTGAGGTACGAAAGCGTGGGGAGCAAACAGG
>denovo10933 Cxam1g2_1703 1..253
TACGGAGGGAGCAAGCGTTAATCGGAATTACTGGGCGTAAAGCGAGCGTAGGCGGCAAACAAAGTTGGATGTGAAATCCCCGAGCTCAACAACGGAACTGCATCCAAAACTGCGTGCCTCGAGTGCGACAGAGGAGAGTAGAATTTCCTGTGTAGAGGTGAAATGCGTAGATATTTGTATGAATACCAGTGGCGAAGGCGTCTCTCTGGCTTGACACTGACGCTGAGGTTCGAAAGCGTGGGGAGCAAACAGG
>denovo10934 Cxam1d_24821 1..253
TACGCAGGGTGCAAGCGTTAATCGGAATTACTGGGCGTAAAGCGAGCGTAGGCGGCTAACTAAGTTAGAAGTGAAAGCCCCGGGCTCAACCTGGGAACTGCATCCAAAACTGGGTGGCTAGAGTTCGTTAGAGGAGAGTGGAATTTCCTGTGTAGCGGTGAAATGCGTAGATATAGGTAGGAACACCAGTGGCGAATGCGACAATCTGGCTTGACACTGACGCTGAGGTACGAAAGCGTGGGGAGCAAACAGG
>denovo10935 Cxam3e_7488 1..253
TACGTAGGTGGCAAGCGTTATCCGGATTTATTGGGCGTAAAGCGCGCGTAGGCGGATTTTAAAGTATGAAGTGAAAGCCCACGGCTCAACCGAGGAGGGTCATTGGAAACTGCAAAACTTGTGAGCAGAAGAGGAAAGTGGAATTCCATGTGTAGCGGTGAAATGCGCAGAGATATGGAGGAACACCAGTGGCGAAGGCGACTTTCTGGTCTGTAACTGACGCTGATGTGCGAAAGCGTGGGGATCAAACAGG
>denovo10936 Cxam1c_13438 1..253
TACGAAGGGTGCAAGCGTTAATCGGAATTACTGGGCGTAAAGCGAGCGTAGGCGGCCTTTTAAGTTGGATGTGAAATCCCCAGGCACAACCTCGGAACGGCATCCAAAACTGAGAGGCTAGAGATCTGAAGAGGTTTGAGGAATTTCCTGTGTAGCGGTGAAATGCGTAGATATAGGATGGAACATCAGTGGCGAAGGCGACACCCTGGTCTGACACTGACGCTGAGGTACGAAAGTGTGGGGAGCAAACAGG
>denovo10937 Cxam2a_15608 1..225
TACGAAGGGGGCAAGCGTTACTCGGAATTATTGGGCGTAAAGCGTGCGTAGGCGGTTTTATAAGTTGAAAGTGAAATCCTTAGGCTCAACCAAAGAAATGCTTAGAAAACTGTAAAACTAGAGTATTAGAGGGGATAGAGGAATTCCTGATGTAGGGGTGAAATCCGTAGATATCAGGAGGAATATCGTAGGCGAAAGCTTCTGTCTGGCTTAATACTGACGCTG
>denovo10938 Cxam1g2_9493 1..253
TACGAAGGTACCAAGCGTTAATCGGAATAACTGGGCGTAAAGAGTACGTAGGCGGATACCTAAGTAAGATGTGAAATCCCCGGGCTCAACCACGGAACTGCATCCTAAACTGGGAGTCTAGAGTTCTTGAGTGGAGTGTGGAATTACCTGTGTAGCGGTGAAATGCGTTGATATAGGGAGGAACACCAGTGGCGAAGGCGACACTCTGGCTTGACACTGACGCTGAGGTACGAAAGCGTGGGGAGCTAACAGG
>denovo10939 Cxam3c_686 1..253
TACGGAGGGGGTTAGCGTTGATCGGAATTACTGGGCGTAAAGCGCGCGAAGGCGGATTAGACAGATAGAGGTGAAATCCCAGCGCTCAACCATGGAACTGCCTTTAATACTGCTAGTCTTGAGTTCGAGAGAGGTGAGTGGGATTCCTAGTGTAGAGGTGAAATTCGTAGATATTCGGAGGAACACCAGTGGCGAAGGCGTCTCACTGGCTCGATACTGACGCTCAGGTGCGTAAGTGTGGGGAGCTAACAGG
>denovo1094 Cxam1d_1210 1..253
CACGGAGGGTGCAAGCGTTAATCGGAATTACTGGGCGTAAAGCGTGCGTAGGCGGCTACCTAAGTTGGATGTGAAAGCCCCGGGCTCAACCTGGGAACTGCATCCAAAACTGGGTGGCTAGAGTTCGAGAGAGGAGTGTGGAATTTCCTGTGTAGCGGTGAAATGCGTAGATATAGGAAGGAACACCAGTGGCGAAGGCGACACTCTGGCTTGACACTGACGCTGAGGTACGAAAGCGTGGGGAGCAAACAGG
>denovo10940 Cxam1g2_17720 1..253
GACGGAGGGTGCAAGCGTTAATCGGAATTCCTGGGCGTAAAGCGTGCGTAGGCGGCTACCTAAGTTGGATGTGAAAGCCCCGGGCTCAACCTGGGACCTGCAGCCAACACTGGGTGGCTCGAGTGCGAGAGAGGAGTGTGGAATTTCCTGTGTAGCGGTGAAATGCGGAGATATAGGAAGGAACACCAGTGGCGAAGGCGACACTCTGGCTTGACACTGACGCTGAGGTACGAACGCGTGGGGAGCAAACAGG
>denovo10941 Cxam1c_7857 1..206
TACAGAGGGTGCAAGCGTTAATCGGAATTACTGGGCGTAAAGCGCACGTAGGTGGTTCGTTAAGTAGGATGTGAAATCCCAGGGCTCAACCTGGGAACTGCATTCAAAACTGACGATCTTGAGTATGGTAGAGGGTGGTGGAATTTCCTGTGTAGCGGTGAAATGCGTAGATATCGGAAGGAACACCAGTGGCGAAGGCGACCAGC
>denovo10942 Cxam3e_7156 1..253
TACGGAGGGTGCAAGCGTTAATCGGAATTACTGGGCGTAAAGCGAGCGTAGGCGGCTACCTAAGTTGGATGTGAAATCCCCGGGCTCAACCACGGAACTGCATCTAAAACTCGGTGGCTAGAGTGCGAGAGAGGAGTGTGGAATTTCCTGTGTAGCGGTGAAATGCGTAGATATAGGAAGGAACACCAGTGGCGAAGGCGACTCTCTGGCTTGACACTGACGCTGAGGTACGAAAGCGTGGGGAGCAAACAGG
>denovo10943 Cxam2a_3401 1..253
TACAGAGGGTGCAAGCGTTAAACGGAATTAATGGGAGTAAAGCGCACGTAGGTGGTTCGTTAAGTTGGTTGTGAAATCCCCGAGCTCAGCATGGGAACTGCATTCAAAACTGACGAGCTAGAGTATGGTTGAGGGTGGGGGAATTTCATGTGTAGCGGTGAAATGCTTAGATATAGGAAGGAACACCTTTGGCGAAGGCGACCACCTTGACTGATACTGACACTGAGGTGCGAAAGTGTGGGGAGCTAACAGG
>denovo10944 Cxam3e_19906 1..253
TACGAAGGGTGCAAGCGTTACTCGGAATTAATGGGCGTAAAGCGTGCGTAGGCGGATAAATAAGTTGAAAGTGAAAGCCTATGGCTCAACCAAAGAAATGCATACAAGACTGTAAATCTAGAGTACTAGAGAGGATTGAAGAATTACCTATGTAGGGGTGAAATCCGTAGATATCTGTAGGAATATCTTAGGCGAAAGCTACTGTCTGGCTATACACTGACGCTGATGCACGAAAGCGTGGGGAGCAAACAGG
>denovo10945 Cxam2d2_1601 1..253
TACAAAGGGTGCAAGCGTTAATCGGAATTACTGGGCGTAAAGCGCGCGTAGGTGGATCGATAAGTAGGATGTGAAATCCCCGGGCTCAACCACGGAACTGCATTCAAAACTGAAGAGCTAGAGTTTGTTAGAGGGTGGTGGAATTTCCTGTGTAGCGGTGAAATGCGTAGATATAGGAAGGAACACCAGTGGCGAAGGCGACCACCTGGAGTGATACTGACACTTAGGTGCGAAAGCGTGGGGAGCAAACAGG
>denovo10946 Cxam3d_5194 1..253
TACGTAGGTTGCAAGCGTTATCCGGAATTATTGGGCGTAAAGCGCGCGTAGGAGGTTTTTTAAGTCTGATGTGAAAGCCAACGGCTCAACCATGGAGGGTCATTGAAAACTGTAAAACTTGAGTGCAGAAGAGGAATGTTGAATTCCATGTGTAGCGGTGAAATGCGCAGAGATATGGAGGAATACCAGTGGCGAAGGCGACTTTCTGGTCTTTAACTGACTCTGATGTGCGAAAGCGTGGGGATCAAACAGG
>denovo10947 Cxam2b_43816 1..253
GACGGAGGATCCAAGTGTTAACCGGAATCACTGGGCGTAAAGCGACTGTAGGTGGTTAAGTAAGTCACCTGTTAAATCTTCGAGCTTAACATCAAAATCGCACTCGATACTGCTAGACTAGAGTATAGTAGGGGTAATGGGAATTTCCAGTGGAGCGGTGAAATGCGTAGAGATTGGAACGAACACCGTTGGCGAAGGCACTTTACTGGGCTTTTACTGACTCTCAGTGTCGAAAGCTTGGGTAGCAAATGGG
>denovo10948 Cxam3e_12018 1..253
TACATAGGGTGCAAGCGTTATCCGGAATTATTGGGCGTAAAGCGACCGTAGGCGGTTATTCAAGTCTAATGTTAAATAAAGGGGCTCAACCCCATTTCGCATTCGATACTGTCAAACTAGAGTTATGTAGAGGTTAATAGAACTCCATGTGAAGCGGTGGAATGCGTTGATATATGGAAGTATACCAATTGGCGAAGGCAATCAACTGGGCATTAACTGACGCTGAGGGACGAAAGTGTGGGGAGCAAACAGG
>denovo10949 Cxam3d_295 1..253
TACGAAGGGTGCAAGCGTTGTTCGGAATTACTGGGATTAAAGGGAGTGTAGGCGGATTGTCAAGTAAGGGGTGAAATTCAGGTGCTTAACCTCAGCACTGCCTTTAAGACTGATAATCTAGAGTATGTTAGGGGATAATGGAATACCTAGTGTAGAGGTGAAATTCTTAGATATTAGTTTGAACACCGGTTGCGAAGGCTTTTATCTGGGACATTACTGACGTTGAGGCTCGAAAGCGTGGGGAGCTAACAGG
>denovo1095 Cxam1g2_9868 1..199
TACGGAGGGTGCAAGCGTTAAACGGAATAACTGGGAGTAAAGCGTGCGTAGGCGGCTACCTAAGTTGGATGTGAAAGCCCCGGGCTCAACCTTGGAACTGCATCCAAAACTGGGTGGCTAGAGTGGGAGTGTGGAGTGTGGAATTTGCTGTGTAGCGGTGAAATGCTTAGATATAGGAATGAACACCATTGGCGAAGGC
>denovo10950 Cxam2a_1936 1..211
TACGAAGGGTGCAAGCGTTGTACGGAATAAATGGGATTAAAGCGAACGTAGGCGGGATAATAAGTCAGTGGTGAAATCCCACAGCTCAACACAGGAACTGCCATTGATACTGTTAATCTTGAATTCATTAGAGGTATGAGGAACTCATGGTGTAGAGGTGAAATTCTTAGATACCATGAAGAACACCGATTGCGAAGGCATCTTACTGGTC
>denovo10951 Cxam2b_1299 1..253
TACGAAGGGTGCCAGCGTTAATCGGAATTACTGGGCGTAAAGCGCAAGCAGGAGGTTTGTTAAGTCAGATGTGAAAGCCCGGGGCTCAACCTCGGAAATGCATTTGAAACTGGCAGACTAGAGTACTGTAGAGGGTTGATGAATAACATGTGTAGAGGTGAAATGCGTAGATATCTGTTGGAATACCTGTGGCGAAGGCGGCCACCTGGACAGATACTGACTCTCAGTTGCGAAAGTGTGGGGAGCAAACAGG
>denovo10952 Cxam2d2_3063 1..253
TACAGAGGGTGCAAGCGTTAATCGGAATAACTGGGCGTAAAGCGCGCGTAGGAGGTTCGTTAAGTACGAAGTGAAATCCCCGGGCTCAACCTCGGAACTGCATTCAAAACTGACGAGCTAGAGTATGGTAGAGGGTGGTGGAAATACCTGTGTAGCGGTGAAATGCGTAGATATAGGTAGGAACACCAGTGGCGAAGGCGACCACCTGGAGTGTTACTGACACTGAGGTGCGAAAGCGTGGGGAGCTAACAGG
>denovo10953 Cxam2b_19132 1..253
TTGGGAGGGGGTTAGCGTTGTTCGGAATTACTGGGCGTAAAGCGCGCGTAGGCGGAGCAGTAAGTTGGGGGTGAAATCCCGGGGCTCAACCCCGGAAGTGCCTCCAAAACTCCTGGTCTTGAGTTCGATAGAGGTGAGTGGAATTCCGAGTGTAGAGGTGAAAATCGAAGATATTCGGAGGAACACCAGTGGCGAAGGCGGCTCACTGGCTCGATACTGACGCTGAGGTGCGAAAGTGTGGGGAGCAAACACG
>denovo10954 Cxam3d2_768 1..253
TACGTAGGGCGCAAGCGTTGTCCGGAATTATTGGGCGTAGAGAGCTCGAAGGCGGTTTGTCGCGTCTGCTGTGAAAGCCCGGGGCTTAACCCCGGGTGTGCAGTGGGTACGGGCAGACTTGAGTGCAGTAGTGGAGACTGGAATTCCTGGTGTAGCGGTGAAATGCGCAGATATCAGGATGGACACCGTTGGCGAAGGCTGGTCTCTGGGTTGTTACTGACGCTGAGGAGCGAAAGGATGGGGAGCGAACAGG
>denovo10955 Cxam3d_24613 1..204
TACAGAGGGTGCAAGCGTTAATCGGAATTACTGGGCGTAAAGCGCGCGTAGGTGGTTCGTTAAGTTGGATGTGAAATCCCCGGGCTCGGGGTGGGAACTTCATTCAAAACTGACGAGCTAGAGTATGGTAGAGGGTGGTGGAATTTCCTGTGTAGCGGTGAAATTCGTAGATATAGGAAGGAAAACCAGTGGCGAAGGCGACCA
>denovo10956 Cxam1d_4311 1..253
TACGAAGGGAGCAAGCGTTAATCGGAATTACTGGGCGTAAAGCGAACGTAGGCGGCTACCTAAGTAGGATGTGAAAGCCCCGGGCTCAACCAGGGAACTGCATCCAAAACTGGGTGGCCAGAGTGCGAGAGAGGAGTGTGGAATTTCCTGTGTAGCGGTGAAATGCGTAGATATAGGAAGGAACACCAGTGGCGAAGGCGACACTCTGGCTGGACACTGACGCTGAGGTACGAAAGCGTGGGGAGCAAACAGG
>denovo10957 Cxam1d_42630 1..253
TACGGAGGGTGCAAGCGTTAATCGGAATTACTGGGCGTAAAGCGTGCGTAGGCGGCTACCTAAGTTGGATGTGAAAGCCCACGGCTCAACCGTGGAGGGTCATTGGAAACTGGAAAACTTGAGTGCAGAAGAGGAAAGTGGAATTCCATGTGTAGCGGTGAAATGCGCAGAGATATGGAGGAACACCAGTGGCGAAGGCGACTTTCTGGTCTGTAACTGACGCTGATGTGCGAAAGCGTGGGGATCAAACAGG
>denovo10958 Cxam2d_2172 1..253
TACAGAGGGAGCAAGCGTTAATCGGAATTACTGGGCGTAAAGCGCGCGTAGGTGGTTTGTAAAGTTGAATGTGAAATCCCCGGGCTCAACCTCGGAACTGCATCCAAAACTGGCAAGCTAGAGTCTGGTAGAGGGTAGGGGAATTTCCTGTGTAGCGGTGAAATTCGTAGATATAGGAAGGAACACCAGTGGCGAAGGCGTCTACCTGGACTGATACTGACACTGAGGTGCGAAAGCGTGGGGAGCAAACAGG
>denovo10959 Cxam1b_8270 1..253
TACGGAGGGTGCAAGCGTTAATCGGAATTACTGGGCGTAAAGCGTGCGTAGGCGGATACCTAAGTAGGATGTGAAAGCCCCGGGCTCAACCTGGGAACTGCATCCGAAACTGGGTGTCTAGAGTGCGAGAGAGGACGGTGGAATTTCCGGTGTAGCGGTGAAATGCGTAGATATTTGAAGGAACACCTGTGGCGAAGGCGACACTCTGGCTGGACACTGACGCTGAGGTACGAAAGCGTGGGGAGCAAACAGG
>denovo1096 Cxam3a_9310 1..253
TACGGAGGGTGCAAGCGTTAATCGGAATTACTGGGCGTAAAGCGAGCGTGGGCGGGTCCATAAGTAGGCTGTGAAAGCCCCGGGCTCAACCTGGGAAATGCATCAAAAACTGGGTTTCTAGATTGCGTGAGAGGATGGTTGAATTTCATGTGTAGCGGTGAAATGCGTAGATATAGGTAGGAATACCAGTGGCGAAGGCGTCATGCTGGCTTGACATTGACGCTGAGGTTCGAAAGCGTGGGGAGCAAACAGG
>denovo10960 Cxam1d_767 1..253
TACGGAGGGTGCAAGCGTTAATCGGAATTACTGGGCGTAAAGCGTGCGTAGGCGGCTACATAAGTAGGATGTGAAAGCCCCGGGCTAAACCTGGGAACTGCATCCAAAACTGGGTGGCTAGAGTTCGAGAGAGGAGGGTAGAATTTCATGTGTAGCGGTGAAATGCGTAGATATTGGTAGGAATACCAGTGGCGAAGGCGTCACTCTGGATTTACACTGACTCTGAGGTACGAAAGCGTGGGGAGCAAACAGG
>denovo10961 Cxam1g_15388 1..253
TACGGAGGGTGCAAGCGTTGCTCGGAATCACTGGGCGTAAAGCGTACGCAGGCGGCAAGGTAAGTCGGGTGTGAAATCCCCGGGCTCAACCCCGGAACTGCATTCGAAACTGCCGCGCTTGAATTCGGGAGAGGGATGGGGAATTCCTGGTGTAGAGGTGAAATTCGTAGATATCTGGAGGAACACCAGTGGCGAAGGCGGCTCGCTGGGCCGTAGCTGACGCTGAGGCGCGAAAGTGTGGGGAGCAAACAGG
>denovo10962 Cxam1g2_18493 1..209
TACAGAGGGTGCAAGCGTTAATCGGAATTACTGGGCGTAAAGCGTGCGTAGGAGGCTACCTAAGTAGGTTGTGAAATCCCCGGGCTCAACCTGGGAACTGCATCCAATACTGGGTTGCTAGAGTGCGAGAGAGGTGTGTGGAATTTCCTGTGTAGCGGTGGAATGCGTAGATATAGGAAGGAACACCACTGGCGAAGGCGACACTCTGG
>denovo10963 Cxam2d_16424 1..253
TACGGAGGGTGCGAGCGTTAATCGGAATAACTGGGCGTAAAGGGCACGCAGGCGGTGACTTAAGTGAGGTGTGAAAGCCCCGGGCTGAACCTGGGAATTGCATTTCATACTGGGACGCTAGAGTACGTTAGGGAGTGGTAGAATTCCACGTGTAGCGGTGAAATGCGTAGAGATGTGGAGGAATACCGTAGGCGAAGGCAGCCCCCTGGTATTGTACTGACGCTCATGTGCGAAAGCGTGGGGAGCAAACAGG
>denovo10964 Cxam1g2_25163 1..211
TACGGAGGGTGAAAGCGTTAATCGGAATTACTGGGCGTAAAGCGAGCGTAGGCGGCTACCAAAGTTGGATGTGAAAGCCCCGGGCTCAACAACGGAACTGCCTCCAAGACTGGGTGTCTAGAGTGCGTCAGAGGAGTGTGGAATTTCCTGTGTAGCGGTGAAATGCGTAGATATAGGTATGAATACCAGTGGCGAAGGCGACACTCTGGCT
>denovo10965 Cxam2d_4061 1..253
GACGGAGGGTGCAAGCGTTGCACGGAATCAATGGGAGTAAAGCGTACGCAGGCGGCAAGGTAAGTCGGGTGTGAAATCCCAGGGCTCAACACAGGAACTGCATTCGAAACTGCCTCGCTTGAATACGGGAGAGGTATGCGGAATTCATGGTGTAGAGGTGAAATTCTTAGATACCATGATGAACACCTTTTGCGAAGGCTGCTCGCTGGTCGTGAGCTGACGCTGAGGCTCGAAAGCGTGGGGAGCTAACAGG
>denovo10966 Cxam1g2_942 1..253
TACGAAAGGACCAAGCGTTAATCGGAATAACTGGGCGTAAAGCGTGCGTAGGCGGCTACCTAAGATTTATGTGAAATCCCACGGCTCAACCTAGGAACTGCATCCAAAACTGGGTGGCTAGAGTGCGACAGAGGAGTGTGGAAATTCCTGTGTAGCGGTGAAATGCGTAGATATAGTAAGGAACTCCTGTGGGGAAGCCGACACTCTGGCTTGACACTGACGCTGAGGTACGAAAGCGTGGGGAGCAAACAGG
>denovo10967 Cxam2d_1545 1..253
TACGAAGGGGGCAAGCGTTACTCGGAATTATTGGGCGTAAAGAGAGCGTAGGAGGTTTTATAAGTAGAAAGTGAAAGCCAATGGCTAAACCAAAGAATTGCTTACAAAACTGTAAAACTAGAGTATAAGAGAGGATAGAAGAATTCCTGATGTAGGGGTGAAATCCGTAGATATCAGGAGGAATATCTTAGGCGAAAGCATCTGTCTGGCTAAATACTGACGCTGTTGCACGAAAGCGTGGGGAGCAAACAGG
>denovo10968 Cxam3d2_18173 1..254
TACGTAGGGCGCAAGCGTTGTCCGGAATTATTGGGCGTAAAGAGCTCGTAGGCGGTTTGCCGCGTCTGCTGTGAAAGCCCGGGGCTTAACTCCGGGCGTGCAGGCGATACGGGCATAACTTGGGTACTGTAGGGGTAACTGGAATTCCTGGTGTAGCGGTGAAATGCGCAGATATCAGGAGGAACACCGATGGCGAAGGCAGGTTACTGGGCAGTTACTGACGCTGAGGAGCGAAAGCATGGGTAGCGAACAGG
>denovo10969 Cxam2d_4068 1..253
TACGTAGGGCGCGAGCGTTGTCCGGAATTATTGGGCGTAAAGAGCTCGTAGGCGGCTGATCGCGTCTGTCGTGAAATGCACTGGCTTAACTTGGGGCATGCGGTGGGTACGGTCCGGCTTGAGTGCGGTAGGGGAGACTGGAACTCCTGGTGTAGAGGTGGAATGCGCAGATATCAGGAAGAACACCGGTGGCGAAGGCGGGTCTCTGGGCCGTTACTGACGCTGAGGAGCGAAAGCGTGGGGAGCGAACAGG
>denovo1097 Cxam1c_23048 1..253
TACGAAGGGGGCAAGCGTTACTCGGAATTATTGGGCGTAAAGCGTGCGTAGGCGGTTTTATAAGTTGAAAGTGAAAGCCTTTGGCTCAACCAAAGAATTGCTTACAAAACTGTAAAACTAGAGTATTAGAGAGGATAGAAGAATTCCTGATGTAGGGGTGAAATGCGCAGAGATATGGAGGAACACCAGTGGCGAAGGCGACTTTCTGGTCTGTAACTGACGCTGGTGTGCGAAAGCGTGGGGATCAAACAGG
>denovo10970 Cxam2d_4069 1..253
TACGTAGGGTGCGAGCGTTATCCGGAATTATTGGGCGTAAAGAGCTCGTAAGCGGTATGTCGCGTCTGTCGTGAAAGACCGGGGCTAAACCCCGGATCTGCGGTGGGTACGGGCAGACTAGAGTGCAGAAAGGGAGACTGGAATTCCTGGTGTAGCGGTGGAATGCGCAGATATCAGGAGGAACACCGTTGGCGAAGGCTGGTCTCTGGGCTGTAACTGACGCTGAGGAGCGAAAGCATGGGGAGCGAACAGG
>denovo10971 Cxam1g2_29850 1..253
TACGGAGGGTGCGAGCGTTAATCGGAATTACTGGGCGTAAAGCGTGCGTAGGCGGCTAGGTAAGATGGATGTGAAAGCCCCGGGCTCAGCCTGGGAACTGCATCCACAACTGGGAGTCTAGAGTGTGAGAGAGGAGAGTGGAATTTCCTGTGTAGCGGTGAAATGCGTAGATATATGCAGGAACACCAGTGGCGAAGGCGACTCGCTGGCTTCAGACTGACGCTGAGGTACGAAAGCTTGGGGAGCAAACAGG
>denovo10972 Cxam3a_33964 1..253
TACGCAGGGTGCAAGCGTTAATCGGAATTACTGGGCGTAAAGCGTGCGTAGGCGGCTACCTAAGTTGGATGTGAAATCCCCGGGCTCAACAAGGGAACTGCATCCAAAACTGGGTGGCTAGAGTGCGAGAGAGGAGTGTGGAATTACCTGTGTAGAGGTGAAATGCGTAGATACAGGAAGGGACACCAGTGGCGAAGGCGACACTCTGGCTTGACACTGACGCTGAGGTACGAAAGCGTGGGGAGCAAACAGG
>denovo10973 Cxam2b_4665 1..253
GACAAAGGATGCAAGCGTTATACGGAATGAATGGGCGTAAAGCGACAGTAGGTGGATTTACAAGTCCGACGTCAAATCCCAAGGCTCAACCAAGGACATGCTGTGGAAACTACGATGCTGGAGTACTGGAGGGGTTTAGGGAATATCCGGTGGAGCGGTGAAATGCGTTGAGATCGGATTGAACACCATCGGCGAAAGCTGTCTGCTGGTCCGACACTGACACTGAGTGTCGAAAGCTAGGGGAGCAAATTGG
>denovo10974 Cxam2c_206 1..253
TACAGAGGGTGCAAGCGTTAATCGGAATTACTGGGCGTAAAGCGCGCGTAGGAGGATCGTTAAGTTGGATGTGAAATCCCCGGGCTCAACCTGGGAACTGCATTCAAAACTGACGAGCTAGAGTATGGTAGAGGGTGGTGGAATTTCATGTGTAGCGGTGAAATGCGTAGATATATGTAGGAACACCTGTGGCGAAGGCGACCACCTGGACTGATACTGACACTGAGGAGCGAAAGCGTGGGGAGCAAACAGG
>denovo10975 Cxam3e_13258 1..253
TACAGAGGGTGCAAGCGTTAATCGGAATTACTGGGCGTAAAGCGCGCGAAGGTGGTTCGTAAAGTTGGATGTGAAAACCCCGGGCTCAACCTGGGAACTGCTTTCAAAACTGACGAGCTAGAGTATGGTAGAGGGTGGTGGAATTTCCTGTGTAGCGGTGAAATGCGTAGATATAGGAAGGAACACCAGTGGCGAAGGCGACCACCTGGACTGATACTGACACTGAGGTGCGAAAGCGTGGGGAGCAGACAGG
>denovo10976 Cxam3e_17997 1..253
TACGAAGGGGGCAAGCGTTACTCGGAATTAATGGGCGTAAAGCGAGCGTAGGCGGTTTTATAAGTTGAAAGTGAAATCCTATGGCTCAACTAAAGAAATGCTTACAAAACTTTTATACTAGAGTATTAGAGAGGATAGAAGAATTCCTGATGTAGTGGTGAAATCCGTAGATATCAGGATGAATATCGAAGGCGAAAGCTTCTGTCTGGCTAAATACTGACGCTGTTGCTCGAAAGCGTGGGGAGCAAACAGG
>denovo10977 Cxam3e_17996 1..252
TACGTAGGTCCCGAGCGTTAACCGGATTTATTGGGCTTAAAGCGAGCGCAGGCGGTAAGATAAGTCTCAAGTTAAAGCCACAGGCTAAACCATAGAATGCATTGGAAACTCTTTAACTTGAGTGCAGAAGGGGAGAGTGGAATTCCATGTGTAGCGGTGAAATGCGTAGATATATGGAGGAACTCCTTTGGCGAAAGCGGCTCTCTGGTCTGTATCTGACGCTGAGGCTCGAAAGCGTGGGGAGCTAACAGG
>denovo10978 Cxam2a_6578 1..253
TACGGAGGGTGCAAGCGTTAATCGGAATTACTGGCCGTAAAGCGTGCGTAGGCGGCTACCTAAGTTAGATGTGAAAGCCCCGGGCTCAACCTCGGAACTGCATCCAAAACTGGGTGGCTTGAGTGCGAGAGAGGAGTGTGGAATTACCAGTGTAGCGGTGAAATGCGTAGATATTGGTAGGAACACCAGTGGCGAAGGCGTCACTCTGGCTTGACACTGACGCTGAGGTACGAAAGCGTGGGGAGCAAACAGG
>denovo10979 Cxam2a_5024 1..253
GACGGAGGGTGCAAGCGTTGCTCGGAATCACTGGGCGTAAAGCGTACGCAGGAGGCAAGGTCAGTCGGGCGTGAAATCCCCGGGCTCAACCCCGGAACTGCATACGAAACTGCCGCGCTTGAATACGGGAGAGGGAAGCGGAATTCCTGGTGTAGAGGTGAAATTCGTAGATATCTGGAGGAACGCCAGTGGCGAAGGCGTCTAGCTGGGCCGTAGCTGACTCTGAGGCGCGAAAGCGTGGGGAGCAAACAGG
>denovo1098 Cxam3d2_3389 1..210
TACAAAGGGTGCAAGCGTTAATCGGAATTACTGGGCGTAAAGCGCGCGTAGGAGGATCGTTAAGTTAGATGTGAAATCCCCGGGCTCAACCTCGGAACTGCATTCAATACTGACGAGCTAGAGTATGTTAGAGGGTGGTGGAATTACCTGTGTAGAGGTGAAATGCGTAGATATTGGTAGGAACACCAGTGGCGAAGGCGACCACCTGGA
>denovo10980 Cxam2c2_6258 1..253
TACGGAGGGTGCAAGCGTTAATCGGAATTACTGGGCGTAAAGCGTGCGTAGCCGGCTACCTAAGTTCGATGTGAAAGCCCCGGGCTCAACCTCGGAACTGCATCCAAAACTGGGTGGCTTGAGTCCGAGAGAGGAGTGTGGAATTTCCTGTGTAGCGGTGAAATGCGTAGATATAGGAAGGAACACCAGTGGCGAAGGCGACTCTCTGGCTTGACTCTGTCGCTTAGGTACGAAAGCGTGGGGAGCTAACAGG
>denovo10981 Cxam3e_3904 1..253
TACGTAGGGTGCCAGCGTTATCCGGAATTAATGGGCGTAAAGCGCTCGTAGGCGGGTTTGCGCGTCTGTCGTGAAAGACCCCGGCTTAACCCCGGATCTGCGGTGGGTACGGGATGTCTAGAGTGCAGTAGGGGATACTGGAATTACTGGTGTAGCGGTGGAATCCGCAGATATCAGGAGGAACACCGATGGCGAAGGCATGTCTCTGGGCTGTAACTGACGCTGAGGAGCGAAAGCATGGGGAGCGAACAGG
>denovo10982 Cxam1c_31915 1..253
TACAAAGGGTGCAAGCGTTAATCGGAATTAATGGGCGTAAAGCGCGCGTAGGAGGTTCGTTAAGTTGGATGTGAAATCCCCGGGCTCAACCAGGGAACTGCATTCAAAACTGACGAGCTAGAGTATGGGAGAGGGTGGTGGAATTTCCTGTGTAGCGGTGAAATGCGTAGATATAGGAAGGAACACCAGTGGCGAAGGCGACCACCTGGACTGATACTGACTCTGAGGTGCGAAAGTGTGGGGAGCAAACAGG
>denovo10983 Cxam1d_3331 1..253
TACGAAGGGGGATAGCGTTGTTCGGAATTACTGGGCGTAAAGCGCACGTAGGCGGATAGTGAAGTTGGGGGTGGAATCCCAGGGCTCAACCCTGGAACGGCCTCCAAAACTCCCATTCTAGAGTTCGAGAGAGGTGAGTGGAATTCTGAGTGTAGAGGTGAAATTCGTAGATATTCGGATGAACACCAGTGGCGAAGGCGGCTCACTGGCTCGATACTGACGCTGAGGTGCGAAAGTGTGGGGAGCAAACAGG
>denovo10984 Cxam1d_3332 1..253
TACGAAAGGTGCAAGCGTTAATCGGAATTACTGGGCGTAAAGCGAGCGTAGGCGGCTACCTAAGTAGGATGTGAAAGCCCCGGGCTCAACCTGGGAAATGCATCCAAAACTGGGTTGCTAGAATGCGAGAGAGGAGGGTGGAATTTCCTGTGTAGCGGTGAAATGCGTAGAGATAGGAAGGAACACCAGTGGCGAAGGCGACACTCTGGGTTGACATTGACGCTGAGGTTCGAAAGCGTGGGGAGCAAACAGG
>denovo10985 Cxam2d2_4594 1..253
TACGGAGGGTGCCAGCGTTAATCGGAATTACTGGGCGTAAAGAGAACGTAGGAGGGTACCTAAGTTGGATGTGAAATCCCAGGGCTAAACCTGGGAAATGCATCCAAAACTGGGTGCCTAGAGTGTTAGAGAGGAGTGTGGAATTTCGTGTGTAGCGGTGAAATGCGTAGAGATAGGTAGGAACATCAGTGGCGAAGGCGACACTCTGGGTTTACACTGACTCTGAGGTTCGAAAGCGTGGGGAGCAAACAGG
>denovo10986 Cxam1h_3037 1..253
TACGGAGGGTGCCAGCGTTAATCGGAATTACTGGGAGTAAAGCGAGCGTAGGCGGTTACATAAGTCGGATGTGAAATCCCCGGGCTTAACCTGGGAACTGCATCCTATACTGGGTGACTCGAGTACGAGAGAGGGAGGTAGAATTACAGGTGTAGCGGTGAAATGCGTAGATATGTGTAGGAATACCAGTGGCGAAGGCGGCCGGCTGGCTCGATACTGACGCTGAGGTTCGAAAGCGTGGGGAGCAAACAGG
>denovo10987 Cxam3e_229 1..199
TACAGAGAGTGCAAACGTTGTTCGGAATTACTGGGCTTAAAGCGCGCGTAGGCGGGATTGAAAGTGTCGGGTGAAAGCCCACGGCTCACCCATGGAATTGCCTTGCATACTGCAGTTCTAGAGTGTGGTTGGGGAGAGCAGAACTCCTTGTGGAGCGGTGAAATGCGTAGATATCAGGAGGAATACCGGTGGCGAAGGC
>denovo10988 Cxam1d_12261 1..253
TACGGAGGGTGAAAGCGTTAATCGGAATTACTGGGCGTAAAGCGAGCGTAGGCGGATACCAAAGTTGGATGTGAAATCCCAGGGCTCAACCATGGAACTGCATCCAAAACTTTGTGTCTAGAGTTCGAGAGAGGAGTGTGGAATTTCCTGTGTAGAGGTGAAATTCGTAGATATTGGTATGAACACCAGTGGCGAAGGCGTCACTCTGGCTTGACACTGACGCTGAGGTTCGAAAGTGTGGGGGGCAAACAGG
>denovo10989 Cxam1h_3033 1..253
TACGAAGGGGGCAAGCGTTACTCGGAATTATTGGGCGTAAAGCGAGCGTAGGCGGTATTATAAGTTGAAAGTGAAAGCCTTTGGCTCAGCCAAAGAATTGCTTACAAAACTGTAAAACTAGAGTATTAGAGAGGACAGATGAATTCCTGATGTAGTGGTGAAATCCGTAGATATCCGGAGGAATATCTAAGGCGAAAGCTTCTGTCTGGCTAAATACTGACGCTGTTGCTCGAAAGCGTGGGGAGCAAACAGG
>denovo1099 Cxam1d_10796 1..253
TACGAAGGGTGCAAGCGTTAATCGGAATTACTGGGCGTAAAGCGAGCGTAGGCGGCTACCTAAGTTGGATGTGAAAGCCCCGGGCTCAACCACGGAACTGCATCCAAAACTGTGTGGCTAGAGTGCGAGAGAGGAGTGTGGAATTTCCTGTGTAGCGGTGAAATGCGTAGATATAGGAAGGAACACCAGTGGCGAAGGCGACACTCTGGCTGGACACTGACGCTGAGGTTCGAAAGCGTGGGGAGCAAACAGG
>denovo10990 Cxam2d2_1515 1..253
TACGGAGGGTGCAAGCGTTGTCCGGATTTAATGGGATTAAAGAGAGCGTAGGCGGCTTATTCAGTCAGTGGTGAAAGCCCCCAGCTCAACTCTGGAACTGCCCTTGATACAGTAATTCTTGAATTCATTAGAGGAAGGCGGAATTGAATGTGTAGCGGTGAAATGCATAGATACCTTCAAGAACACCGATTGCGAAGGCAGCCTTCCGGAGTTGAATTGACGCTGAGGCTCGAAAGCGTGGGGAGCGAACAGG
>denovo10991 Cxam3e_4690 1..253
GACAGAGGATGCAAGCGTTAAACGGAATGAATGGGCGTAAAGCGACTGTAGGAGGGTTTTTAAGTTCGCTGTCAAATACCAGGGCTAAACCATGGACAGGTGGTGAAAACTACTAATCTAGAGTACGGTAGGGGCAGAGGGAATTTCCGGTGGAGCGATGAAATGCGTAGAGATCGGAAGGAACACCAACGGCGAAAGCTATCTGCTGGGCCTTCACTGACACTGAGAGTCGAAAGCTTGGGGAGCGAATGGG
>denovo10992 Cxam1d_12264 1..253
TACGGAGGGTGCAAGCGTTAATCGGAATAACTGGGCGTAAAGCGAGCGTAGGCGGCTACCTAAGTAGGATGTGAAAGCCCCGGGCTCAACCAGGGAACTGCATCCAAAACTGTGTGGCTAGAGTGCGAGAGAGGAGTGTTGAATTTCCTGTGTAGCGGTGAAATGCTTAGATATAGGAATGAATACCAGTGGCGAAGGCGACACTCTGGATTGTCACTGACGCTGAGGTACGAAAGCGTGGGGAGCAAACAGG
>denovo10993 Cxam3d2_582 1..210
TACGAAGGGTGCGAACGTTAATCGGAATAACTGGGCGTAAAGCGCGCGTAGGCGGTTTTAAAAGTCGGGTGTGAAATCCCCGGGCTTAACCAGGGAACTGCAATCGAAACTGTATGGCTAGATTATGGTAGAGGGTTGTAGAATTTCCTGTGTAGCGGTGAAATGCGTAGATATAGGAATGAATACCTGTGGCGAAGGCGTCCTCCTGGA
>denovo10994 Cxam1c_4391 1..253
TACGTAGGGTGCGAGCGTTGTCCGGAATTATTGGGCGTAAAGAGCTTGTAGGCGGTTTGTCGCGTCTGCTGTGAAAAATCAGGGCTTAACCCAGGACGTGCAGTGTGTACGGGCAGACTAGAGTGTGTTAGGGGAGACTGGAATTCCTTGTGTAGCGGTGGAATGCGTAGATATCAGGAGGAACACCGATGGCGAAGGCTGGTCTCTGGGCCATTACTGACGCTGAGAATCGAAAGCATGGGGAGCGAACAGG
>denovo10995 Cxam1d_498 1..253
TACGGAGGGTGCAAGCGTTAATCGGAATTACTGGGCGTAAAGCGTCCGTAGGAGGCTACCTAAGTAGGATGTGAAAGCCACGGGCTAAACCTGGGAAATGCATCCAAAACTGGGTGGCTAGAGTCTGAGAGAGGAGTGTGGAATTTCCTGTGTAGCGGTGAAATGCGTAGATATAGGAAGGAACACCAGTGGCGAAGGCGACACTCTGGGTTTACACTGACTCTGAGGTTCGAAAGCGAGGGGAGCAAACAGG
>denovo10996 Cxam1g_36381 1..253
TACGGAGGGTGCAAGCGTTAATCGGAACTACTGGGCGTAAAGCGTGCGTAGGCGGCTACCTAAGTTGGATTTGAAAGCCCCGGGCTCAACCTGGGAACTGCACCCAAAACTGGGGGGCTAGAGTGCGAGAGAGGAGGGTGGAATTTCCTGTGTAGCGGTGAAATGCGTAGATATCGGCAGGAACACCAGTGGCGAAGGCGACACTCTGGCTCGACACTGACGCTGAGGTACGAAAGCGTGGGGAGCAAACAGG
>denovo10997 Cxam1c_4984 1..207
TACAGAGGATCCAAGCGTTAATCGGAATTACTGGGCTTAAAGCGCGCGTAGGTGGTTTGTTAAGTTGAATGTGAAATCCCCGGGCTCAACCTGGGAACTGCATCCAATACTGGCAATCTAGAGTATGTTAGATGGTAGTAGAATTTCATGTGTAGCGGTGAAATGCGTAGATATTGGAAGGAATACCAGTGGCGAAGGCGACTACCT
>denovo10998 Cxam1d_491 1..253
TACGGAGGGTGCAAGCGTTAATCGGAATAACTGGGCGTAAAGCGAACGTAGGCGGATACCTAAGTTGGATGTGAAAGCCCCGGGCTCAACCTCGGAACTGCATCCAAAACTGCGTGTCTTGAGTGCGAGAGAGGTGAGTGGAATTTCGTGTGTAGCGGTGAAATGCGTAGATATTCGTAGGAACACCAGTGGCGAAGGCGTCACTCTGGCTTGTGACTGACGCTGAGGTACGAAAGCGTGGGGAGCAAACAGG
>denovo10999 Cxam1h_8950 1..200
TACCAAGGGTGCAAGCGTTACTCGGAATTAATGGGCGTAAAGCGTGCGTAGGAGGTTTTATAAGTTGAAAGTGAAATCCTATCGCTCAACCAAAGAATTGCTTACAAAACTGTAAAACTAGAGTATTAGAGAGGATAGAAGAATTACTGATGTAGGGGTGAAATCCGTAGATATCTGTAGGAATATCGAAGGCGAAAGCA
>denovo11 Cxam2a_2092 1..209
TACGGAAGGTGCCAACGATAATCGGAATAACTGGGCGTAAAGCGTGAGTAGGCGGCTACCCAAGTTCGATGTGAAATCCCAGGGCTCAACCAAGGAACTGCATCCTAAACTGGGTGGCTAGAGTGCCAGAGAGGCGAGGGGAATTACCTGTGTAGCGGTGAAATGCGTAGATATAGGTAGGAACACCTGTGGCGAAGGCGACACGCTGG
>denovo110 Cxam2c_127 1..253
TACAGAGGGTGAAAGCGTTAGTCGGAATAACTGGGCGTAAAGCGCGCGTAGGTGGTTAGTAAAGTTGGATGTGAAATCCCAGGGCTCAACCATGGAACTGCATTCAAAACTTACGAGCTAGAGTATGTTAGAGGGTGGTGGAATTTCCTGTGTAGCGGTGAAATGCGTAGATATAGGAATGAACACCAGTGGCGAAGGCGTCCACCTGGACTGATACTGACACTGAGGTGCGAAAGTGTGGGGAGCAAACAGG
>denovo1100 Cxam1d_10790 1..253
TACAGAGGGTGCAAGCGTTAATCGGAATTACTGGGCGTAAAGCGCGCGTAGGTGGTTAGTTAAGTTGGATGTGAAATCCCCGGGCTCAACCTGGGAAATGCATTCAAAACTGACGCCCTAGAGTATTGTAGAGGGAGGTGGAATTTCCTGTGTAGCGGTGAAATGCGTAGATATAGGTAGGAACATCAGTGGCGAAGGCGACAACCTGGTCTGAGACTGACACTGAGGTGCGAAAGCGTGGGGAGCAAACAGG
>denovo11000 Cxam1h_4209 1..253
TACGAAGGGGGCTAGCGTTGTTCGGATTTACTGGGCGTAAAGCGCACGTAGGCGGACTTTAAAGTCAGATGTGAAATCCCGAGGCTCAACCTCGGAACTGCATTTGAAACTGTGAGTCTTGAGATCAGTAGAGGTTAGGGGAATTCCTAGTGTAGAGGTGAAATTCGTAGATATTTGGTTGAACACCAGTGGCGAAGGCGGCTAACTGGTCTGATACTGACGCTGAGGTGCGAAAGTGTGGGGAGCTAACAGG
>denovo11001 Cxam2b_36731 1..253
TACGGGGGGTGCAAGCGTTGTCCGGAATCGTTGGGTGTAAAGTCCGCAAAGGCGGGCGTCTAAGTCTGGGGTGAAATCTTGCCGGTTAACGGTAAAATGGCCTTGGATACTGGGCGTCTTGAGTGTAGAAGAGGTAAGTGGAATTCGTAGTGTAGCGGTGAAATGCATAGATATTACGAAGAACATCAGTGGCGAAGGCGGCTTACTGGTCTACAACTGACGCTGAGGCACGAAAGCGTGGGGAGCGAACAGG
>denovo11002 Cxam2b_36736 1..253
TACGGAGGGGGTTAGCGTTGTTCGGAATTACTGGGCGTAAAGCGCGCGTAGGCGGACTGGAAAGTTGGGGGTGAAATCCCGGGGGTCAACCCCGGAAGTGCCTTCAAAACTCCCAGTCTAGAGTTCGAGAGAGGTGAGTGGAATTCCGAGTGTAGAGGTGACATTCGTAGATATTCGGAGGAACACCAGTGGCGAAGGCGGCTCACTGGCTCGATACTGACGCTGAGGTGCGAAAGTGTGGGGAGCAAACAGG
>denovo11003 Cxam2d2_3249 1..253
TACGAAGGGTGCGAACGTTAATCGGAATAACTGGGCGTAAAGCGCACGTAGGCGGTATGATAAGTGGGGTGTGAAAGCCCCGGGCTTAACCACGGAACTGCATTCCAAACTGTCAGGCTAGAGTCTGGTAGAGGGATGTAGAAATACCTGTGTAGCGGTGAAATGCGTAGATATAGGTATGAATACCTGTGGCGAAGGCGGCCGCCTGGAGCATTACTGACGCTGAGGTGCGAAAGCGTGGGGAGCAAACAGG
>denovo11004 Cxam1d_19050 1..209
TACGGAGGGTGCAAGCGTTAATCGGAATTACTGGGCGTAAAGCGTGCGTAGGCGGCTACCTAAGTTGGATGTGAAAGCCCCGGGCTCAACCTGGGAACTGCATCCAAAACTGTGTGGCTAGAGTGCGAGAGAGGTCGGTGGAATTTCCTGTGTAGCGGTGAAATGCGTAGATATCGGAAGGCACACCAGTGGCGAAGGCGACACTCTGG
>denovo11005 Cxam3a_26980 1..253
TACGGAGGGTGCAAGCGTTAATCGGAATTACTGGGCGTAAAGCGCGCGTAGGCGGTTAAGTAAGTTAATTGTGAAAGCCCGAAGCTCAACTTCGGAATTGCAATTAAAACTACTTAGCTAGAGTTTATCAGAGGAAAGCGGAATACATAGTGTAGAGGTGAAATTCGTAGATATTATGTAGAACACCAGTTGCGAAGGCGGCTTTCTGGGATAATACTGACGCTGAGGTGCGAAAGTATGGGTAGCGAAGAGG
>denovo11006 Cxam2d2_3240 1..253
TACAGAGGGTGCAAGCGTTAATCGGGATTACTGGGCGTAAAGCGCGCGTAGGTGGTTCGATAAGATGGATGTGAAATCCCCGGGCTCAACCTGGGAACTGCATTCAAAACTGACGAGCTAGAGTATGGTTGAGGCTGGTGGAATTTCCTGTGTAGCGGTGAGATGCGTAGATATAGGAAGGAACACCAGTGGCGAAGGCGTCCAGCTGGACTGATACTGACACTGGGGTGCGAAAGCGTGGGGAGCAAACAGG
>denovo11007 Cxam3d2_5161 1..253
TACGGAGGGTGCAAGCGTTAATCGGAATTACTGGGCGTAAAGCGTGAGTAGGCGGCTACCTAAGTTGGATGTGAAAGCCAAGGGCTCAACATTGGAACGGCATCCAAAACTGGGTTGCTAGAGTGATAGAGAGGATGGTTGAATTTCCTGTGTAGCGGTGAAATGCGTAGATATATGAAGGAATACCTTTGGCGAAGGCGACACTCTGGCTTGACACTGACGCTGAGTTACGAAAGCGTGGGTAGCAAACAGG
>denovo11008 Cxam3d2_4410 1..211
TACGTAGGGCGCAAGCGTTGTCCGGAATTAATGGGCGTAAAGCGAGCGTAGGCGGGCGTCAAAGTCAGAGGTGAAATCAAGCCGCTAAACGCATAAAAGGCCTTGGATACTGGCCGACTAGAGTGATGAAGAGGCTCGTGGAATTCGTAGTGTAGCGGTGAAATGCTTATATATTAGGAAGAACATCAGTGGCGAAGGCGGCGTGCTGGTC
>denovo11009 Cxam2d_4473 1..199
TACGTAAGTCCCCAGCGTTGTCCGGATTTATTGGGCGTAAAGCGAGCGCAGGCGGTTAGAAAAGTCTGAAGTTAAAGGCTGTGGCTTAACAATAGTACGCTTTGGAAACTGTTTAACTTGAGTGCAAGAGGGGAGAGTGGAATTCCATGTGTAGCGGTGAAATGCGTAGATATAGGGAGGAACACCTGTGGCGAAAGCG
>denovo1101 Cxam1c_13525 1..253
TACGGAGGGTGCAAGCGTTAAACGGAATTAATGGGATTAAAGCGTGAGTAGGCGGCTACCTAAGTTGGATGTGAAAGCCAAGAGCTAAACATGAGAACTGCATCCAAAACTAGGTTGCTTGAGTGATTGAGAGGAGGGGTGAATTTACTGTGTAGCGGTGAAATGCTTAGATACATTAAGGAATACCTTTAGCGAAGGCGACACTCTGGCTTTACACTGACGCTGAGTTACGAAAGCGTGGGTAGCAAACAGG
>denovo11010 Cxam3a_4588 1..253
TACGGAGGGTGCAAGCGTTAATCGGAATTACTGGGCGTAAAGCGTGCGTAGGCGGCTACCTCAGTTGGATGTGAAAGCCCCGGGCTCAACCTGGGAACTGCATCCAAAACTGGGTGGCTCGAGTTCGAGAGAGGAGTGTGGAATTTCCTGTGTAGAGGTGAAATGCGTAGATATAGGAAGGAACACCAGTGGCGAAGGCGACTCTCTGGCTGGACACTGACGCTGAGGTACGAAGGTGTGGGGAGCAAACAGG
>denovo11011 Cxam3d2_4415 1..253
TACAAAGGGTGCAAGCGTTAATCGGAATAACTGGGCGTAAAGCGCGCGTAGGAGGATCGTTCAGTCGGATGTGAAATCCCCGCGCTCAACAACGGAACTGCATTAAAAACTGACGAGCTAGAGTATGGTAGAGGGTGGTGGAATTTCCTGTGTAGCGGTGAAATGCGTAGATATAGGAAGGAACACCAGTGGCGAAGGCGACCACCTGGAGTGATACTGACTCTGAGGTGCGAAAGCGTGGGGAGCAAACAGG
>denovo11012 Cxam3d2_1937 1..199
TACGTAGGGTGCAAGCGTTGAACGGATTTAATGGGATTAAAGCGAACGAAGGCGGAATCTTAAGACTTGGGTGAAATCCCACCGCTCAACCGTGGATCTGCCCTATTAACTGGGTTTCTTGAGTATAGTTGAGGTATCTGGAATTGGTGGTGTAGCGGTGAAATGCATAGATACCACCAGGAACACCTATTGCGAAGGC
>denovo11013 Cxam2d_4479 1..253
TACGTAGGGTGCGAGCGTTATCCGGAATTATTGGGCGTAAAGAGCACGTAGGCGGTATGTCGCGTCTGTCGTGAAAGACCGGGGCTTAACCCCGGATCTGCGGTGGGTACGGGCAGACTAGAGTGCATTAGGGGAGACTGGAAATCCTGGTGTAGCGGTGGAATGCGCAGATATCAGGAGGAACACCGTTGGCGAAGGCAGGTCTCTGGGTTGTTACTGACGCTGAGGAGCGAAAGCATGGGGAGCGAACAGG
>denovo11014 Cxam1d_9669 1..253
TACGGAGGGTCCAAGCGTTAATCGGAATTACTGGGCGTAAAGCGTGCGTAGGCGGCTACCTAAGTAGGATGTGAAAGCCCCGGGCTCAACCAGGGAACTGCATCCAAAACTGGGTGGCTAGAGTGCGAGAGAGGAGTGTGGAATTTCCTGTGTAGCGGTGAAATGCGTAGATATATGAAGGAACACCAGTGGCGAAGGCGACACTCTGGCTTGACACTGACGCTGAGGTACGAAAGCGTGGGGAGCAAACAGG
>denovo11015 Cxam1f_5236 1..253
TACGCAGGGTGCAAGCGTTGTACGGATTTACTGGGTTTAAAGGGAAAGTAGGCGGATTGTAAAGTCAGTGGTGAAATACACGAGCTAAACTTCTGAAGTGCCATTGATACTGACATGCTTGAGTTTTGTAAAGGTAGTCGGAATTGATGGTGTAGCGGTGAAATGCATAGATACCATCTAGAACACCGTTTGCGAAGGCATCTTACTGGGCAAACACTGACGCTGAGGTACGAAAGCGTGGGGAGCGAACAGG
>denovo11016 Cxam1c_11158 1..253
TACGAAGGGGGATAGCGTTGTTCGGAATTACTGGGCGTAAAGCGCACGTAGGCGGATCGGAAAGTTGGGGGTGAAATCCCGGGGCTCAACCCCGGAACTGCCTCAAAAACTATCGTTCTAGAGTTCGAGAGAGGTGAGTGGAATTCCGAGTGTAGAGGTGAAATTTGTAGATATTCGGAGGAACACCAGTGGCGAAGGCGGCTCACTGGCTCGATACTGACGCTGAGGTGCGAAAGTGTGGGGAGCAAACAGG
>denovo11017 Cxam1h_3781 1..253
GACAGAGGGTGCAAGCGTTAATCGGAATTACTGGGCGTAAAGCGCGCGTAGGTGGTTCGTTAAGTTGGATGTGAAATCCCCGGGCTCACCCTGGGAACTGCATGCAAAACGGACGCGCTAGAGTATGGTAGAGGGTTGTGGAATTTCCTGTGTAGCGGTGAAATGCGTAGATATAGGAAGGAACTCCAGTGGCGAAGGCGTCAACCTGGACTGATACTGACACTGAGGTGCGAAAGCGTGGGGAGCACACAGG
>denovo11018 Cxam3a_5002 1..253
TACGAAGGGTGCAAGCGTTAATCGGAATTACTGGGCGTAAAGCGAACGTAGGCGGATACATAAGTTAGATGTGAAATCCCAGGGCTCAACCATGGAACTGCATCAAAAACTGGGGTGCTAGAGTTCGAGAGAGGAGTGTGGAATTTCCTGTGTAGCGGTGAATTGCGTAGATATAGGTAGGAACACCAGTGGCGAAGGCGACACTCTGGCTTGACACTGACGCTGAGGTACGAAAGCGTGGGGAGCAAACAGG
>denovo11019 Cxam1c_5588 1..253
TACGAAGGGTGCAAGCGTTAATCGGAATAACTGGGCGTAAAGCGAACGTAGGCGGCAACCTAAGTTGGATGTGAAAGCCCCGGGCTCAACCACGGAACTGCACCCAAAACTGGGTGGCTAGATTGCGAGAGAGGAGTGTGGAATTACCTGTGTAGCGGTGAAATGCGTAGATATAGGAAGGAACACCAGTGGCGAAGGCGACACTCTGGCTTGACACTGACGCTGAGGTACGAAAGCGTGGGGAGCAAACAGG
>denovo1102 Cxam3d2_5715 1..253
TACAAAGGGTGCAAGCGTTAATCGGAATTACTGGGCGTAAAGCGCGCGTAGGTGGATAGATAAGTAGGATGTGAAATCCCCGGGCTCAACCACGGAACTGCATTCGAAACTGACTATCTAGAGTATGGTAGAGGGTTGTGGAATTACGTGTGTAGAGGTGAAATGCGTAGATATTCGTAGGAACACCAGTGGCGAAGGCGTCCACCTGGATTGATACTGACACTGAGGTGCGAAAGCGTGGGGAGCAAACAGG
>denovo11020 Cxam3e_19799 1..253
TACAGAGGGAGCAAGCGTTAATCGGAATTACTGGGCGTAAAGCGCGCGTAGGTGGTTCGTAAAGTTGGATGTGAAATCCCCGGGCTCAACAAGGGAACTGCATCCAAAACTGATGAACTAGAGTATGGTAGAGGGTGGTAGAATTTCCTGTGTAGCGGTGAAATGCGTAGATATAGGAAGGAATACCAGTGGCGAAGGCGACCTCCTGGACTGATACTGACACTGAGGTGCGAAAGCGTGGGGAGCAAACAGG
>denovo11021 Cxam3a_5004 1..213
TACAGAGGGTGCAAGCGTTAATCGGAATTACTGGGCGTAAAGCGAGCGTAGGCGGGAACCTAAGTAGGATGTGAAAGCCCCGGGCTCAACCTGGGAAGTGCATCCAAAACTGGGAGGCTAGAGTGCGAGAGAGGAGTGTGGAATTTCCTGTGTAGCGGTGAAATGCGTAGATATAGGAATGAACACCTGTGGCGAAGGCTACACTCTGGCGTG
>denovo11022 Cxam3a_34619 1..253
TACGGAGGGTGCGAGCGTTAATCGGAATTACTGGGCGTAAAGCGCATGCAGGTGGTTTGTTAAGTCAGATGTGAAAGCCCGGGGCTCAACCTCGGAATTGCATTTGAAACTGGCAGACTAGAGTACTGTAGAGGGGGGTAGAATTTCAGGTGTAGCGGTGAAATGCGTAGATATAGGAAGGAACACCAGTGGCGAAGGCGACACTCTGGCTTGACACTGACGCTGAGGTACGAAAGCGTGGGGAGCAAACAGG
>denovo11023 Cxam3d2_19556 1..208
TACGGAGGGTGCAAGCGTTAATCGGAATTACTGGGCGTAAAGCGTGCGTAGGCGGATAACTCAGTTGGATGTGAAAGCCCCGGGCTCAACCTGGGAACTGCATCCAAAACTGAGTGGATAGAGTTCTAGAGAGGAGTGTGGAATTTCCTGTGTAGCGGTGAAATGCGTAGATATAGGAAGGAACACCAGTGGCGAAGGCGACACTCTG
>denovo11024 Cxam1g2_673 1..253
TACGAAGGGGGCTAGCGTTGCTCGGAATTACTGGGCGTAAAGGGCGCGTAGGCGGATCGTTAAGTCAGAGGTGAAATCCCAGGGCTCAACCCTGGAACTGCCTTTGATACTGGCGATCTTGAGTATGAGAGAGGTATGTGGAACTCCGAGTGTAGAGGTGAAATTCGTAGATATTCGGAAGAACACCAGTGGCGAAGGCGACATACTGGCTCATTACTGACGCTGAGGCGCGAAAGCGTGGGGAGCAAACAGG
>denovo11025 Cxam1g2_859 1..199
TACGTAGGTGGCAAGAGTTATCCGGAATTAATGGGCGTAAAGCGCGCGTAGGAGGAATATTAAGTCAGATGTGAAATCCAACGGCTCAACCGAGGAGGCTCATTGGAAACTGGTAAACTTGAGTTCAGAAGAGGAAAGTGGAATTTCATGTGTAGCGGTGAAATGCGCAGAGATTTGGAGGAACACCAGTGGCGAAGGC
>denovo11026 Cxam3d2_25227 1..253
GACGGAGGGTGCAAGCGTTGCTCGGAATCACTGGGCGTAAAGCGAACGCAGGCGGCAAGGAAAGTCGGGTGTGAAATCCCGGGGCTCAACCCCGGAACTGCACCCCAGACTGCCTCGCTAGAATACGCGAGAGGTAAGCGGAATTCCTCGTGTAGAGGTGAAATTCGTAGATATCAGGAGGAACACCAGTGGCGAAGGCGGCTCGCTGGGTCGAAGCTGACGCTGAGGCGCGAAAGCGTGGGGAGCAAACAGG
>denovo11027 Cxam3e_16864 1..253
GACGGAGGGAGCAAGCGTTGCTCGGAATCACTGGGCGTAAAGCGTACGCAGGCGGCAAGGTAAGTAGGGTGTGAAATCCCGGGGCTCAACCCCGGAACTGCATTCTAAACTGCTTCGCTTGAATACGGTAGAGGGAAGCTGAATTCCTGGTGTAGAGGTGAAATTCGTAGATATCTGGAGGAATACCAGTGGCGAAGGCGGCTCGCTGGGCCGTAGCTGACGCTGAGGCGCGAAAGCGTGGGGAGCAAACAGG
>denovo11028 Cxam2d2_9745 1..252
TACAGAGGGTGCAAGCGTTAATCGGAATACTGGGCGTAAAGCGCGCGTAGGAGGTTCGTTAAGTTGGATGTGAAATCCCCGAGCTCAACCTGGGAACTGCATTCAAAACTGACGAGCTAGAGTATGGTAGAGGGTGGTGGAATTTCCTGTGTAGCGGTGAAATGCGTAGATATAGGAAGGAACACCAGTGGCGAAGGCGACCACCTGGACTGATACTGACACTGAGGTGCGAAAGCGTGGGGAGCAAACAGG
>denovo11029 Cxam1g2_854 1..253
TACGGAGGGTGCAAGCGTTAATCGGAATTACTGGGCGTAAAGCGAGCGAAGGCGGCTACATAAGATGGATGTGAAAGCCCCGGGCTAAACCTGGGAACTGCATCCATAACTGGGTTGCTAGAGTGCGAGAGAGGAGTGTGGAATTTCCTGTGTAGCGGTGAAATGCGTAGATATAGGAAGGAACATCAGTGGCGAAGGCGACACGCTGGCTTGACACTGACGCTGAGGTACGAAAGCGTGGGGAGCTAACAGG
>denovo1103 Cxam1g2_5363 1..253
TACGGAGGGTGCAAGCGTTAATCGGAATTACTGGGCGTAAAGCGTGCGTAGGAGGCTACCTAAGTAGGATGTGAAAGCCCAGGGCTCAACCTGGGAACTGCATCCAAAACTGGGTGGCTAGAGTGCGAGAGAGGATTGTTGAATTACATGTGTAGCGGTGAAATGCGTAGATATCGGTAGGAATACCAGTGGCGAAGGCGACAGTCTGGATTTACACTGACTCTGAGGTACGAAAGCGTGGGGAGCAAACAGG
>denovo11030 Cxam3a_2407 1..253
TACGAAGGGTGCAAGCGTTAATCGGAATTACTGGGCGTAAAGCGAGCGTAGGCGGATACCTCAGTTGGATGTGAAATCCCCGGGCTCAACCACGGAACTGCATCTAATACTGCGGAGCTAGAGTGCGAGAGAGGTGTGTGGAATTTCCTGTGTAGAGGTGAAATTCGTAGATATAGGTAGGAACACCAGTGGCGAAGGCGTCTCTCTGGCTGGTCACTGACGCTGAGGTTCGAAAGCGTGGGGAGCAAACAGG
>denovo11031 Cxam3a_3807 1..253
TACGGAGGGAGCAAGCGTTAATCGGAATTACTGGGCGTAAAGCGAGCGTAGGCGGCTACCAAAGTTGGATGTGAAATCCCAGGGCTCAACCATGGAACTGCATCCAAAACTATGAGGCTAGAGTTCGAGAGAGGTGTGTGGAAATACGTGTGTAGAGGTGAAATTCGTAGATATAGGTATGAACACCAGTGGCGAAGGCGACTCTCTGGCTTGACACTGACGCTGAGGTTCGAAAGTGTGGGGAGCAAACAGG
>denovo11032 Cxam1g2_853 1..253
TACGGAGGGTGCAAGCGTTAAACGGAATTACTGGGAGTAAAGCGTGCGTAGGAGGCTACCTAAGTTGGATGTGAAAGCCACGGGCTCAACCTGAGAACTGCAACCAAAACTGGGTGGCTAGAGTGCGAGAGAGGATTGGTGAATTTCCTGTGTAGCGGTGAAATGCGTAGATATAGTAAGGAACACCAGTGGCGAAGGCGACACTCTGGCTTGACACTGACGCTGATGTACGAAAGCGTGGGGAGCTAACAGG
>denovo11033 Cxam1g_6281 1..253
TACGAAGGGTGCAAGCGTTAATCGGAATTACTGGGCGTAAAGCGAGCGTAGGCGGCTACATAAGTAGGATGTGAAAGCCCCGGGCTCAACCTGGGAACTGCATCCAAAACTGGGTTGCTAGAGTGCGAGAGAGGAGTGTGGAATTTCCTGTGTAGAGGTGAAATGCGTAGATATAGGTAGGAACACCAGTGGCGAAGGCGACACTCTGGCTTGACACTGACGCTGAGGTTCGAAAGCGTGGGGAGCAAACAGG
>denovo11034 Cxam3a_12775 1..253
TACGGAGGGTGCAAGCGTTAATCGGAATTACTGGGCGTAAAGCGTGCGTAGGCGGCTACCTAAGTTGGATGTGAAAGCCCCGGGCTCAACCTGGGAACTGCATCCAAAACTGGGTGGCTAGGGTGCGAGAGAGGAGTGTGGAATTTCCTGTGTAGCGGTGAAATGCGGAGATATAGGAAGGAACACCAGTGGCGAAGGCGACACTCTGGCTTGACACTGACGCTGAGGTACGAAAGCGTGGGGAGCAAACAGG
>denovo11035 Cxam2d_356 1..253
TACGAAGGGGGCAAGCGTTACTCGGAATTATTGGGCGTAAAGCGTGCGTAGGCGGTTTTATAAGTTGAAAGTGAAAGCCTTAGGCTAAACCAAAGAATTGCTTACAAAACTGGAAAACTAGAGTATAAGAGAGGATAGAAGAATTACTGATGTAGGGGTGAAATCCGTAGATATCATTAGGAATATCGAAGGCGAAAGCATCTGTCTGGATAAATACTGACGCTGTTGCACGAAAGCTTGGGGAGCAAACAGG
>denovo11036 Cxam1d_6793 1..253
TACAGAGAGAGCAAACGTTGTTCGGAATTACTGGGCTTAAAGCGCGCGTAGGCGGCATTCTAAGTGTCGGGTGAAAGCCCACGGCTCACCCCTGGAAATGCCTGGCATACTGCATTGCTAGAGTGTGTTAGGGGAGAGGAGAACTTCTGGTGGAGCGGTGAAATGCGTAGATATCAGTAGGAATACCGGTGGCGAAGGCGGCTCTCTGGTGCATGACTGACGCTGAGGTGCGAAAGCTAGGGTAGCGAACGGG
>denovo11037 Cxam3d_1479 1..253
TACGGAGGGAGCAAGCGTTGTTCGGAATTACTGGGCGTAAAGCGCGCGTAGGAGGTATGTAAAGTCAGATGTGAAAGCCCAGGGCTCAACCTTGGAACTGCACCTGAAACTGGCTGGCTTGAGTATGGGAGAGGTTGGTAGAATTCCAAGTGTAGAGGTGAAATGCGTAGAGATTGGGAGGAATACCTGTGGCGAAGGCGGCCAGCTGGACTTATACTGACTCTGAGGCGCGAAAGCGTGGGGAGCAAACAGG
>denovo11038 Cxam1g2_38418 1..191
TACGGAGGGTGCAAGCGTTAATCGGAATTACTGGGCGTAAAGCGAGCGTAGGCGGCTACCTAAGTTGGATGTGAAATCCCCGGGCTCAACCTGGGAACTGCATGCAAAACTGGTTTGCTAGAGTGCGAGAGAGGAGAGTGGAATTTCGTGTGTAGCGGTGAAATGCGTAGATATAGGAAGGAACACCAGTG
>denovo11039 Cxam3a_30607 1..253
GACAGAGGATGCAAGCGTTATCCGGAATGATTGGGCGTAAAGCGTCTGTGGGTGGCTTTTCAAGTCCGCCGTCAAATCCCAGGGCTCAACCCTGGACAGGCGGTGGAAACTACCAAGCTGGAGTACGGTAGGGGCAGAGGGAATTTCCGGTGGAGCGGTGAAATGCGTTGAGATCGGAAGGAACACCAGTGGCGAAGGCGACACTCTGGCTTGACACTGACGCTGAGGTACGAAAGCGTGGGGAGCAAACAGG
>denovo1104 Cxam1g2_5814 1..209
TACGGAGGGTCCAAGCGTTAATCGGAATTACTGGGCGTAAAGCGTGCGAAGGCGGCTCCCTAAGTTGGATGTGAAAGCCCCGGGCTCAACCTGGGAACAGCATCCAAAACTGCGTGTCTAGAGTGCGAGAGAGGAGTGTTGAATTTCCTGTGTAGCGGTGAAATGCGTAGATATAGGAAGGAACACCAGTGGCGAAGGCGACACGCTGG
>denovo11040 Cxam2b_4377 1..253
TACGAAGGGAGCCAGCGTTAATCGGAATTACTGGGCGTAAAGCGAACGCAGGCGGATACATCAGTCAGATGTGAAAGCCAAGGGCTCAACCTGTGAACTGCATTTGAAACTGTGTAACTAGAGTGTGGCAGAGGGTGGAAGAATAACATGTGTAGAGGTGAAATGCGTAGAGATCTGTTTGAATACCTTTGGCGAAGGCAGCCACCTGGGACTAGACTGACGCTCATGTTCGAAAGCGTGGGTAGCAAACAGG
>denovo11041 Cxam2b_4370 1..253
TACGAAGGGTGCCAGCGTTAATCGGAATAACTGGGCGTAAAGCGCACGCAGGCGGTATGATAAGAAAGATGTGAAATCCCCGGGCTCAACCACGGATCTTCATTTATTACTGGCAGACTAGAGTCTTTGAGAGGTGAGTGGAATTCCTGGTGTAGCGGTGAAATGCGTAGATATCTGGATGAACATCAGTGGCGAAGGCGTCTCCCTGGCTAAAGACTGACGCTCATGTGCGAAAGTGTGGGTAGCGAACAGG
>denovo11042 Cxam2d_590 1..253
TACGAAGGGTGCGAGCGTTAATCGGAATAACTGGGCGTAAAGCGCACGTAGGCGGATTGATAAGTAAGATGTGAAAGCCCCGGGCTCAACCTCGGAAATGCACCAGATACTGGCCGACTAGAGTACGAGAGAGGGATGTAGAAATCCACGTGTAGCGGTGAAATTCGTAGATATGTGGAGGAATACCGGTGGCGAAGGCGGCCTCCTGGCTCGTTACTGACGCTGAGGTGCGAAAGCGTGGGGAGCAAACAGG
>denovo11043 Cxam1g_24310 1..253
TACGGAGGATGCAAGCGTTGTCCGGATTTAATGGGTTTAAAGGGTACGTAGGAGGGCTATTAAGTCAGAGGTGAAATACTCCAGCTAAACTGTAGAATTGCCATTGAGACTGATAGTCTTGAGTTTGGTAGAGGTAGGCAGAATTTATGGTGTAGCGGTGAAATGCATAGATACCATCAGGAATACCGATAGCGAAGGCAGCTTACTGGGCAGTTACTGACACTAATGTACGAAAGTGTGGGGAGCGAACAGG
>denovo11044 Cxam1g_121 1..253
TACGAAGGGTGCAAGCGTTAATCGGAATTACTGGGCGTAAAGCGAGCGTAGGCGGATACATAAGTTAGATGTGAAATCCCCGGGCTCAACCTCGGAACTGCATCAAATACTGGGAGTCTAGAGTCCGAGAGAGGAGTGTGGAATTTCGTGTGTAGCGGTGAAATGCGTAGATATTGGTTGGAACACCAGTGGCGAAGGCGACACTCTGGCTCGTCACTGACGCTGAGGTTCGAAAGCGTGGGGAGCAAACTGG
>denovo11045 Cxam1d_9401 1..253
TACGAAGGGTGCAAGCGTTAATCGGAATAACTGGGCGTAAAGCGAACGTAGGCGGCTACATAAGTTAGATGTGAAATCCCCGGGCTCAACATCGGAACTGCATCCAAAACTGGGTGGCTAGAGTGCGAGAGAGGAGTGTGGAAATTCGTGTGTAGCGGTGAAATGCGTAGATATAGGTATGAACACCAGTGGCGAAGGCGACTCTCTGGCTTGTCACTGACGCTGAGGTACGAAAGCTTGGGGAGCAAACAGG
>denovo11046 Cxam1g_20659 1..210
TACGCAGGGTGCAAGCGTTAATCGGAATTACTGGGCGTAAAGCGAGCGTAGGCGGCTACCTAAGTTGGATGTGAAAGCCCCGGGCTCAACCTCGGAACTGCATCCAAAACTGGGTGGCTTGAGTGCGAGAGAGGAGTGTGAAATTTCCTGTGTAGCGGTGAAATGCGTAGATATAGGAAGGAACACCTGTGGCGAAGGCGACACTCTGGC
>denovo11047 Cxam1g_34835 1..209
TACGGAGGGTGCGAGCGTTAATCGGAATTACTGGGCGTAAAGCGAGCGTAGGCGGCTTAGTAAGTAGGATGTGAAATCCCCGGGGTGAACCTGGGAACTGCATCCTAAACTGCATAACTAGAGTCTGATAGAGGTCAGTGGAATTTCCGGTGTAGCGGTGAAATGCGTAGATATCGGAAGGAACACCAGTGGCGAAGGCGACTCGCTGG
>denovo11048 Cxam3d_11557 1..253
TACGGAGGAGGCAAGCGTTATCCGGAATTATTGGGCGTAAAGCGTCCGAAGGTTGCGTTTCAAGTCTGATGTCAAAGACCGGGGCTTAACCCTGGGAAGGCATTGGAAACTGGTTAGCTAGAGTGCGTTAGGGGTAGAGGGAATTCCCGGTGTAGCGGCGAAATGCGTAGAGATCTGGATGAACACCAGTAGCGAAAGCGGTCTGCTGGACCTCAACTGACTCTTAGGTACGAAAGCTAGGGGAGCGAATTGG
>denovo11049 Cxam3e_15102 1..253
TACGAAGGGGGCAAGCGTTGTTCGGAATTACTGGGCGTAAAGGGCGTGTAGGCGGAATATCAAGTAAGGGGTGAAATACCGGGGCTTAACCACGGAACTGCCTTTAATACTGATATTCTAGAGTATGTGAGGGGATAATGGAATACCTAGTGTAGAGGTGAAATTCGTAGATATTAGGTGGAACACCGGTGGCGAAGGCGTTTATCTGGCACTTTACTGACGCTGAGGCGCGAAAGCGTGGGGAGCAAACAGG
>denovo1105 Cxam1b_697 1..253
TACGAAGGGGGTTAGTGTTGTTCGGAATTACTGGGCGTAAAGCGCACGTAGGCGGAATTGAAAGTTGGGGGTGAAATCCCAGGGCTCAACCCAGGAACGGCCTCCAAAACTCCCAGTCTAGAGTTCGATAGAGGTGAGTGGAATTCCGAGTGTAGAGGTGAAATTCGTAGATATTCGGATGAACACCAGTGGCGAAGGCGGCTCACTGGCTCGTTACTGACGCTGAGGTGCGAAAGTGTGGGGAGCAAACAGG
>denovo11050 Cxam1d_13687 1..254
TACGTAAGGTGCGAGCGTTGTCCGGAATTACTGGGCGTAAAGCGCTCGTAGGTGGTTTGTCGCGTCGTCTGTGAAATACCGGGGCTTAACTCCGGGCGTGCAGGCGATACGGTCATAACTTGAGTACTGTAGGGGTAACTGGAATTCCTGGTGTAGCGGTGAAATGCGCAGATATCAGGATGAACACCGATGGCGAAGGCATGTTTCTGGGCAATTTCTGACGCTGAGGAGCGAAAGCATGGGTAGCGAACAGG
>denovo11051 Cxam1h_2780 1..253
TACGAGAGGCCACAGCGTTAGGCGGAATCACTGGGCTTAAAGCGAGCGTAGGCGGATAAGTAAGCATTTTGTGAAATCCCTCGGCTCAACCGAGGAAATGCATAGTGAACTGCTTGTCTTGAGGTCGGCAGAGGTCATAGGAACGTACGGTGGAGCGGTGAAATGCGTAGATATCGTACCGAACGCCGAAGGGATAGCCAGGTGACTGGGCCGTCCCTGACGCTGAGGCACGAAAGCGTGGGGATCAAACAGG
>denovo11052 Cxam3e_15107 1..253
TACGGAGGGTGCAAGCGTTAATCGGAATTACTGGGCGTAAAGCGAGCGTAGGCGGCTACCTAAGTTGGATGTGAAATCCCCGGGCTCAACCACGGAACTGCATCCAAAACTGAGTGGCTAGAGTGCGAGAGAGGAGTGTGGAATTTCCTGTGTAGCGGTGAAATTCGTAGATGTTGGTAGGAACACCAGTGGCGAAGGCGACACTCTGGCTTGACACTGACGCTGAGGTACGAAGGGGTGGGGAGCAAACAGG
>denovo11053 Cxam2b_12735 1..253
TACGGAGGGGGTTAGCGCTGTTCGGAGTTACTGGGCGTAAAGCGCACGTAGGCGGATTGGAAAGTTGGGGGTGAAATCCCGGGGCTCAACCCCGGAACTGCCTCCAAAACTCCCAGTCTAGAGTTCGAGAGAGGTGAGTGGAATTCCGAGTGTAGAGGTGAAGTTCGTAGATATTCGGAGGAACACCAGTGGCGAAGGCGGCTCACTGGCTCGATACTGACGCTGAGGTGCGAAAGTGTGGGGAGCAAACAGG
>denovo11054 Cxam3a_3751 1..253
TACGGAGGGTGCAAGCGTTAATCGGAATTACTGGGCGTAAAGCGTGCGTAGGCGGCTAACTAAGTTCGATGTGAAAGCCCCGGGCTCAACCTGGGAACTGCATTTTATACTGGGTTGCTAGATTGCGAGAGAGGATGGTGGAATAACCTGTGTAGCGGTGAAATGCGTAGATATTGGTAGGAACACCAGTGGCGAAGGCGTCATTCTGGCTTGACACTGACGCTGAGGTACGAAAGCGTGGGGAGCAAACAGG
>denovo11055 Cxam1f_321 1..253
TACGGAGGGAGCAAGCGTTAATCGGAATTACTGGGCGTAAAGCGAGCGTAGGCGGCTACCTAAGTAGGATGTGAAAGCCCCGGGCTCAACCAGGGAACCGCATCAAAAACTGGGTGGCTAGAGAGCGAGAGAGGAGTGTGGAATTTCCTGTGTAGAGGTGAAATGCGTAGATATTGGAAGGAACACCAGTGGCGAAGGCGTCACTCTGGCTTGTCACTGACGCTGAGGTTCGAAAGCGTTGGGAGCAAACAGG
>denovo11056 Cxam3a_3204 1..253
TACGAAGGGTGCAAGCGTTAATCGGAATTACTGGGCGTAAAGCGAGCGTAGGCGGCTACCTAAGTTAGATGTGAAAGCCCCGGGCTCAACCAGGGAACTGCATCCAAAACTGCGTTTCTAGAGTTCGAGAGAGGAGAGTGGAATTACCTGTGTAGCGGTGAAATGCGTAGATATAGGTAGGAACACCAGTGGCGAAGGCGTCTCTCTGGCTTGACACTGACGCTGAGGTTCGAAAGCGTGGGGAGCAAACAGG
>denovo11057 Cxam1g_35126 1..253
TACGGAGGGTGCAAGCGTTAATCGGAATTACTGGGCGTAAAGCGTGCGTAGGCGGCTACCTAAGTTGGATGTGAAATCCCCGGGCTCAACCGGGGAACTGCCTCCAAAACTGGGTGGCTAGAGTGCGAGAGAGGAGTGTGGAATTTCGAGTGTAGCGGTGAAATGCGTAGATATAGGAAGGAACACCAGTGGCGAAGGCGACTCTCTGGCTTGACACTGACGCTGAGGTACGAAAGCGTGGGGAGCAAACAGG
>denovo11058 Cxam3a_6985 1..253
TACGAAGGGGGCTAGCGTTGCTCGGAATAACTGGGCGTAAAGCGCGCGTAGGCGGATCGTTCAGTAAGAGGTGAAATCCCAGGGCTCAACACAGGAACTGCCTTTTATACTGGCTATCTTGAGTATGAGAGAGGTTAGTGGAACTCTGAGTGTAGAGGTGAAATTCGTAGATATTCGGAAGAACACCAGTGGCGAAGGCGTCATACTGGCTCTGTACTGACGCTGAGGCGCGAAAGCGTGGGGAGCAAATAGG
>denovo11059 Cxam1c_20030 1..253
TACGGAGGGTGCAAGCGTTAATCGGAATTACTGGGCGTAAAGCGAGCGTAGGCGGCTACCTAAGTTGGATGTGAAAGCCCCGGGCTCAACCTGGGAACTGCACCCAAAACTGGGTGTCTAGAGTGCGAGAGAGGCTTGTAGAATTCCCTGTGTAGCGGTGAAATGCGTGGATATAGGAAGGAACACCAGTGGCGAAGGCGACACTCTGGCATGACACTGACGCTGAGGTACGAAAGCGTGGGGAGCAAACAGG
>denovo1106 Cxam3e_3342 1..199
GACGGAGGGTGCAAGCGTTGCTCGGAATAACTGGGCGTAAAGCGTACGCAGGCGGCAAGTTAAGTCGGGTGTGAAATCCCGGGGCTCAACCCAGGAACTGCATTCGAAACTGCCTCGATTGAATACGGGAGAGGGAAGCGGAATTCCTGGTGTAGTGGTGAAATTCGTAGATATCGGGAGGAACTCCAGTGGCGAAGGC
>denovo11060 Cxam3e_19792 1..253
TACGAAGGGTGCAAGCGTTACACGGAATAATTGGGAGTAAAGCGTGCGTAGGCGGTTTTATAAGTTGAAAGTGAAAGCATTACGCTAAACCAAAAAATTGCTTACAAAACTGTAAAACTAGAGTATTATAGAGGATAGAAGAATTCCTGATGTAGGGGTGAAATCCTTAGATATCAGGATGAATATCGAAGGCGAAAGCATCTGTCTGGGTAACTACTGACGCTGTTGCACGAAAGCGTGGGGAGCTAACAGG
>denovo11061 Cxam2d_11629 1..210
GCCGGAGGGTGCAAGCGTTAATCGGAATTACTGGGCGTAAAGCGTGCGTAGGCGGCTACCTAAGTTGGACGTGAACGCCCCGGGCGCCAACTGGGACCTGCATCCAAAACTGGGGGGCGAGAGTGCGAGAGGGGAGTGTGGAATTTCCTGGGGAGCGGTGAAAGGCGTAGATATAGGAAGGAACACCAGTGGCGAAGGCGACACTCTGGC
>denovo11062 Cxam2a_32524 1..253
TACGGAGGGTGAAAGCGTTAATCGGAATTACTGGGCGTAAAGCGTGCGTAGGCGGATAACAAAGTTGGATGTGAAATCCCCGGGCTCAACCACGGAACTGCCTCCAAAACTGGGAGGCTAGAGTGCGAGAGAGGAGAGTGGAATTCCCTGTGTAGCGGTGAAATGCGTAGATATAGGAAGGAACACCAGTGGCGAAGGCGACACTCTGGCTTGACACTGACGCTGAGGTACGAAAGTGTGGGTAGCAAACAGG
>denovo11063 Cxam3a_6982 1..253
TACGGAGGGAGCAAGCGTTAATCGGAATTACTGGGCGTAAAGCGTGCGTAGGCGGCTACCTAAGTTGGATGTGAAAGCCCCGGGCTCAGCCACGGAACTGCATCCAAAACTGGTTGCCTAGAGTGCGAGAGAGGAGTGTGGAATTTCCTGTGTAGCGGTGAAATGCGTAGATATAGGTAGGAATACCAGTGGCGAAGGCGACACTCTGGCTTGACACTGACGCTGAGGTACGAAAGCGTGGGGAGCAAACAGG
>denovo11064 Cxam3a_5180 1..253
TACGAAGGGTGCAAGCGTTAATCGGAATTACTGGGCGTAAAGCGAACGTAGGCGGATACATAAGTTGGATGTGAAATCCCCGGGCTCAACCACGGAACTGCATCCAAAACTTGGTGTCTAGAGATCAAGAGAGGAGTGAGGAATATCGTGTGTAGAGGTGAAATGCGTAGATATACGTTGGAACACCAGTGGCGAAGGCGTCTCTCTGGATTGACACTGACGCTGAGGTTCGAAAGCGTGGGGAGCAAACAGG
>denovo11065 Cxam3d_2220 1..253
TACGAAGGGGGATAGCGTTGTTCGGAATTACTGGGCGCAAAGCGCACGTAGGCGGATTGCACAGTAGGGGGTGAAATCCCAGGGCTCAACCCAGGAACGGCCTCCAAAACTCGCATTCTAGAGTTCGAGAGAGGTGAGTGGAATTCCGTGTGTAGAGGTGAAATTCGTAGATATTCGGAGGAACACCAGTGGCGAAGGCGGCTCACTGGCTCGATACTGACGCTGAGGTGCGAAAGTGTGGGGAGCAAACAGG
>denovo11066 Cxam3e_3530 1..253
GACAGAGGATGCAAGAGTTAAACGGAATTAATGGGCGTAAAGGGACCGAAGGTGGTACATAAAGTAGGATGTGAAATACACGGGCTCAACAACGGAAAAGCATTCAAAACTGACGAGCTAGAGTATGGTAGGGGGAGATGGAATTTCCTGTGTAGCGGTGAAATGCGTAGATATATGTAGGAACACCAGTGGCGAAGGCGACCACCTGGATTGTCACTGACTCTGAGGCGCGAAAGCGTGGGGAGCAAACAGG
>denovo11067 Cxam1c_34896 1..254
TACGTAGGGTGCGAGCGTTGTCCGGAATTACTGGGGGTAAAGAGCGAGTAGGTGGTTTGTCGCGTCGTTTGTGTAAGCCCGAAGCGGGACGGCGGGACTGCAGGCGATACGGGCATAACTTGAGTGCTGTAGGGGAGACTGGAATTCCTGGTGTAGCGGTGGAATGCGCAGATATCAGGAGGAACACCGATGGCGAAGGCAGGTCTCTGGGCAGTAACTGACGCTGAGGAGCGAAAGCATGGGTAGCGAACAGG
>denovo11068 Cxam3a_5186 1..253
TACGAAGGGACCTAGCGTAATTCGGAATTACTGGGCGTAAAGCGCGCGTAGGCGGTAAAGTAAGTTAATTGTGAAATCCCAAAGTTCAACAAAGGAATTGCAATTAAAACTACTAAGCTAGAGTTTATCAGAGGATAGAGGAATACATAGTGTAGAGGTGAAATTCGTAGATATTATGTAGAACACCAGTTGCGAAGGCGGCTTTCTGGGATAACACTGACGCTGAGGTGCGAAAGTATGGGTAGCTAAGAGG
>denovo11069 Cxam2a_8026 1..253
TACGTAGGGCACAAGCGTTATCCGGAATTATTGGGCGTAAAGCGCACGTAGGCGGATTGGAAAGTTGGGGGTGAAATCCCAGGGCTCAACCCTGGAACGGCCTCCAAAACTCCCAGTCTAGAGTTCGAGAGAGGTGAGTGGAATTCCGAGTGTAGAGGTGAAATTCGTAGATATTCGGAGGAACACCAGTGGCGAAGGCGGCTCACTGGCTCGATACTGACGCTGAGGTGCGAAAGTGTGGGGAGCAAACAGG
>denovo1107 Cxam3e_9750 1..253
TACGGGGGATGCCAGCGTTATCCGGAATCATTGGGCGTAAAGCGACTGTAGGTTGTCAAATAAGTCTGTTGTTAAAGACTGGGGCTTAACCCTAGGAAAGCGATGGAAACTACTAGGCTTGAGTATGGTAGGGGTAGAGGGAATTTCTAGTGTAGCGGTGAAATGCGTAGATATTAGAATGAACACCGGTGGCGAAAGCGATCTTCTGGTCGATTACTGACACTGAGAGTCGAAAGCTAGGGGAGCAAAAGGG
>denovo11070 Cxam2d_7870 1..253
TACGGAGGGTGCGAGCGTTAATCGGAATTACTGGGCGTAAAGCGAGCGTAGGCGGGTTGTTAAGTAGGATGTGGAAGCCCCGGGCTCAACCTGGGAAGTGCACCCTATACTGGCCGACTAGAGTTCGAGAGAGGTAGGTGGAATTCCACGTGTAGCGGTGAAATGCGTAGATATCTGCAGGAATACCTGTGGCGAAGGCGTCACCCTGGCTCGACACTGACGCTGAGGTGCGAAAGCGTGGGGAGCAAACAGG
>denovo11071 Cxam1e_1559 1..253
TACAGAGGGAGCAAGCGTTAATCGGAATTACTGGGCGTAAAGCGCGCGTAGGTGGATCGTTAAGTTGGATGTGAAATCCCCGGGCTCAACCAGGGAACTGCATTCAAAACTGACGAGCTAGAGTATGTTAGAGGGTTGTGGAATTTCCTGTGTAGAGGTGAAATGCGTAGATATAGGAAGGAACACCAGTGGCGAAGGCGTCCACCTGGACTGATACTGACACTGAGGTGCGAAAGCGTGGGGAGCAAACAGG
>denovo11072 Cxam1c_7984 1..253
TACGAAGGGGGCAAGCGTTACTCGGAATTAATGGGCGTAAAGCGAACGTAGGTGGTTTTATTAGTTGATAGTGAAAGCCATTGGCTCAACCAAAGAATTGCTTACAAAACTGTAAAACTAGAGTATTAGAGAGGATAGAAGAATTCCTGATGTAGGGGTGAAATCCGTAGATATCAGGAGGAATATCGAAGGCGAAAGCTTCTGTCTGGTTATATACTGACGCTGTTGCTCGAAAGCGTGGGGAGCAAACAGG
>denovo11073 Cxam1c_34898 1..253
TACGTAGGGTGCGAGCGTTGTCCGGAATTATTGGGGGTAAAGAGCGAGTAGGCGGTTTGTCGCGTCTGCTGTGAAAATCCGAGGCTGGACGCCGGACCTGCAGTGGGTACGGGCAGACTAGAGTGTGGTAGGGGAGACTGGAATTCCTGGTGTAGCGGTGAAATGCGCAGATATCAGGAGGAACACCGATGGCGAAGGCAGGTCTCTGGGCCATTACTGACGCTGAGAAGCGAAAGCATGGGGAGCGAACAGG
>denovo11074 Cxam1c_36491 1..253
TACGGAGGGTGCGAACGTTAATCGGAATTACTGGGCGTAAAGCGCGCGTAGGCGGTTTGATAAGTGGGGTGTGAAAGCCCCGGGCTTAACCTGGGAACTGCATTCCAAACTGTCAGGCTAGAGTATGGTAGAGGGAGGTAGAATTTCCTGTGTAGCGGTGAAATGCGTAGATATAGGAAGGAACACCAGTGGCGAAGGCGACACTCTGGCTTGACACTGACGCTGAGGTACGAAAGCGTGGGGAGCAAACAGG
>denovo11075 Cxam2a_7771 1..253
TACGGAGGGTGCAAGCGTTAATCGGAATTACTGGGCGTAAAGCAAACGAAGGCGGCTACCTAAGTTGGATGTGAAAGCCCCGGGCTCAACCTGGGAACTGCATCCAAAACTGGGTGTCTAGAGTGAGAGAGAGGAGGGTGGAATTTCCTGTGTAGCGGTGAAATGCGTAGATATAGGAAGGAATACCTGTGGCGAAGGCGACACTCTGGGTTGACACTGACGCTGAGGTACGAAAGCGTGGGGAGCAAACAGG
>denovo11076 Cxam2b_15160 1..253
TACGGAGGGTGCGAGCGTTAATCGGAATTACTGGGCGTAAAGCGAACGCAGGCGGTAAGTAAAGTAAGATGTGAAATCCCCGGGCTCAACCACGGAACTGCATTCGAAACTCGCTAACTTGAGTGCGCCAGAGGGTCGTAGAATTACTGGTGTAGCGGTGAAATGCGTAGAGATCAGAAGGAACACCAATGGCGAAGGCTGCTACCTGGGCCGACACTGACGCTCATGTTCGAAAGCGTGGGTAGCAAACAGG
>denovo11077 Cxam2d2_4046 1..253
TACGAAGGGTGCAAGCGTTAATCGGAATAACTGGGCGTAGAGCGAGCGTAGGCGGCAACCTAAGTAGGATGTGAAATCCCCGGGCTCAACCACGGAACTGCATCGAAAACTGGGTGGCTTGAGTGCGAGAGAGGAGAGTGGAATTACGTGTGTAGCGGTGAAATGCGTAGATATTGGTAGGAACACCAGTGGCGAAGGCGTCACTCTGGCTTGACACTGACGCTGAGGTTCGAAAGCGTGGGGAGCAGACAGG
>denovo11078 Cxam3d_1693 1..253
GACGGAGGGTGCCAGCGTTGCTCGGAATAACTGGGCGTAAAGCGAACGCAGGCGGCAAGGTAAGTCGGATGTGAAATCCCCGGGCTCAACCCCGGAACTGCATTCGAAACTGCCTGGCTAGAGTACGGGAGAGGGAAGGGGAATTCCAGGTGTAGAGGTGAAATTCGTAGATATGTGGAGGAACACCTGTGGCGTAGGCGGCTCGCTGGGCCGTTTCTGACGCTGAGGCGCGAAAGCGAGGGGAGCAAACAGG
>denovo11079 Cxam1d_7078 1..208
TACGAAAGGTGCAAGCGTTAATCGGAATTACTGGGCGTAAAGCGAACGTAGGCGGCTAACTAAGTTGGATGTGAAAGCCCAGGGCTCAACCACGGAACTGCATCCAAAACTCGGTGGCTAGAGTTCGAGAGAGGAGTGTGGAATTTCCTGTGTAGCGGTGAAATGCGTTGATATAGGAAGGAACACCAGTGGCGAAGGCGACACTCTG
>denovo1108 Cxam2b_5986 1..253
TACGGAGGGTCCGAGCGTTAATCGGAATTACTGGGCGTAAAGCGCGCGTAGGCGGTTATTTAAGTCAGATGTGAAAGCCCCGGGCTCAACCTGGGAACTGCACCTGATACTGGGTAACTAGAGTACAGAAGAGGGTGGTGGAATTTCCTGTGTAGCGGTGAAATGCGTAGATATAGGAAGGAACACCAGTGGCGAAGGCGGCTTACTGGTCTACAACTGACGCTGAGGCACGAAAGCGTGGGGAGCGAACAGG
>denovo11080 Cxam1c_8210 1..253
TACGAAGGGTGCAAGCGTTAATCGGAATTACTGGGCGTAAAGCGTGCGTAGGCGGCTACATAAGTTAGATGTGAAAGCCCCGGGCTCAACCAGGGAACTGCATCAAAGACTGGCTGGCTTGAGTGCGAGAGAGGAGTGTGGAATTTCCTGTGTAGCGGTGAAATGCGTAGATATAGGTAGGAACACCAGTGGCGAAGGCGACACTCTGGCTTGACACTGACGCTGAGGTACGAAAGCGTGGGGAGCAAACAGG
>denovo11081 Cxam3c_8867 1..253
TACGAAGGGTGCAAGCGTTATTCGGAATCACTGGGCGTAAAGCGCGCGTAGGAGGACTTATAAGACAGGTGTGAAATCCCGGGGCTCAACCTCGGAACTGCCTTTGATACTGTAAGTCTTGAGTTTGTGAGAGGTGAGTGGAATACCGAGTGTAGAGGTGAAATTCGTAGATATAGGATGGAACACCAGTGGCGAAGGCGGCTCACTGGCTCTATACTGACACTGAGGTGCGAAAGCGTGGGGAGCAAACAGG
>denovo11082 Cxam1c_32067 1..253
TACGGAGGGTGCAAGCGTTAATCGGAATTACTGGGCGTAAAGTGTGCGAAGGCGGCTACCTAAGTTGGATGTGAAAGCCCCGGGCTCAACCTGGGAACTTCATCCAAAACTGGGTGTCTAGAGTGCGAGAGAGGAGTGTGGAATTTCCTGTGTAGCGGTGAAATGCGTAGATATCGGCAGGAACACCAGTGGCGAAGGCGACACTCTGGCTTGAGACTGACGCTGAGGTACGAAAGCGTGGGGAGCAAACAGG
>denovo11083 Cxam1c_4323 1..253
TACGGAGGGTGCAAGCGTTAATCGGAATTACTGGGCGTAAAGCGAGCGTAGGAGGCTACCTAAGTTGGATGTGAAAGCCCCGGGCTCAACCTGGGAACTGCATCCAAAACTGGGTGGCTAGAGTGCGAGAGAGGATTGTGGAATTTCCCGTGTAGCGGTGGAATGCGTAGATATCGGAAGGAACACCAGTAGCGAAGGCGACACTCTGGATTGACACTGACTCTGAGGTACGAAAGCGTGGGGAGCAAACAGG
>denovo11084 Cxam1g2_12370 1..253
TACGGAGGGTGAAAGCGTTAATCGGAATTACTGGGCGTAAAGCGAGCGTAGGCGGATTCATAAGATAGATGTGAAAGCCCCGGGCTCAACCACGGAACTGCATACAAAACTGTCTGGCTAGAGTTCGAGAGAGGAGTGTGGAATTACCTGTGTAGAGGTGAAATGCGTAGATATAGGTAGGAACACCAGTGGCGAAGGCGTCACTCTGGCTCGATACTGACGCTGAGGTTCGAAAGCGTGGGGAGCAAACAGG
>denovo11085 Cxam1g2_12373 1..253
TACGGAGGGAGCAAGCGTTAATCGGAATTACTGGGCGTAAAGCGAGCGTAGGCGGCTACCTAAGTTGGACGTGAAAGCCCCGGGCTCAACCTGGGAACTGCATCCAAAACTGGGTGGCTAGAGTTCTAGAGAGGAGTGGGGAATATCCTGTGTAGCGGTGAAATGCGTAGATATAGGTAGGAACACCAGTGGCGAAGGCGACACTCTGGCTTGACACTGACGCTGAGGTACGAAAGCGTGGGGAGCAAACAGG
>denovo11086 Cxam1c_4326 1..253
TACGTAGGTGGCAAGCGTTATCCGGAATTATTGGGAGTAAAGCGCGCGTAGGCGGTTTTTTAAGTCTGATGTGAAAGCCAACGGCTCAACCGTGGAGGGTCATTGGATACTGGAAAACTTGAGTGCAGAAGAGGAATGTGGAATTCCATGTGTAGCGGTGAAATGCTCAGATATATGGAGGAACATCAGTGGCGAAGGCGACTTGCTGGTCTATAACTGACGCTGATGTGCGAAAGCGTGGGGATCAAACAGG
>denovo11087 Cxam2b_4234 1..252
TACGGAGGGGGTTAGCGTTGTTCGGAATTACTGGCGTAAAGCGCGCGTAGGCGGATTGGAAAGTTGGGGGTGAAATCCCGGGGCTCAACCCCGAAACTGCCTTCAAAACTCCCAGTCTAGAGTTCGAGAGAGGTGAGTGGAATTCCGAGTGTAGAGGTGAAATTCGTAGATATTCGGAGGAACACCAGTGGCGAAGGCGGCTCACTGGCTCGATACTGACGCTGATGTGCGAAAGTGTGGTGAGCAAACAGG
>denovo11088 Cxam2b_4598 1..253
TACGAAGGGTGCGAGCGTTAATCGGAATTACTGGGCGTAAAGCGCGCGCAGGCGGATTGTTAAGCTAGATGTGAAAGCCCCGGGCTCAACCTCGGATCGTCATTTAGAACTGGCAGACTAGAGTTATGGAGAGGGGAGAGGAATTCCAGGTGTAGCGGTGAAATGCGTAGATATCTGGTGGAACATCAGTGGCGAAGGCGACTCCCTGGCCAAAGACTGACGCTCATGTGCGAAAGTGTGGGTAGCGAACAGG
>denovo11089 Cxam3a_3466 1..253
TACGAAGGGGGCTAGCGTTGTTCGGAATCACTGGGCGTAAAGCGCACGTAGGCGGACTTTTAAGTCAGGGGTGAAATCCCGGGGCTCAACCCCGGAACTGCCTTTGATACTGGAAGTCTTGAGTCCGAGAGAGGTGAGTGGAACTCCGAGTGTAGAGGTGAAATTCGTAGATATTCGGAAGAACACCAGTGGCGAAGGCGACACTCTGGCTTGACACTGACGCTGAGGTACGAAAGCGTGGGGAGCAAACAGG
>denovo1109 Cxam3e_1232 1..253
GACAGAGGATGCAAGCGTTATCCGGAATGATTGGGAGTAAAGCGTCTGTAGGTGGCTTATAAAGTTCGCTGTCAAATACCAGGGCTCAACCAAGGACAGGTGGTGAAAACTACTAAGCTAGAGTATGGTAGGGGCAGAGGGAATTTCCGGTGGAGCGATGAAATGCGTAGAGATCGGTTGGAACACCATCGGCGAAAGCACTCTGCTGGGCCGACACTGACACTGAGAGTCGAAAGCTAGGGGAGCGAATGGG
>denovo11090 Cxam1c_206 1..254
TACTAGCGGTCCAAGTCGCAGCCATTTTTATTGGGTCTAAAACATCCGTAGCTTGCTTGGTAAGTTCTTTGTGAAATCTTATGTCTTAAACATAGGGCGTGCATGGAATACTGCCTAGCTAGAGACTGGAAGACGGAAGGAGTACGTTAGAAGTAGCGGTAAAATGCTTTAATCTCTAACGGACTTACAATAGCGAAGGCACCTTCCGAGGACAGTTCTGACAGTGAGGGATGAAGGCCAGGGGCGCAAAACGG
>denovo11091 Cxam1d_13356 1..253
TACGGAGGGTGCAAGCGTTAATCGGAATTACTGTGCGTAAAGCGTGCGTAGGAGGCTACCTAAGTTGGATGTGAAAGCCCCGGGCTCAACCTGGGAACTGCATCCAAAACTGGGTGGCTAGAGTGCGAGAGAGGAGTGTTGAATTTCCTGTGTAGCGGTGAAATGCGTAGAGATCGGTAGGAATACCAGTGGCGAAGGCGACACTCTGGATTGACACTGACGCTGAGGTTCGAAAGCGTGGGGAGCAAACAGG
>denovo11092 Cxam1h_2565 1..253
TACGTAGGGAGCAAGCGTTAATCGGAATTACTGGGCGTAAAGCGTGCGTAGGCGGCTACCTAAGTACGATGTGAAAGCCCCGGGCTCAACCACGGAACTGCATCCAAAACTGGGTGGCTAGAGTCCGAGAGAGGAGTGTGGAATTTCCTGTGTAGCGGTGAAATGCGTAGATACAGGAAGGAACACCAGTGGCGAAGGCGACACTCTGGCTTGTCACTGACGCTGAGGTACGAAAGCGTGGGGAGCAAACAGG
>denovo11093 Cxam3a_3461 1..253
TACGGAGGGAGCAAGCGTTAATCGGAATTACTGGGCGTAAAGCGAACGTAGGCGGCAACCTAAGTTGGATGTGAAAGCCCAGGGCTCAACCATGGAACTGCATTCAAAACTGTCTGTCTAGAGTCCGAGAGAGGAGTGTGGAATTTCCTGTGTAGCGGTGAAATGCGTAGATATTGGAATGAACACCAGTGGCGAAGGCGACTCTCTGGCTTGTCACTGACGCTGAGGTTCGAAAGGGTGGGGAGCAAACAGG
>denovo11094 Cxam3b_1187 1..253
TACGGAGGGTGCAAGCGTTAATCGGAATTACTGGGCGTAAAGCGTGCGTAGGCGGATACCTAAGTTAGATGTGAAAGCCCAGGGCTCAACCAGGGAACTGCATCCAAAACTGCGAGGCTATAGTGCGAGAGAGGAGTGTGGAATCTCCTGTGTAGCGGTGAAATGCGTAGATATAGGAAGGAACACCAGTGGCGAAGGCGACTCTCTGGCTTGACACTGACGCTGAGGTACGAAAGCGTGGGGAGCAAACAGG
>denovo11095 Cxam1g2_9942 1..210
TACGAAGGGAGCAAGCGTTAATCGGAATTACTGGGCGTAAAGCGAGAGTAGGCGGCTAAAAAAGTTAGACGTGAAATCCCCGGGCTCAACCTCGGAACTGCATCCAATACTGTTTTGCTAGAGTGCGAGAGTGGAGTGTGGAATTTCCTGTGCAGCGGTGAAATGCGTAGATATATGTAGGAACACCAGTGGCGAAGGCGATACTCTGGC
>denovo11096 Cxam1a_4345 1..253
TACATAGGGAGCAAGCGTTATCCGGAATTATTGGGCGTAAAGCGGTCGTAGGCGGTTTTTCAAGTCTAATGTTAAATTTTGGGGCTAAACCCCATTTAGCATTGGATACTGTCAAACTTGAGTTATGTATAGGTTAATAGGACTCCATGTGAAGCGGTGGAATGCGTAGATATATGGAAGAATACCAATTGGCGAAGGCAATTAACTGGGCAGTAACTGACGCTGAGGTACGAAAGTGTGGGGAGCAAACAGG
>denovo11097 Cxam2a_6821 1..253
TACGAAGGGTGCAAGCGTTAATCGGAATAACTGGGCGTAAAGCGAGCGTAGGCGGCTACATAAGTTGGATGTGAAAGCCCCGGGCTCAACCTGGGAACTGCATCCAAAACTGTGTGGCTAGAGTCCGAAAGAGGAGTGTGGAATTTCCAGTGTAGAGGTGAAATTCGTAGATATATGTATGAACACCTGTGGCGAAGGCGTCAATCTGGTTTGTCACTGACGCTGAGGCTCGAAAGCGTGGGGAGCAAACAGG
>denovo11098 Cxam1d_10817 1..253
TACGGAGGGTGCCAGCGTTAATCGGAATTACTGGGCTTAAAGCGTGCGTAGGCGGCTACCTAAGTTGGATGTGAAAGCCCCGGGCTCAACCTGGGAACTGCATCAAAAACTGGGTGGCTAGAGTGCGAGAGAGGAGTGGGGAACTTCCTGTGTAGCGGTGAAATGCGTAGATATATCAAGGAACACCTGTGGCGAAGGCGACACTCTGTCTTGACACTGACGCTGAGGTACGAAAGCGTGGGGAGCAAACTGG
>denovo11099 Cxam2a_3677 1..253
TACGGAGGGTGCCAGCGTTAATCGGAATTACTGGGCGTAAAGCGAGCGTAGGCGGCTACCTAAGTAGGATGTGAAATCCCCGGGCTCAACCTGGGAACTGCACCCAATACTGGGTGTCTAGAGTTGGAGAGAGGATGGTGGAATTTCCAGTGTAGCGGTGAAATGCGTAGATATAGGAAGGAATACCAGTGGCGAAGGCGTCACTCTGGCTTGACACTGACGCTGGGGTTCGAAAGCGTGGGGAGCAAACAGG
>denovo111 Cxam1g_3725 1..199
TACGGAGGGTCCAAGCGTTAAACGGAATAACTGGGCTTAAAGCGTCCGTAGGCGGCAAACTAAGTTGGATGTGAAAGACACCGGCTCAACCTTAGAACTGCATCCAAAACTGGGTGTCTAGAGTGGGAGAGAGGAGTGAGGAATTTCCTGTGTAGCGGTGAAATGCTTAGATATATCAATGAACACCTTTGGCGAAGGC
>denovo1110 Cxam2a_25597 1..253
TACGGAGGGTGCAAGCGTTAATCGGAATTACTGGGCGTAAAGCGTGCGTAGGCGGCTACCTAAGTTGGATGTGAAAGCCCAGGGCTCAACCTGGGAACTGCATCCAAAACTGGGTGGCTAGAGTGAGAGAGAGGAGTGTGGAACTTACTGTGTAGCGGTGAAATGCGTAGATATCGGACGGAACACCATTGGCGAAGGCGACACTCTGGCTTGACACTGACGCTGAGGTACGAAAGCGTGGGGAGCAAACAGG
>denovo11100 Cxam2a_3678 1..253
TACGGAGGGTGCAAGCGTTAATCGGAATTACTGGGCGTAAAGCGAGCGTAGGCGGCTACCTAAGTTCGATGTGAAAGCCCCGGGCTCAACCTCGGAACTGCATCATAAACTGGGTTGCTAGAGTTCGTGAGAGGAGTGTGGAATTTCATGTGTAGCGGTGAAATGCGTAGATATATGAAGGAACACCAGTGGCGAAGGCGTCTCTCTGGCTTGACACTGACGCTGAGGTTCGAAAGCGTGGGGAGCAAACAGG
>denovo11101 Cxam3d2_4322 1..253
GACGGAGGGTGCAAGCGTTGCTCGGAATCACTGGGCGTAAAGCGAACGCAGGCGGCAAGGTAAGTAGGGTGTGAAATCCCGGGGCTCAACCCCGGAACTGCCTCCTAAACTGCCTCGCTTGAATTCGGGAGAGGGAAGGGGAATTCCGGGTGTAGAGGTGAAATTCGTAGATATCAGTAGGAACACCAGTGGCGAAGGCGGCTCGCTGGGGCGTAGCTGACGCTGAGGCGCGAAAGCGTGGGGAGCAAACAGG
>denovo11102 Cxam1g_1320 1..253
TACGGAGGGTGCAAGCGTTAATCGGAATTACTGGGCGTAAAGCGAACGTAGGCGGCTACCTAAGTTGGATGTGAAATCCCCGGGCTCAACCTCGGAACTGCATCCAAAACTGGGTGTCTAGAGTGCTAGAGAGGAGTGGGGAATTTCCTGTGTAGCGGTGAAATGCGTAGATATAGGAAGGAACACCAGTGGCGAAGGCGACACTCTGGCTTGACACTGACGCTGAGGTTCGAAAGCGTGGGGAGCAAACAGG
>denovo11103 Cxam1g_1491 1..253
TACGGAGGGTGCAAGCGTTGTACGGAATCATTGGGTGTAAAGGGAGCGTAGGCGGGAGTCAAAGTATGGGGTGAAATCTTTCCGCTAAACGGTAAAATGGCCTTCTATACTGGGAGTCTTGAGTGTAGAAGAGGAATGGGGAATTCGTAGTGTAGCGGTGAAATGCATAGATATTACGATGAACATCAGTGGCGAAGGCGGCTTACTGGTTTACAACTGACGCTGAGGCACGAAAGCGTGGGGAGCTAACAGG
>denovo11104 Cxam3e_17019 1..253
TACGAAGGGGGCAAGCGTTGTTCGGATTTACTGGGCGTAAAGCGCAAGTAGGCGGATTGAAAAGTTAGGGGTGAAATACCGGGGCTAAACCTCGGCACTGCCTTTAAGACTGTTAATCTAGAGTATGTGAGTGGATATTGGAATTCCTAGTGTAGAGGTGAAATTCGTAGATATTAGGTGGAACACCTGTGGCGAAGGCGATTATCTGGCACATTACTGACGCTGAGGCGCGAAAGCGTGGGGAGCAAACAGG
>denovo11105 Cxam1g_14628 1..253
TACGGAGGGTGCAAGCGTTAATCGGAATTACTGGGCGTAAAGCGTGCGTAGGCGGCTACCTAAGTTGGATGTGAAAGACCCGGGCTCAGCCTGGGAACTGCATCCTAAACTGGGTGGCTAGAGTGCGAGAGAGGAGTGTGGAATTTCCTGTGTAGCGGTGAAATGCGTAGATATAGTAAGGAACACCTGTGGCGAAGGCTACTCTCTGGCTTGACACTGACGCTGAGGTACGAAAGCGTGGGTAGCTAACAGG
>denovo11106 Cxam2b_5424 1..253
TGCGGAGGGTGACAGCGTTAATCGGAATTACTGGGCGTAAAGCGAACGAAGGCGGAAAATTAAGTCAGATGTGAAATCCCCGGGCTCAACCACGGAACTGCATTTGAAACTGGTTTTCTAGAGTTCGTCAGAGGGTTGTAGAATTACTTGTGTAGAGGTGAAATTCGTAGATATTTGTAGGAATACCTTTGGCGAAGGCTGCCCACTGGGTCGACACTGACGCTCATGTTCGAAAGCGTGGGTAGCAAACAGG
>denovo11107 Cxam2b_3810 1..253
TACGGAGGGTCCGAGCGTTAATCGGAATTACTGGGCGTAAAGCGAGCGTAGGCGGATAATTAAGAGAGATGTGAAAGCCCCGGGCTAAACCTCGGAACTGCACCTGTAACTGGGCAACTAGAGTACAGAAGAGGGTGGTGGAATTTCCTGTGTAGCGGTGAAATGCGTAGAGATAGGAAGGAACATCAGTGGCGAAGGCGTCCACCTGGTCTTATACTGACGCTGAGGCTCGAAAGCGTGGGGAGCTAACAGG
>denovo11108 Cxam2b_5358 1..253
TACGGAGGGTGCGAGCGTTAATCGGATTTACTGGGCGTAAAGCGTACGCAGGCGGTTAGTTAAGTAAGATGTGAAAGCCCCGGGCTCAACCTGGGAACTGCATTTGAAACTGTCTAACTAGAGTGCGGCAGAGGGTGGGAGAATTTCAGGTGTAGCGGTGAAATGCGTAGAGATCTGTATGAATACCGATGGCGAAGGCAGCCACATGGGCCGTCACTGACGCTCATGTACGAAAGCGTGGGTAGCAAACAGG
>denovo11109 Cxam2b_5429 1..253
AACGGAGGGGGATAGCGTTGTTCGGATTTACTGGGCGTAAAGCGCACGTAGGCGGATTATACAGTAAGAGGTGAAAGCCCAGGGCTCAACCATGGAACTGCCTTTTATACTGCTATTCTTGAGTTCGTTAGAGGTTAGTGGAATTCCTAGTGTAGAGGTGAAATTCGTAGATATTTGGATGAACACCTGTGGCGAAGGCGGCTACCTGGTTCGATACTGACGCTGAGGTGCGAAAGTGTGGGTAGCTAACAGG
>denovo1111 Cxam2c_681 1..253
TACGGAGGGTGCAAGCGTTAATCGGAATTACTGGGCGTAAAGCGTGCGTAGGCGGGTACCTAAGTTGGATGTGAAAGCCCCGGGCTAAACCTTGGAAATGCATCCAAAACTGGGTGGCTAGAGTGCTAGAGAGGATTGTGGAATTTCCTGTGTAGCGGTGAAATGCGTAGATATAGGAAGGAACACCAGTGGCGAAGGCGACAGTCTGGATTGACACTGACGCTGAGGTACGAAAGCGTGGGGAGCAAACAGG
>denovo11110 Cxam2a_4311 1..253
TACGAAGGGTGCAAGCGTTATACGGAATCACTGGGATTAAAGCGAGCGTAGGCGGCGTTCTAAGTCAGAGGTGAAATCCCACAGCTAAACAGAGGAACTGCCTTTGATACTGAAAAGCTTGAATCAGTTTGAGGTCTGGGGAATGAGTTGTGCAGCGGCGAAATGCTTAGATATGACATTGAACACCATTTGCGAAGGCTGCTCGCTAGAGCTGTATTGACGCTGAGGCTCGAAAGCGTGGGGAGCGAACAGG
>denovo11111 Cxam1g2_7392 1..253
TACGGAGGGAGCAAGCGTTAATCGGAATTACTGGGCGTAAAGCGAGCGTAGGCGGCTACAAAAGTTGGATGTGAAATCCCCGGGCTCAACCACGGAACTGCACCCAAAACTGGTTGGCTAGAGTTCGAGAGAGGAGTGTGGAATTTCCTGTGTAGCGGTGAAATGCGTAGATATAGGTAGGAACACCAGTGGCGAAGGCGACACTCTGGCTTGACACAGACGCTGAGGTTCGAAAGTGTGGGGAGCAAACAGG
>denovo11112 Cxam2a_8288 1..253
TACAGAGGGTGCAAGCGTTAATCGGATTTACTGGGCGTAAAGCGAGCGTAGGTGGCAAATTAAGTCAAATGTGAAATCCACGAGCTTAACTAGGGAATTGCATTCGATACTGGTTTGCTAGAGTATGGGAGAGGATTGTAGAATTCCATGTGTAGCGGTGAAATGCTTAGAGATCTTGAGGAATACCGATTGCGAAGGCAGCCATCTGGCCTAATACTGACACTGAGGTTCGAAAGCATGGGGAGCAAACAGG
>denovo11113 Cxam2d2_16399 1..253
TACGGAGGGTGCAAGCGTTGTCCGGATTAATTGGGTTTAAAGGGTACGTAGGCGGCTATCTAAGTCTGTGGTGAAAGACTCCAGCCCAACTGGAGAGGTGCCTTGGATACTGGATAGCTGGAGTTTGGATCAGGTAGGCGGAATTTCTGGTGTAGCGGTGAAATGCATAGATACCATAAAGAACAGCATTAGCGAAGGCAGCCTACTGGACCCAAACTGACGCTGAGGTACGAAAGCGTGGGTAGCGAACAGG
>denovo11114 Cxam2b_11932 1..253
TACGGAGGGTGCGAGCGTTAATCGGTATTACTGGGCGTAAAGCGAACGCAGGCGGACATTTAAGTCAGATGTGAAAGCCCCGGGCTCAACCTGGGAACTGCATTTGAAACTCGATGGCTAGAGTGCGTCAGAGGGGGGTAGAATTTCAGGTGTAGCGGTGAAATGCGTAGAGATCTGAAGGAATACCGATGGCGAAGGCTGCCACCTGGGCCGACACTGACGCTCATGTACGAAAGCGTGGGTAGCAAACAGG
>denovo11115 Cxam1b_16078 1..253
TACAGAGGGTGCAAGCGTTAATCGGAATTACTGGGCGTAAAGCGCGCGTAGGTGGTTTGTGAAGTAGAATGTGAAATCCCCGGGCTCAACCTGGGAACTGCAGCCAAAACTGGCAAGCTAGAGTATGGTAGAGGGAAGTGGAATTTCCTGTGTAGCGGTGAAATGCGTAGATATAGGCAGGAACACCAGTGGCGAAGGCGACTACCTGGACTGATACTGACACTGAGGTGCGAAAGCGTGGGGAGCAAACAGG
>denovo11116 Cxam1g2_12190 1..211
TACGGAGGGTGCAAGCGTTAATCGGAATTACTGGGCGTAAGGCGAGCGTAGGCGGCTACCAAAGTAGGAAGTGAAAGCCCCGGGCTAAACCTGGGAACTGCGTCCAAAACTGGGTGGCTAGAGGGTGATAGAGGAGTGTGGAATTTCCTGTGTAGCGGTGAAATGCGTAGATATAGGAAGGAACACCAGTGGCGAAGGCGACTCTCTGGCT
>denovo11117 Cxam3a_5980 1..209
TACGAAAGGACCAAGCGTTAATCGGAATAACTGGGCTTAAAGCGTGCGTAGGCGGCTAACTAAGTATTATGTGAAATCCCACGGCTCAACCTAGGAAATGCATCCAAAACTGGTTGGCTAGAGTGCGACAGAGGAGTGAGGAAATTACTGTGTAGCGGTGAAATGCGTAGATATAGTACGGAACGCCTTTGGGGAAGCCTTGACTCTGG
>denovo11118 Cxam1e_5672 1..253
TACAGAGAGTGCAAACGTTGTTCGGAATTACTGGGCTTAAAGCGCGCGTAGGCGGCATTGTAAGTCTCGGATGAAAGCCCACGGCTCACCCGTGGAATAGCATGGCATACTGCAGTGCTAGAGTCTGGTAGGGGAGAGCAGAACTCCTGGTGGGGCGGTGAAATGGGTAGATATCTGGAGGAATACCGGTGGCGAAGGCGGCTATCTGGTCCATGACTGACGCTGAGGTGCGAAAGCTAGGGTCGCGAACGGG
>denovo11119 Cxam1h_18529 1..253
TACGAAGGGGGCAAGCGTTGTTCGGAATTACTGGGCGTAAAGCGTGCGTAGGCGGCTACCTAAGTTGGATGTGAAAGCCCCGGGCTCAACCTGGGAACTGCATCCAAAACTGGGTGGCTAGAGTGCGAGAGAGGAGTGTGGAACTTCCTGTGTAGCGGTGAAATGCGTAGATATAGGAAGGAACACCAGTGGCGAAGGCGACACCCTGGCTTGACACTGACGCTGAGGTACGAAAGCGTGGGGAGCAAACAGG
>denovo1112 Cxam3d2_5430 1..253
TACGGAGGGTGCAAGCGTTAATAGGAATTACTGGGCGTAAAGCGTGCGTAGGCGGATACCTAAGTTGGATGTGAAAGCCCCGGGCTCAACCTGGGAACTGCATCCAAAACTGGGTGGCTAGAGTGCGAGAGAGGAGTGTGGAATTTCCTGTGTAGCGGTGAAATGCGTAGATATAGGAAGGAACACCAGTGGCGAAGGCGACACTCTGGCTTGACACTGACGCTGAGGTACGAAAGCGTGGGGAGCAAACAGG
>denovo11120 Cxam2d_28426 1..253
TACGGGGGGTGCAAGCGTTGTCCGGATTTGTTGGGTTTAAAGTTCGCTTAGGCGGGTTATTAAGTCAGTGGTGAAAGCCCGCAGGTCAACTGTGGAACTGCCATTGATACTGGTAATCTTGAATTCAGTAGAGGTAGGCGGAATTGATGGTGTAGCGGTGAAATGCATAGATACCATCAAGAACACCGATTGCGAAGGCAGCTTACTGGACTTGAATTGACGCTGAGGCACGAAAGCGTGGGGAGCGAACAGG
>denovo11121 Cxam1c_18947 1..211
TACGGAGGGTGAAAGCGTTGTCCGGAATCATTGGGTGTAAAGGGTGCGTAGGCGGGCGTCTAAGTCTGAGGTGAAATCTTGCCGCTTAACGGAAAAATGGCCTTCAATACTGGGGGTCTTGAGTGTAGAAGAGGCAGGTGGAATTCGAAGTGTAGCGGTGAAATGCTTAAATATTTCGAAGAACATCAGAGGCGAAGGCGTCCTGCTGGTC
>denovo11122 Cxam3e_25643 1..253
TACGTAGGTGGCAAGCGTTATACGGAATTATTGGGCGTAAAGCGCGCGTAGGCGGTTTTTTCAGTATGATGTGAAATCCCACGGCTCAACCCTGGAGGTTCATTTGAAACTGGAAATCTTGAGTGCAGAAGAGGACAGTGGAATTCCTTGTGTAGCGGTGAAATGCGCAGAGATATGGAGGAACACCAGTGGCGAAGGCGACTTACTGGGCTGTAACTGACGCTGAGGTGCGAAAGCGTGGGGATCAAACAGG
>denovo11123 Cxam1g_37410 1..253
TACGCAGGGTGCAAGCGTTAATCGGAATTACTGGGCGTAAAGCGAGCGTAGGCGGCTACCTAAGTAGGAGGTGAAATCCCCGGGCTCAACCCTGGAACTGCATCCTATACTGGCTGTCTAGAGTGCGAGAGAGGAGTGTGGAATTTCCTGTGTAGCGGTGAAATGCGTAGATATAGGAATGAACACCAGTGGCGAAGGCGGCTCTCTGGCTCGTCACTGACGCTGAGGTACGAGAGCGTGGGGAGCAAACAGG
>denovo11124 Cxam1e_13974 1..253
TACGGAGGGGGTTAGCGTTGTTCGGAATTACTGGGCTTAATGCGAACGTAGGCGGATTGGAAAGTTGGGGGTGTAATCCAAGGGCTCAACCCTTGAACTGCCTCCAAAACTCCCCGTCTAGAGTTCTGGAGAGGTGAGTGGAATTCCGAGTGTAGAGGTGAAATGCGTAGATATTCGGAGGAACACCAGTTGCGAAGGCGGCTCACTGGCTCGATACTGACGCTGAGGTGCGAAAGTGTGGGGAGCAAACAGG
>denovo11125 Cxam2b_3216 1..253
TACGGAGGGGGTTAGCGTTGTTCGGAATTACTGGGCGTAAAGCGCGCGTAGGCGGACAAGAAAGTTAGGGGTGAAATCCCGGGGCTCAACCCAGGAACTGCCTCTAAAACTCCTGATCTAGAGTTCGAGAGAGGTGAGTGGAACTCCGAGTGTAGAGGTGAAATTCGTAGATATTCGGATGAACACCAGTGGCGAAGGCGGCTCACTGGCTCGATACTGACGCTGAGGTGCGAAAGTGTGGGGAGCAAACAGG
>denovo11126 Cxam1g_2367 1..253
TACGGAGGGTGAAAGCGTTAATCGGAATTACTGGGCGTAAAGCGAGCGTAGGCGGCTACCAAAGTTGGATGTGAAATCCCCGGGCTCAACCAGGGAACTGCATCCAAAACTGGGTGGCTAGAGTGCGAGAGAGGAGAGTGGAAATACGTGTGTAGAGGTGAAATGCGTAGATATAGGTAGGAACACCAGTGGCGAAGGCGACACTCTGGCTTGACACTGACGCTGGGGTTCGAAAGTGTGGGGAGCAAACAGG
>denovo11127 Cxam1g2_36510 1..253
TACGGAGGGTGCAAGCGTTAATCGGAATTACTGGGGGTAAAGCGTGAGTAGGCGGCTACCTAAGTTGGATGTGAAAGCCCCTGGGAGAACGTGGGAACTGCATCCAAAACTGGGTGGCTAGGGTGCGAGAGAGGAGTGTGGAATTTCCTGTGTAGCGGTGAAATGCGTAGATATAGGAAGGAACACCAGTGGCGAAGGCGACACTCTGGCTTGACACTGACGCTGAGGTACGAAAGCGTGGGGAGCAAACAGG
>denovo11128 Cxam2b_3212 1..253
TACGAAGGGGGTTAGCGTTGTTCGGAATTACTGGGCGTAAAGCGCGCGTAGGAGGATTAGTCAGTTAGATGTGAAATCCCAGGGCTCAACCATGGAACTGCATATAATACTGCTAGTCTTGAGTACGAGAGAGGGTTGTAGAATTCCTCGTGTAGAGGTGAAATTCGTAGATATGCGGAGGAATACCAGTGGCGAAGGCGGCTCACTGGCTCGATACTGACGCTGAGGTGCGAAAGTGTGGGGAGCAAACAGG
>denovo11129 Cxam1g_2360 1..253
TACGGAGGGTGCAAGCGTTAATCGGAATTACTGGGCGTAAAGCGTGCGTAGGCGGCTACCTAAGTTGGATGTGAAAGCCCCGGGCTCAACCAGGGAACTGCTTCCAAAACTGGGTGGCTAGAGTTCGAGAGAGGAGTGTGGAATTTCCTGTGTAGCGGTGAAATGCGTAGATATAGGTAGGAACACCAGTGGCGAAGGCGACACTCTGGCTTGACACTGACGCTGAGGTACGAAAGCGTGGGGAGCAAACAGG
>denovo1113 Cxam3d2_5433 1..253
GACGGAGGGTGCAAGCGTTGCTCGGAATAATTGGGCGTAAAGCGTACGCAGGCGGGAAGTTAAGTCGGGTGTGAAATCCCGGGGCTCAACCACGGAACTGCATTCGAAACTGCCTCTCTTGAATATGGGAGAGGGAAGCGGAATTCCTGGTGTAGAGGCGAAATGCGTAGATATCTGGAGGAACACCAGTGGCGAAGGCGGCTCGCTGGGCCTTAGCTGACGCTGAGGCGCGAAAGCGTGGGGAGCAAACAGG
>denovo11130 Cxam1g_2363 1..253
TACGGAGGATGCAAGCGTTAATAGGAATTACTGGGCGTAAAGCGAGCGTAGGCGGCAAAATAAGTAGGATGTGAAATCCCCGGGCTCAACCACGGAACTGCCTCCAAAACTGGGTGTCTAGAGTGCGAGAGAGGAGAGTGGAATTACGTGTGTAGAGGTGAAATTCGTAGATATTCGTAGGAACACCAGTGGCGAAGGCGTCTCTCTGGCTTGATACTGACGCTGAGGTTCGAAAGTGTGGGGAGCAAACAGG
>denovo11131 Cxam1c_24044 1..253
TACAGAGGGTGCAAGCGTTAATCGGAATTACTGGGCGTAAAGCGCGCGTAGGTGGTTCGTTAAGAAGGATGTGAAATCCCCGGGCTCAACCTCGGAACTGCATTCATAACTGACGTGCTAGAGTATGGTAGAGGGGGGTGGAATTTCCTGTGTAGCGGTGAAATGCGTAGATATAGGAAGGAATACCTGTGGCGAAGGCGACCACCTGGACTGATACTGACACTGAGGTGCGAAAGCGTGGGGAGCAAACAGG
>denovo11132 Cxam3d2_13705 1..253
TACAGAGGGTGCTAGCGTTAATCGGAATTACTGGGCGTAAAGCGCGCGTAGGAGGTTAGATAAGTTGGATGTGAAATCCCCGGGCTCAACCAGGGAACTGCATTCAAAACTGACGAGCTAGAGTACGGAAGAGGGTGGTGGAATTACCTGTGTAGAGGTGAAATGCGTAGATATTGGGAGGAACACCTGTGGCGAAGGCGACCACCTGGACTGTTACTGACGCTGAGGTGCGAAAGCGTGGGGAGCAAACAGT
>denovo11133 Cxam3d_3348 1..253
TACAAGAGGCCCGAGCGTTAGGCGGAATCACTGGGCTTAAAGCGAGCGTAGGCGGATCAGTAAGCATTTTGTGAAATCCCTCGGCTCAACCCAGGAATTGCAGAGTGAACTGCTGTTCTTGAGGTAGGCAGAGGTCATCGGAACGTACGGTGGAGCGGTGAAATGCGTAGATATGGTTCCGAACGCCGAGGGGGTAGCCTGGTGACTGGGGCTTACCTGACGCTGAGGCACGAAAGCGTGGGGATCAAACAGG
>denovo11134 Cxam1g_12505 1..253
TACGGAGGGTGCAAGCGTTAATCGGAATTACTGGGCGTAAAGCGTGCGTAGGCGGCTACCTAAGTAGGATGTGAAAGCCCCGGGCTCAACCTGGGAACTGCACCGAAAACTGGGTGGCTAGAGTGCGAGAGAGGAGAGTGGAATTTCCTGTGTAGCGGTGAAATGCGTAGATATTGGAAGGAACACCAGTGGCGAAGGCGACACTCTGGCTTGACACTGACGCTGAGGTACGAAAGCGTGGGGAGCAAACAGG
>denovo11135 Cxam2d_1849 1..254
TACGTAGGGTGCGAGCGTTGTCCGGAATTACTGGGCGTAAAGGGCTCGTAGGTGGTTAGTCGCGTCGTCTGTGAAATTCCAGGGCAAAACTCAGGGCGTGCAGGCGATACGGGCATAACTTGAGTACTGTAGGGGTTACTGGAATTCCTGGTGTAGCGGTGAAATGCGCAGATATCTGGAGGAACACCGATGGCGAAGGCAGGTTACTGGGCTGTGACTGACGCCGAGTAGCGAAAGCATGGGTAGCGAACAGG
>denovo11136 Cxam1c_40054 1..209
TACGGAGGGTGCAAGCGTTGTCCGGATTTAATGGGTTTAAAGCGTGCGTAGGCGGGTTATTAAGTCAGTGGTGAAAGCCCACAGCTCAACTGTGGAACTGCCATTTATACTGGAAATCTTGAATTCAGTAGAGGTAGGTGGAATTGATGGTGTAGCGGTGAAATGCATAGATACCATGAAGAACACCGATGGCGAAGGCAGCTTACTGG
>denovo11137 Cxam2d_18041 1..193
TACGTAGGTCCCGAGCGTTGTCCGGATTTATTGGGCGTAAAGCGAGCGCAGGCGGTTAGATAAGTCTGGAGTTAAAGGCTGTGGCTTAACCATAGTATGCTTTGGAAACTGTTTACCTTGAGTGCCGAAGGGGAGAGTGGAATTCCATGTGTAGCGGTGAAATGCGGAGATATATGGAGGAACACCGGTGGCG
>denovo11138 Cxam1g_38389 1..253
TACGGAGGGTGCAAGCGTTAATCGGAATTACTGGGCGTAAAGCGTGCGTAGGCGGCTACCTAAGTTGGATGTGAAAGCCCCGGGCTCAACCTGGGAACTGCACCCCAAACTGGGCGGCTAGGGTGCGAGAGAGGAGGGTGGAATTTCCGGTGTAGCGGTGAAATGCGTAGATATAGGAAGGAACACCAGTGGCGAAGGCGACACTCTGGCTTGACACTGACGCTGAGGTACGAAAGCGTGGGGAGCAAACAGG
>denovo11139 Cxam1g_1147 1..253
TACGGAGGGAGCAAGCGTTAATCGGAATTACTGGGCGTAAAGCGAGCGTAGGCGGCTACATAAGTAGGATGTGAAAGCCCCGGGCTCAACCACGGAACTGCATCCAAAACTGGGAGGCTAGAGTCCGAGAGAGGAGTGTGGAATTTCCTGTGTAGCGGTGAAATGCGTAGATATTGGAATGAACACCAGTGGCGAAGGCGACACTCTGGCTTGTCACTGACGCTGAGGTTCGAAAGCGTGGGGAGCAAACAGG
>denovo1114 Cxam3b_3168 1..209
TACACAGGGTGCAAGCGTTAATCGGAATTACTGGGCGTAAAGCGCGCGTAGGTGGTTAGTTAAGTTGGATGTGAAATCCCCCGGCTCAACCTGGGAAATGCATTCAAAACTGACGAGCTAGAGTTTGGTAGAGGGAGGTGGAATTTCCTGTGTAGCGGTGAAATGCGTAGATATATGAAGGAACACCAGTGGCGAAGGCGACCACCTGG
>denovo11140 Cxam2d_1224 1..253
GACGGAGGATGCAAGTGTTATCCGGAATCAATGGGAGTAAAGGGTCTGTAGGTGGTAGACTAAGTCAACTGTTAAATCTTGCAGCTTAACTTAAAAATCGCAGTCGATACTGCTAGACTTGAGTATAGTAGGGGTATAGGGAATTTGCAGTGTAGCGGTGAAATGCTTAGATATTTGAAAGAACATCGATGGCGAAGGCACTTTTCTGGGCTATTACTGACACTCAGAGACGAAAGCTAGGGTAGCTAATGGG
>denovo11141 Cxam1g_1142 1..253
TACGGAGGGTGCAAGCGTTAATCGGAATTAATGGGCGTAAAGCGTGAGTAGGCGGCTACCTAAGTTGGATGTGAAAGCCCCGGGCTCAACCTTGGAACTGCACCCAAAACTGGGTGGCTAGAGTGTGAGAGAGGAGTGTGGAATTTCCTGTGTAGCGGTGAAATGCGTAGATATAGGAAGGAACACCAGTGGCGAAGGCGACACTCTGGCTTGACACTGACGCTGAGGTACGAAAGCGTGGGGAGCAAACAGG
>denovo11142 Cxam1g_1143 1..253
TACGAAGGGGGCTAGCGTTGTTCGGAATTACTGGGCGTAAAGCGCACGTAGGCGGACATTTAAGTCAGAGGTGAAATCCCGGAGCTCAACTTCGGAACTGCCTTTGATACTGGGTGTCTTGAGTATGGAAGAGGTTAGTGGAATTGCGAGTGTAGAGGTGAAATTCGTAGATATTCGCAGGAACACCAGTGGCGAAGGCGGCTAACTGGTCCATAACTGACGCTGAGGTGCGAAAGCGTGGGGAGCAAACAGG
>denovo11143 Cxam1g2_2412 1..253
TACGGAGGGTGCAAGCGTTAATCGGAATTACTGGGCGTAAAGCGAGCGTAGGCGGCTACCTAAGTTGGATGTGAAAGCCCAGGGCTCAACCTAGGAACTGCATCCAAAACTGGGTGGCTAGAGTGCGAGAGAGGCGTGTGGAATTTCCTGTGTAGCGGTGAAATGCGTAGATATATGAATGAACACCTGTGGCGAAGGCGACACTCTGGCTTGACACTGACGCTGAGGTACGAAAGCGTGGGGAGCAAACAGG
>denovo11144 Cxam1g2_15615 1..253
TACGGAGGGTGCAAGCGTTAATCGGAATTACTGGGCGTAAAGCGAGCGTAGGCGGCTACCTAAGTTGGATGTGAAAGCCCCGGGCTGAACCTGGGAAGTGCATCCAAAACTGGGAGGCTAGAGTGCGGGAGAGGAGAGTGGAATTTCCTGTGTAGCGGTGAAATGCGTAGATATAGGAAGGAACACCAGTGGCGAAGGCGACACTCTGGCTTGACACTGACGCTGAGGTACGGAAGCGTGGGGAGCAAACAGG
>denovo11145 Cxam1g2_18262 1..209
TACGGAGGGTGCAAGCGTTAATCGGAATTACTGGGCGTAAAGCGAGCGTAGGCGGATACCTAAGTAGGATGTGAAAGCCCCGGGCTGAACCTTGGAAGTGCATCCGAAACTGCGTATCTAGAGTAGGGGAGAGGCTTGTGGAATTTCCGGTGTAGCGGTGAAATGCGTAGATATAGGAAGGAACACCAGTGGCGAAGGCGACACGCTGG
>denovo11146 Cxam3e_11845 1..253
TACAGAGGGTGCAAGCGTTAATCGGAATTACTGGGATTAAAGCGCGCGTAGGTGGTTTGTTAAGTTGAATGTGAAATCCACGGGCTCAACCTGGGAACTGCAACCAAAACTGGCAAGCTAGAGTATGGTAGGGGGTAGTGGAATTTCCTGTGTAGCGGTGAAATGCTTAGATATATTAAGGAACACCAGTTGCGAAGGCGACTACCTGGACTGATACTGACACTGAGGTGCGAAAGCGTGGGGAGCAAACAGG
>denovo11147 Cxam1g2_2417 1..253
TACGGAGGGTGCAAGCGTTAATCGGAATTACTGGGCGCAAAGCGTGCGTAGGCGGCAACCTCAGTTGGATGTGAAAGCCCCAGGCTCAACCTGGGAACTGCATCCAAAACTGGGTGGCTTGAGAGCGAGAGAGGAGTGTGGAATTTCCTGTGTAGCGGTGAAGTGCGTAGATATAGGTAGGAACACCAGTGGCGAAGGCGACTCTCTGGCTTGACACTGACGCTGAGGTACGAAAGCGTGGGGAGCAAACAGG
>denovo11148 Cxam1f_152 1..253
TACAGAGGGAGCAAGCGTTAATCGGAATTACTGGGCGTAAAGCGCGCGTAGGAGGTACGAAAAGTTAGATGTGAAATCCCCCGGCTCAACCTGGGAACTGCATTCAAAACTGACGAGCTAGAGTATGGTAGAGGTTGGTGGAATTTCCTGTGTAGCGGTGAAATGCGTAGATATATGAATGAACACCTGTGGCGAAGGCGACCACCTGGACTGATACTGACTCTGAGGTGCGAAAGCGTGGGGAGCAAACTGG
>denovo11149 Cxam3e_13999 1..201
TACGAAAGTGGCAAGCGTTACACGGAATTATTGGGCGTAAAGCGTCCGAAGGCGGTATTAAAAGTTGAAAGTTAAAGCCTTTAGCTAAACAAAAGAATTGCTTACAAAACTGTAAAACTAGAGTATTAGAGTGGATTGAAGAATTCCTGATGTAGGGGTGAAATCCGTAGATATCTGGAGGAATATCGAAGGCGAAAGCAT
>denovo1115 Cxam1g_16617 1..253
TACACAGGGTGCAAGCGTTAATCGGAATTACTGGGCGTAAAGCGAGCGTAGGCGGCTACCTAAGTTGGATGTGAAAGCCCCGGGCTCAACCTGGGAACTGCATCCTAAACTGGGTGGCTAGAGTGCGAGAGAGGAGTGTGGAATATCCTGTGTAGCGGTGAAATGCGTAGATATAGGAAGGAACACCAGTGGCGAAGGCGACACTCTGGCTTGACACTGACGCTGAGGTACGAAAGCGTGGGGAGCAAACAGG
>denovo11150 Cxam3e_10258 1..253
GACGGAGGGTGCAAGCGTTGCTCGGAATCACTGGGCGTAAAGCGAACGCAGGCGGCCAGGAAAGTCGGGTGTGAAATCCCCGGGCTCAACCACGGAACTGCATTCGAAACTGCTTCTCTAGAATACGGAAGAGGTAAGCGGAATTCCCTGTGTAGAGGTGAAATCCGTAGATATCTGGATGAACACCAGTGGCGAAGGCGGCTCGCTGGGCCGTAGCTGACGCTGAGGCGCGAAAGCGTGGGGAGCAAACAGG
>denovo11151 Cxam3b_5297 1..245
TAGGAGAGGCCCGCGCGTTAGGCGGAATCACTGGGCTTAAAGGGTGCGGAGGCGGATCAGTAAGCATTTTGTGAAATCCCTCGGCTCAACCGAGGAATTGCAGAGTCAACTGCTTGTCTTGAGGTTGGCAGTGGGCATCGGAACGTACGGTGGAGCGGTGAATTGCGTAGATATCGTGCGGAACGCCGAAGGGGTAGGCAGGTGACTGGGCCTTACCTGACGCTGAGGCACGAAAGCGTGGGGAT
>denovo11152 Cxam3d_6642 1..253
TACGAAGGGGGCAAGCGTTGTTCGGAATTACTGGGCGTAAAGGGCGTGTAGGCGGATTGTCAAGTTAGGGGTGAAATTCCGGGGCTTAACCTCGGCACTGCCTTTAAGACTGATAATCTAGAGTATGTGAGGGGATAATGGAATACCTAGTGTAGAGGTGAAGTTCGTAGATATTAGGTGGAACACCGGTGGCGAAGGCAGGTCTCTGGGCAGTAACTGACGCTGAGGAGCGAAAGCATGGGTAGCGAACAGG
>denovo11153 Cxam3e_13991 1..253
TACGAAGGGGGCAAGCGTTGTTCGGAATTACTGGGCGTAAAGCGCGCGTAGGTGGTTCGTTAAGTTGGATGTGAAATACCCGGGCTCAACCAGGGAACTGCATTCAAAACTGACGAGCTAGAGTATGGTAGAGGGTGGTGGAATTTCCTGTGTAGCGGTGAAATGCGTAGATATAGGTAGGAACACCAGTGGCGAAGGCGACCACCTGGAGTGATACTGACACTGAGGTGCGAAAGCGTGGGGAGCAAACAGG
>denovo11154 Cxam3d2_5893 1..253
TACAGAGGGTGAAAGCGTTAATCGGAATTACTGGGCGTAAAGCGCGCGTAGGAGGATAATTAAGTTGGATGTGAAATCCCCGGGCTCAACCAGGGAACTGCATTCAAAACTGACTAGCTAGAGTATGTTAGAGGGTTGTGGAATCTCCTGTGTAGCGGTGAAATGCGTAGATATAGGTAGGAACACCAGTGGCGAAGGCGTCCACCTGGACTGATACTGACACTGAGGTGCGAAAGTGTGGGGAGCAAACAGG
>denovo11155 Cxam1b_514 1..253
TACGTAGGTGGAAAGCGTTATACGAAATTAATGGGCGTAAAGCGCACGTAGGCGGATATTAAAGCATGATGTGAAATCCCACGGCTCAACCGAGGAGCGTCATCCTAAACTTTAAAACTTGAGTGCATAAGAGGAAAGTGGAATTCCATGTGTAGAGGTGAAATTCGCAGAGATTTGGATGAACACCAGTGGCGAAGGCGTCTTTCTGGTGTGTAACTGACGCTGATGTGCGAAAGTGTGGGGATCAAACAGG
>denovo11156 Cxam3d_933 1..211
GACGGAGGGGGCAAGCGTTGTCCGGACTCACTGGGCGTAAAGCGCACGTAGGCGGACGGGTGCGTCGGTTCTGAAAGCGCCAGGCTCAACATGGCGAGGCGTGCCGATACGACCCGACTCGAGGCAGGCAGAGGTGTGCGGAATTCCGGGTGTAGGGGTGAAATGCGTAGAGATCCGGAGGAACGCCTGTGGCGCAAGCGTCCACCTGGGC
>denovo11157 Cxam3d_935 1..253
TACGGAGGGAGATAGCGTTGTTCGGAATTACTGGGCGTAAAGCGCACGTAGGCGGATTGCATAGTAAGAGGTGAAATCCCAGGGCTCAACCCTGGAACGGCCTCATAAACTGGCAGTCTAGAGATCGAGAGAGGTGAGTGGAATTTCGAGTGTAGAGGTGAAATTCGTAGATATTGGTAGGAACACCAGTGGCGAAGGCGGCTCACTGGCTCGTTACTGACGCTGAGGTGCGAAAGTGTGGGGAGCAAACAGG
>denovo11158 Cxam2a_2100 1..253
TACGAAGGGTGCAAACGTTAATCGGAATTACTGGGCGTAAAGCGCGCGTAGGCGGTATGTTCAGTGGGATGTGAAAGCCCCGGGCTCAACCACGGAACTGCATTTCAAACTGACAAACTAGAGTGTAGTAGAGGTATGTGGAATTTCGAGTGTAGCGGTGGAATGCGTAGATATTGGTAGGAACACCAGTGGCGAAGGCGACACTCTGGCTTGACACTGACGCTGAGGTTCGAAAGCGTGGGTAGCAAACAGG
>denovo11159 Cxam2a_2101 1..253
TATGGAGGGTGCAAGCGTTAAACGGAATTACTGGGAGTAAAGCGTGCGTAGGCGGCTACCTAAGTTGGATGTGAAAGCCCCTGGCTCAACCTGGGAACTGCATCCAAAACTGGGTGGCTAGAGTGCTAGAGAGGAGTGGGGAATTTCCTCTGTAGCGGTGAAATGCGTAGATATAGTAAGGAACACCTGTGGCGAAGGCGACACTCTGGCTTGACACTGACGCTGAGGTACGAAAGCGTGGGGAGCTAACAGG
>denovo1116 Cxam3d_993 1..200
TACAGGGAATGCAAACGTTATACGGAATAAATGGGCTTAAAGCGCCCGTAGGATGGATTCCAAGTGTCTGGTTAAAGCCAACGGCTAACCCCTGGGATAGCCTGGCATACTACAGTGCTAGAGTGTGGTAGGGGATTACAGAACTACTGGTGGAGCGGTGAAATGCGTAGATATCAGTATGAATACCGGTGGCGAAAGCG
>denovo11160 Cxam3d_12850 1..253
GACGGAGGGGGCAAGCGTTGTCCGGACTCACTGGGCGTAAAGCGCACGTAGGCGGACGGGTGCGTCGGTGCTGAAAGCGCCAGGCTCAACTTGGCGAGGCGTGCCGATACGATCCGACTCGAGGCCGGGAGAGGGGGGCGGAATTCCGGGTGTAGTGGTGAAATGCGTAGAGATCGGGAGGAACGCCTGTGGCGCAAGCGGGCACCTGGGCCTTACCTGACGCTGAGGAGCGAAAGCGTGGGGAGCGAACCGG
>denovo11161 Cxam2b_38582 1..253
TACGGAGGGTCCGAGCGTTAATCGGAAGTAATGGGCGTAAAGCGCGAGTAGGAGGTTATTTAAGTCAGATGTTAAAGAAAAGGGCTAAACCTGGGAACTGCACCTGATACTTTGTAACTAGAGTACAGAAGAGGGTGGTGGAATTTCCGGTGTAGCGGTGAAATGCGTAGATATAGGAATGAACACCAGTTGCGAAGGCGACCACCTGGTCTTATACTGACGCTGAGTTGCGAAAGCTTGGGGAGCAAACAGG
>denovo11162 Cxam3e_18523 1..253
TACGGAGGGGGTTAGCGTTGTTCGGAATAACTGGGAGTAAAGCGCACGTAGGCGGATCGGAAAGTTGGGGGTGAAATCCAGGGGCTCAACACCGGAACTGCCTCCAAAACTATCGGTCTAGAGTTCGAGAGAGGTTAGTGGAATTTCGAGTGTAGAGGTGAAATTTGTAGATATTCGGAGGAACACCAGTGGCGAAGGCTGTTCACTGGCTCGATACTGACGCTGAGGTGCGAAAGTGTGGGGAGCTAACAGG
>denovo11163 Cxam1g2_7061 1..209
TACGGAGGGTCCAAGCGTTAAACGGAATAAATGGGATTAAAGCGTGCGAAGGCGGCTACCTAAGTTTGATGTGAAATCACAGAGCTCAACATGGGAACTGCATAAAAAACTGTTTGTCTAGAATGCGATCGAGGAGTGGGGAATGTCTTTTGTAGCGGTGAAATGCTTAGATATCTGAATGAACACCTTTTGCGAAGGCTACACTCTTG
>denovo11164 Cxam3e_41050 1..253
TACGGAGGGGGTTAGTGTTGTTCGGAATTACTGGGCGTAAAGCGCACGTAGGCGGATCAGAAAGTTGGGGGTGAAATCCCGGGGCTCAGGCGGGGAACTGCCTCCAAAACTCCTGGTCTTGAGTTCGAGAGAGGTGAGTGGAATTCCGAGTGTAGAGGTGAAATTCGTAGATATTCGGAGGAACACCAGTGGCGAAGGCGGCCCACTGGCTCGATACTGACGCTGAGGTGCGAAAGTGTGGGGAGCAAACAGG
>denovo11165 Cxam1g_16192 1..210
TACGCAGGGAGCAAGCGTTAATCGGAATTACTGGGCGTAAAGCGAGCGTAGGCGGCTACAAAAGTTGGATGTGAAAGCCCCGGGCTCAACCTCGGCACTGCCTGTAATACTGTGAGGCTAGAGTGCGAGAGGGGAGACTGGAATTACCTGTGTAGCGGTGAAATGCGTAGATATACGGTGGAACACCAGTGGCGAAGGCGATTCTCTGGC
>denovo11166 Cxam3a_7279 1..253
TACGAAGGGTGCAAGCGTTAATCGGAATTACTGGGCGTAAAGCGTGCGTAGGCGGCTACCTCAGTTGGATGTGAAATCCCCGGGCTCAACCACGGAACTGCATCCAAAACTGTGTTGCTAGAGGGCGAGAGAGGAGAGTGGAATTTCCTGTGTAGCGGTGAAATGCGTAGATATAGGAAGGAACATCAGTGGCGAAGGCGACACTCTGGTTTGTCACTGACGCTGAGGTACGAAAGCGTGGGGAGCAAACAGG
>denovo11167 Cxam3e_5146 1..253
TACGGAGGGTGCAAGCGTTAAACGGAATTACTGGGCGTAAAGCGTACGTAGGCGGCTACCTAAGTTGGATGTGAAATCCCCGGGCTCAACCTGGGAACTGCATCAAAAACTGGGTGGCTAGAGTGCTAGAGAGGAGTGGGGAATATCCTGTGTAGCGGTGAAATGCGTAGATATAGGAAGGAACACCAGTGGCGAAGGCGTCACTCTGGCTTGACACTGACGCTGAGGGACGAAAGCGTGGGGAGCTAACAGG
>denovo11168 Cxam1g_3893 1..253
TACGAAGGGAGCTAGCGTTGTTCGGAATTACTGGGCGTAAAGGGCATGTAGGCGGTTATACAAGTCAGATGTGAAAGCCCCGGGCTTAACCTGGGAGGTGCATTTGAAACTGTATGACTAGAGGCCAAGAGGGGACTATGGAATTGCGCGTGTAGAGGTGAAATTCGTAGAGATGCGCAGGAACATCGGTGGCGAAGGCGATAGTCTGGCTTGGCACTGACGCTGAGGTGCGAGAGCGTGGGTAGCAAACAGG
>denovo11169 Cxam1c_12903 1..253
TACGAAGGGTGCAAGCGTTAATCGGAAATACTGGGCGTAAAGCGAACGTAGGCGACTCCCTAAGTTGGATGTGAAATCCCAGGGCTCAACCATGGAACTGCATCAAAAACTGGCTTGCTAGAGTGCGAGAGAGGAGAGTGGAATTACGAGTGTAGCGGTGAAATTCGTAGATATTGGTAGGAACACCAGTGGCGAAGGCGTCTCTCTGGCTTGACACTGACGCTGAGGTTCGAAAGCGTGGGGAGCAAACAGG
>denovo1117 Cxam1g2_9813 1..253
TACGAAGGGTGCAAGCGTTAATCGGAATAACTGGGCGTAAAGCGAACGTAGGCGGCTACCTAAGTTAGATGTGAAAGCCCCGGGCTCAACCTCGGAACTGCATCCAAAACTGGCTGGCTAGAGTCCGAGAGAGGAGTGTGGAAATTCCTGTGTAGCGGTGAAATGCGTAGATATTGGAAGGAACACCAGTGGCGAAGGCGTCTCTCTGGCTTGTCACTGACGCTTAGGTTCGAAAGTGTGGGGAGCAAACAGG
>denovo11170 Cxam3d_3697 1..253
TACGGAGGGTGCAAGCGTTAATCGGATTTACTGGGCGTAAAGCGAGCGTAGGCGGCCTATAAAGTTGGATGTGAAAGCCCCGGGCTCAACCTCGGAACTGCATCCAAAACTGAGAGTCTAGAGTGCGGAAGAGGGGTGAGGAATTCCCTGTGTAGCGGTGAAATGCGTAGATATAGGTATGAACATCTGTGGCGAAGGCGTCTCCCTGGTCTGTCACTGACGCTGAGGCTCGAAAGCGTGGGGAGCAAACAGG
>denovo11172 Cxam1a_1224 1..253
TACATAGGGTGCAAGCGTTATCCGGAATTATTGGGCGTAAAGCGTTCGTAGGCGGTTTATCAAGTATAATGTTAAATTTTCGGGCTCAACCACATTTCTCATTCGATACTGTCAAACTAGAGTTTTGTAGAGGTAAATAGAACTCTATGTGAAGCGGTGGAATGCGTAGATATATGGAAGAATACCAATTGGCGAAGGCAATAAACTGGGCATTAACTGACGCTGAGGGACGAAAGTGTGGGGAGCAAACAGG
>denovo11173 Cxam3e_10712 1..253
TACGGATGGTGCAAGCGTTAATCGGAATTACTGGGCGTAAAGCGAGCGTAGGCGGCATATTAAGTAGGATGTGAAAGCCCCGGGCTCAACCAGGGAACGGCATCCAAAACTGAGAGGCTAGAGTGCTGAAGAGGGGTGTGGAATTTCCTGTGTAGCGGTGAAATGCGTAGATATAGGAAGGAACATCAGTGGCGAAGGCGTCACCCTGGTCTGACACTGACGCTGAGGTTCGAAAGCGTGGGGAGCAAACAGG
>denovo11174 Cxam3a_7580 1..254
TACGTAGGGTGCCAGCGTTGTCCGGAATAAATGGGAGTAAAGAGATCGTAGGAGGTATAACGCGTCTTCTGTGAAATAAAGCCGCTTAACTTCAGAGATGCAGGCGATACGGGAATAACTTGAGTGCCGTAGGGGAGACTGGAATTCCTGGTGTAGCGGTGAAATGCTCAGATATCAGGATGAACACCAATGGCGAAGGCAGGTCGCTGGGCATTAACTGACGCTGAGGAGCGAAAGCATGGGTAGCGAACAGG
>denovo11175 Cxam3c_404 1..253
TACGGAGGGACCCAGCGTTAATCGGAATTACTGGGCGTAAAGCGCACGTAGGCGGAAATATCAGTAAGATGTGAAAGCCCCGGGCTCAACCATGGAACTGCACCATATACTGGGTAACTAGAGTACATAAGAGGTGTGTGGAATTTCCTGTGTAGCGGTGAAATGCGTAGATATAGGAAGGAACACCAGTGGCGAAGGCGACCACCTGGTCTGATACTGACGCTGAGGTGCGAAAGTGTGGGGAGCAAACAGG
>denovo11176 Cxam3a_7586 1..253
TACGAAGGGTGCGAGCGTTAATCGGAATTACTGGGCGTAAAGCGCGCGTAGGCGGTTATATCGGTCGGATGTGAAATCCCTGGGCTCAATCACGGAACTGCATCATATACTGGAGAACTAGAGTACGAGAGAGGGGGGTAGAATTCCCAGTGTAGAGGTGAAATTCGTAGATATGGGGAGGAATACCAGTGGCGAAGGCGGCCCCCTGGCTCGATACTGACGCTGAGGTGCGAAAGCGTGGGGAGCAAACAGG
>denovo11177 Cxam2a_28530 1..253
TACGCAGGGTGCAAGCGTTAATCGGAAGAAGTGGGCGTAAAGCGTGCGTAGGCGGCTACCTAAGTTGGATGTGAAAGCCCAGGGCTCAACAATGGAACTGCATCCAAAACTGGGAGGCTAGAGTGCGAGAGAGGAGTGTGGAATTTCCTGTGTAGCGGTGAAATGCGTAGATATAGGAAGGAACACCAGTGGCGAAGGCGACACTCTGGCCTGACACTGACGCTGAGGTTCGAAAGCGTGGGGAGCAAACAGG
>denovo11178 Cxam3a_7584 1..253
TACGGAGGGTGCAAGCGTTAATCGGAATTACTGGGCGTAAAGCGTGCGTAGGCGGCTACCTAAGTAGGATGTGAAAGCCCCGGGCTCAACCTGGGAACTGCACCCAAAACTGGGTGGCTAGAGTTCGAGAGAGGAGGGTTGAATTTCCTGTGTAGCGGTGAAATGCGTAGATATAGGTAGGAACACCTGTGGCGAAGGCGACACTCTGGCTTGACACTGACGCTGAGGTACGAAAGCGTGGGGAGCAAACAGG
>denovo11179 Cxam3d2_3393 1..253
TACGTAGGGCGCAAGCGTTGTCCGGAATTATTGGGCGTAGAGAGCTCGTAGGCGGTTTGTCGCGTCTGCTGTGAAAGCCCGGGGCTTAACACCGGGTGTGCATTGGGTACGGGCAGACTTGATTGCAGTAGGGGAAACTGGAACTCCTGGTGTAGCGGTGAAATGCGCAGATATCATGAAGGACACCGATGGCGAAGGCAGGTCTCTGGTCTGTAACTGACGCTGAGGAGCGAAAGCATGGGGAGCGAACAGG
>denovo1118 Cxam1g2_10215 1..253
TACGGAGGGTGCAAGCGTTAATCGGAATTACTGGGCGTAAAGCGAGCGTAGGCGGCTACCTAAGTTGGATGTGAAAGCCCCGGGCTCAACCTGGGAACTGCATCCAATACTGGGGGTCTAGAGTTCGAGAGAGGAGTGTGGAATTTCCTGTGTAGCGGTGAAATGCGTAGATATCGGTAGGAACACCTGTGGCGAAGGCGACACTCTGGCTTGACACTGACGCTGAGGTTCGAAAGCGTGGGGAGCAAACAGG
>denovo11180 Cxam2c2_894 1..253
TACGAAGGGTGCAAGCGTTAATCGGAATAACTGGGCGTAAAGCGTACGTAGGCGGCTACCTAAGTTAGATGTGAAATCCCCAGGCTCAACCTCGGAACTGCATCAAAAACTGTCTTGCTAGAGAGCGAGAGAGGAGTGTGGAATTTCATGTGTAGCGGTGAAATGCGTAGATATATGTATGAACACCAGTGGCGAAGGCGACTCTCTGGCTGGACACTGACGCTGAGGTACGAAAGCGTGGGGAGCAAACAGG
>denovo11181 Cxam3a_0 1..253
TACGGAGGGTGCAAGCGTTAATCGGAATTACTGGGCGTAAAGCGAGCGTAGGCGGCTACATAAGTAGGATGTGAAAGCCCCGGGCTCAACCTCGGAACTGCATCCAAAACTGGGTTTCTAGAGTTCGAGAGAGGATTGTGGAATACCTAGTGTAGAGGTGAAATGCGTAGATATATGTTGGAACACCAGTGGCGAAGGCGACAATCTGGCTTGACACTGACGCTGAGGTTCGAAAGCGTGGGGAGCAAACAGG
>denovo11182 Cxam3d2_3395 1..253
TACAGAGGGTGCAAGCGTTAATCGGAATTACTGGGCATAAAGCGAGCGAAGGAGGTTCGTAAAGTAGGATGTGAAATCCCCGGGCTCAACCTGGGAACTGCATTCAAAACTGACGAGCTAGAGTATGGTAGAGGGTGGTGGAATTTCCTGTGTAGCGGTGAAATGCGTAGATATAGGAAGGAACACCTGTGGCGAAGGCGTCCACCTGGTCTGATACTGACTCTGAGGCTCGAAAGCGTGGGGAGCAAACAGG
>denovo11183 Cxam2d2_25443 1..253
TACGAAGGGGGCTAGCGTTGTTCGGAATAACTGGGCGTAAAGCGCACGTAGGCGGACTTATAAGTCAGATGTGAAATCCCGAGGCTCAACCACGGAACTGCATTTGAAACTGGGAGTCTTGAGATCGGGAGAGGTTAGTGGAATTCCGAGTGTAGAGGTGAAATTCGTAGATATTCGGTGGAACACCAGTGGCGAAGGCGGCTAACTGGAGCGATACTGACGCTGAGGTGCGAAAGTGTGGGGAGCAAACAGG
>denovo11184 Cxam3a_9 1..253
TACGAAGGGGCCGAGCGTAGTTCGGAATTACTGGGCTTAAAGGGAGCGCAGGCGGTTCATACAGTTAGGCGTGAAAGCCCCGAGCTAAACATTGGAACTGCGCTTAATACTTATGAGCTAGAAAATAGTAGATGTTAGGTGAATTTCCAGTGTAGAGGCGAAATTCGTAGATATTTGAAAGAATACCTTTGGCGAAAGCTGCTACCTGGACTTTTTTTGACGCTGAGGATCGAAAGCATGGGGAGCTAAGAGG
>denovo11185 Cxam3d2_3398 1..253
TACGAGAGAACCAAGCGTTATCCGGAATCATTGGGCTTAAAGCGACTGTAGGTTGTCAAATAAGCCTTTTGTTAAATACAACGGCTTAACCCAGGGAAAGCGATGGAAACTACTAGGCTTGAGTATGGTAGGGGTAGAGGGAAATTCAAGTGTAGCGGTGAAATGCGTAGATATTTGAAAGAACTCCGTTGGGGTAAGCGCTCTACTGGGCCTTTACTGACACTGAGAGTCGAAAGCTAGGGGAGCAAAAGAG
>denovo11186 Cxam1e_936 1..253
TACGAAGGGGGCTAGCGTTGTTCGGAATTACTGGGCGTAAAGCGCACGTAGGCGGGCTGTTAAGTCGGGGGTGAAATCCCGAGGCTCAACCACGGAACTGCATTAGATACTGGGAGCCTAGAGCTCAGGAGAGGTGAGAGGAATCACGAGTGTAGAGGTGAAATTCGTAGATATTCGGGGGAACACCAGTGGCGAAGGCGGCTAACTGGACTGATACTGACGCTGAGGTGCGAAAGTGTGGGGAGCAGACAGG
>denovo11187 Cxam3e_6909 1..253
GACGGAGGGTGCAAGCGTTGCTCGGAATCACTGGGCGTAAAGCGAACGCAGGCGGCAAGGTAAGTCGGGTGTGAAATCCCAGGGCTCAACCCCGGAACTGCATTCGAAACTGCCTCGCTTGAATTCTGGAGAGGGATGCGGAATTCCTGGCGTAGAGGTGAAATTCGTAGAGATCTGGAGGAACACCAGTGGCGAAGGCGGCTCGCTGGGCTGTAGCTGACGCTGAGGCGCGAAAGCGTGGGGAGCAAACAGG
>denovo11188 Cxam1d_1208 1..253
TACGGAGGGTTCAAGCGTTAATCGGAATTACTGGGCGTAAAGCGAGCGTAGGCGGCTACCTAAGTTGGATGTGAAATCCCAGGGCTAAACCTAGGAACTGCATCCAAAACTAGGTTGCTAGAGTTCGAGAGAGGAGTGTGGAATTTCCTGTGTAGCGGTGTAATGCGTAGATATATGTAGGAACATCAGTGGCGAAGGCGTCACTCTGGGTTTTCACTGACGCTGAGGTTCGAAAGCGTGGGTAGCAAACAGG
>denovo11189 Cxam2d2_3803 1..253
TACGAAGGGAGCAAGCGTTAATCGGAATTACTGGGCGTAAAGCGTGAGTAGGCGGAATTTTAAGTTGGATGTGAAATCCCCGGGCTCAACCTCGGAACGGCATCCAATACTGATAAGCTAGAGTTTGTAAGTGGTGTATGGAATTTCCTGTGTAGCGGTGAAATGCGTAGATATAGGATGGAACATCAGTGGCGAAGGCGATACGCTGGTGTTACACTGACGCTGAGGTACGAAAGCGTGGGGAGCAAACTGG
>denovo1119 Cxam2a_16298 1..252
TACGGAGGGTGCAAGCGTTAATCGGAATTACTGGGCGTAAAGCGTGCGTAGGCGGCTACCTAAGTTGGATGTGAAAGCCCAGGGCTCAACCTGGGAACTGCATTCAAAACTGGGTGGCTAGAGTGCGAGAGAGGAGTGTGGAATTTCCTGTGTAGCGTGGAAATGCGTAGATATAGGAAGGAACACCAGTGGCGAAGGCGACACTCTGGCTTGACACTGACGCTGAGTTACGAAAGCGTGGTGAGCAACAGG
>denovo11190 Cxam3e_13195 1..252
TACGTATGTACCCAGCGTTATCCGGATTTATTGGGCGTAAAGCGAGCGCAGACGGTTATATAAGTCAGAAGTTAAAGCCAAAAGCTTAACCATAGTATGCATTGGAAACTGTTTAACTTGAGTGCAGAAGGGGAGAGTGGAACTCCATGTGTAGCGGTGAAATGCGTAGATATATGGTGGATCACCTGTGGCGAAAGCGGCTCTCTGGTCTGTAACTGACGCTGAGGCTCGAAAGTGTGGGTAGCAAACAGG
>denovo11191 Cxam3d2_5765 1..253
TACGGGGGATGCAAGCGTTATCCGGAATCATTGGGCGTAAAGCGCCTGTAGGATGTATAATAAGTCTGTTGTTAAATACTAGGGCTTAACCATGGGAAAGCTATGGAAACTACTATTCTTGAGTATGGTAGGGGTATATGGAATTTCTAGTGTAGCGGTGAAATGCGTAGATATTAGAAAGAACACCTGTGGCGAAAGCGATCTACTGGGCCATTACTGACTCTGAGAGGCGAAAGCTAGGGGAGCAATAGGG
>denovo11192 Cxam3d2_5766 1..253
TACGGAGGGTGAAAGAGTTAATCGGAATTACTGGGCGTAAAGCGCACGTAGGCGGATTGTAAAGTAGGATGTGAAATCCCAGGGCTCAACCATGGAACTGCACCCTAAACTCGCAGACTAGAGTTCGAGAGAGGGTTGTAGAATTCCAAGTGTAGAGGTGAAATTCGTAGATATGTGGAGGAATACCTGTGGCGAAGGCGTCCTCCTGGCTCGATACTGACGCTGAGGTGCGAAAGTGTGGGGAGCAATCAGG
>denovo11193 Cxam1d_2084 1..253
TACAGAGGGTGCAAGCGTTAATCGGAATTACTGGGCGTAAAGCGCGCGTAGGAGGATTGATAAGTAAAATGTGAAATCCCCGGGCCCAACCAGGGAACTGCATCATAAACTGGCAAGCTAGAGTATGGTAGAGGGTAGTGGAATTTCCAGTGTAGCGGTGAAATGCGTAGATATTTGAAGGAACACCAGTGGCGAAGGCGTCTACCTGGACTGATACTGACTCTGAGGTGCGAAAGCGTGGGGAGCAAACAGG
>denovo11194 Cxam2c2_8550 1..209
TACGGAGGGTGCAAGCGTTAATCGGAATTACTGGGCGTAAAGCGTGCGTAGGCGGCTACATAAGTAGGATGTGAAAGCCCCGGGCTCAACCTGGGAACTGCATCTTAAACTGGGTGTCTAGAGTTCTAGAGAGGTGTGTGGAATTTCCTGTGTAGCGGTGAAATGCGTAGATATAGGAAGGAACACCTGTGGCGAAGGCGACACTCTGG
>denovo11195 Cxam2d2_3809 1..253
TACAGAGAGTGCAAACGTTGTACGGAATTACTGGGATTAAAGCGAGCGTAGGCGGCATTGTAAGTGTCGGGTGAAAGACAACAGCTCACCCGTGGAATTGCCTGGCATACTGCAGTGCTAGAGTGTTGTAAGGGATAGCAGAACTCATGGTGGAGCGGTGAAATGCTTAGATAGCATGATGAATACCGGTTGCGAAGGCTGCTTTCTGGTCCATGACTGACTCTGAGGTTCGAAAGCTAGGGTAGCGAACGGG
>denovo11196 Cxam1d_6927 1..253
TACGGAGGGCGCAAGCGTTAATCGGAATTACTGGGCGTAAAGCGAGCGTAGGCGGCTACCTCAGTAGGATGTGAAAGCCCCGGGCTCAACCACGGAACTGCATCCAAAACTGTGTGTCTTGAGTCCGAGAGAGGAGTGTGGAATTTCCTGTGTAGCGGTGAAATGCGTAGATATAGGAATGAACACCAGTGGCGAAGGCGACACTCTGGCTTGTCACTGACGCTGAGGTACGAAAGCGTGGGGAGCAAACAGG
>denovo11197 Cxam2b_2293 1..212
TACGAAAGGACCGAGCGTTAATCGGAATAACTGGGCGTAAAGCGAACGAAGGCGGTTAATTAAGCTTTATGTGAAATCCCACGGCTCAACCTAGGATTGTCATAGAGAACTGGCAGACTCGAGTCTTGGTGAGGGGATTGGAATTACAGGTGTAGCGGTGAAATGCGTAGATATCTGTAGGAACTTCTGTGGGGAAGGCGAGTCCCTGGGCA
>denovo11198 Cxam1g_3094 1..226
TACGAAGGGTGCCAGCGTTAATCGGAATTAATGGGCGTAAAGCGAAAGCAGGAGGTTTGATAAGTAAAAAGTGAAAGCCTTTGGCTCAACCAAAGAATAGCTTTATAAGCTGTCATACTAGAGTATTTTAGAGGTTTGAAGAATTTCAGATGTAGGGGTGAAATGCGTAGAGATCAGTAGGAATATCGTAGGCGAAAGCATCTGGCTGGAGATATACTGACTCTCT
>denovo11199 Cxam2a_4310 1..253
TACGAAGGGTGCAAGCGTTAATCGGAATTACTGGGCGTAAAGCGAGCGTAGGCGGATACATCAGTAGGATGTGAAATCCCAGAGCTCAACAATGGAACTGCATCAAAAACTGGGTGGCTAGAGTGCGAGAGAGGAGTGTGGAACTTCCTGTGTAGCGGTGAAATGCGTAGATATAGGTAGGAACACCAGTGGCGAAGGCGACACTCTGGCTGGTCACTGACGCTGAGGTTCGAAAGCGTGGGGAGCAAACAGG
>denovo112 Cxam1c_7384 1..253
TACGGAGGGTGCAAGCGTTAATCGGAATTACTGGGCGTAAAGCGAGCGTAGGCGGCTACCAAAGTTGGATGTGAAAGCCCCGGGCTCAACCTGGGAACTGCATCCAAAACTGGGTGGCTAGAGTGCGAGAGAGGAGTGAGGAATTTCCTGTGTAGCGGTGAAATGCGTAGATATATGAATGAACACCTGTGGCGAAGGCGTCACTCTGGCTTGACACTGACGCTGAGGTACGAAAGCGTGGGGAGCAAACAGG
>denovo1120 Cxam3e_7372 1..253
TACAGAGGGTGCAAGCGTTAATCGGAATTACTGGGCGTAAGGCGTGCGTAGGCGGCTACCTAAGTTGGATGTGAAAGCCCCGGGCTCAACCTGGGAACTGCATCCAAAACTGGGTGGCTAGAGTGCTAGAGAGGAGTGTGGAATTTCCTGTGTAGCGGTGAAATGCGTAGATATAGGTAGGAACATCAGTGGCGAAGGCGACACTCTGGGTTGACACTGACGCTGAGGTACGAAAGCGTGGGGAGCAAACAGG
>denovo11200 Cxam3a_6200 1..253
TACGGAGGGAGCAAGCGTTAATCGGAATTACTGGGCGTAAAGCGTGCGTAGGCGGCTACCAAAGTAGGATGTGAAATCCCCGGGCTCAACCACGGAACTGCACCCAAAACTGGTTGGCTAGATTTCGAGAGAGGAGTGTGGAATTTCCTGTGTAGCGGTGAAATGCGTAGATATAGGAAGGAACACCAGTGGCGAAGGCGACACTCTGGCTTGACACTGACGCTGAGGTTCGAAAGCGTGGGGAGCAAACAGG
>denovo11201 Cxam2b_7063 1..253
TACGGAGGGTGCGAGCGTTAATCGGATTTACTGGGCGTAAAGCGTACGCAGGCGGCCATTTAAGTCAGATGTGAAAGCCCCGGGCTCAACATGGGAACTGCATTTGAAACTGGATGGCTAGAGTGCAGCAGAGGGTGGTAGAATTTCTGGTGTAGCGGTGAAATGCTTAGAGACCTGAAGGAAAACCGATGGCGAAGGCAGCCACCTGGGCCGACACTGACGCTCATGTACGAAAGCCTGGGTAGCAAACAGG
>denovo11202 Cxam1h_30693 1..253
TACAGAGAGTGCAAACGTTGTTCGGAATTACTGGGCTTAAAGCGCGCGTAGGCGGCATTGTAAGTGTCGGGTGAAAGCCCACGGCTCACCCGTGGAATTGCCTGGCATACTGCAGTGCTAGAGTGTGGTAGGGGAGAGCGGAACTCCTGGTGTAGCGGTGGAATGCGCAGATATCAGGAAGAACACCGGTGGCGAAGGCGGGTCTCTGGGCCGTTACTGACGCTGAGGAGCGAAAGCGTGGGGAGCGAACAGG
>denovo11203 Cxam1c_35308 1..209
TAGGGAGGGTGCAAGCGTTAATCGGAATTACTGGGCGTAAAGCGAGCGTAGGCGGATTGCTAAGTAGGATGTGAAAGCCCCGGGCTCAACCTGGGAACGGCATCCTAGACTGGGTGGCTAGAGTGCGTGAGAGGAGAGTGGAATTTCCGGTGTAGCGGTGAAATGCGTAGAGATCGGTAGGAACACCAGTGGCGAAGGCGACACTCTGG
>denovo11204 Cxam3a_6201 1..209
TACGGAGGGTGCAAGCGTTAAACGGAATTACTGGGATTAAAGCGTACGTAGGCGGCTACCTAAGTTGGATGTGAAAGCCCCGGGCTCAACCTGGGAACTGCATCCAAAACTGGCTGGCTAGAGTGCGAGAGAGGAGTGTGGAATTTACTGTGTAGCGGTGAAATGCTTAGATACATTAATGATCACCTTTTGCGAAGGCTACACTCTGG
>denovo11205 Cxam1c_9247 1..253
TACGAAGGGTGCAAGCGTTAATCGGAATTACTGGGCGTAAAGCGTACGTAGGCGGATACATAAGTAGGATGTGAAAGCCCCGGGCTCAACCTCGGAACTGCATACAAAACTGGGTGTCTAGAGAGCTAGAGAGGATTGAGGAATATCCTGTGTAGCGGTGAAATGCGTAGATATAGGAAGGAACACCAGTGGCGAAGGCGTCACTCTGGCTGGACACTGACGCTGAGGTACGAAAGCGTGGGGAGCAAACAGG
>denovo11206 Cxam1c_1336 1..253
TACAGAGAGTGCAAACGTTGTTCGGATTTACTGGGATTAAAGCGCGCGAAGGCGGCATTGTAAGTGTCTGGTGAAAGCCCACGGCTCACCCGTGGAATTGCCAGGGATACTGGAGTGCTAGAGTCTGGTAGGGGAGTGCAGAACTCCTGGTGGAGCGGTGAAATGCTTAGATACCAGGAGGAATACCGGTGGCGAAGGCGGCTCTCTGGTCCATGACTGACGCTGAGGTTCGAAAGCTAGGGTAGCGAACGGG
>denovo11207 Cxam1g2_10593 1..253
TACGGAGGGTGCAAGCGTTAATCGGAATTACTGGGCGTAAAGCGTGCGAAGGCGGCTACCTAAGTTGGATGTGAAAGCCCCGGGCTCAACCTGGGAACTGCATCCATAACTGGGTGGCTAGAGTGCGGGAGAGGAGTGTGGAATTTCCTGTGTAGCGGTGAAATGCGTAGATATAGGAAGGAACACCAGTGGCGAAGGCGACACTCTGGCTTTACACTGACGCTGAGGTACGAAAGCGTGGGGAGCAAACAGG
>denovo11208 Cxam1g2_10260 1..210
TACGAAAGGTGCAAGCGTTAATCGGAATTAATGGGCGTAAAGCGAACGTAGGCGGCTAACTAAGTTGGATGTGAAATCCCCGGGCTCAACCACGGAACTGCATCCAAAACTACGTGCCTAGAGGGCGAGGGAGGAGTGTGGAATTACCAGTGTAGAGGTGAAATTCGTAGATATAGGTATGAACACCAGTGGCGAAGGCGACACTCTGGC
>denovo11209 Cxam1g2_10263 1..253
TACGGAGGGTCCAAGCGTTAAACGGAATAAATGGGATTAAAGCGTGCGTAGGCGGCACCCTAAGTAGGATGTGAAAGAAACTGGCTCAACCATAAAAATGCATCCAAAACTGGGGGGCTAGAGTGATTGAGTGGAGTGTGGAATTTCATGTGTAGCGGTGAAATGCTTAGATATAGGAATGAACACCTGTGGCGAAGGCGAGACTCCTTCTTTTCACTGACGCTGATGTACGAAAGCGTGGGGAGCTAACTGG
>denovo1121 Cxam3e_7807 1..253
TATGAAGGGTGCAAGCGTTAATCGGAATTACTGGGCGTAAAGCGAGCGTAGGCGGCATATTAAGTTGGATGTGAAATCCCCGGGCTCAACCTTGGAACGGCATCAAAAACTGAGAGGCTAGAGTGCGGAAGAGTTGTGTGGAATTTCCTGTGTAGCGGTGTAATGCGTAGATATAGGTATGAACATCAGTGGCGAAGGCGACACCCTGGTCTGACACTGACGCTGAGGTACGAAAGCGTGGGGAGCAAACAGG
>denovo11210 Cxam3d2_1738 1..253
TACGAAGGGTGCAAGCGTTATCCGGAATAACTGGGATTAAAGCGAGCGTAGGCGGCCTTGTAAGTCAGAGGTGATATCCCACAGCTAAACTGAGGAACTGCCTTTGATACTGCAATGCTTGAATGAGGTTGAGGTCGGCGGAATGTGTTGTGCAGCGGTGAAATGCTTAGATGTGACTTTGAACACCATTTGCGAAGGCTGCTTGCTAGACGTGTATTGACGCTGAGGCACGAAAGCGTGGGGAGCTAACAGG
>denovo11211 Cxam1c_38246 1..253
TACGAAGGGCGCAAGCGTTACTCGGAATTATTGGGCGTAAAGCGTGCGTAGGCGGTTTTATAGGTTGAAAGTGAAATCCTTTGGCTCAACCAAAGAATTGCATAAAAAACTGTAAAACTAGAGTATTAGAGAGGATAGAAGAATTACTGATGTAGCGGTGAAATCCGTAGATATCAGGATGAATATCGAAGGCGAAAGCATCTGTCTGGCTAAGTACTGACGCTGTTGCACGAAAGCGTGGGGAGCAAACAGG
>denovo11212 Cxam2d_28280 1..253
TACGGAGGGTGCGAGCGTTAACCGGAATCACTGGGTTGGAAGCGTGCGTAGGCGGCGTTGTAAGTCAGAGGTGAGGTGCCGCAGCTTAACTGTGGAACTGCCTTTGAGACTGCAATGCTTGAGTCAGGTTGAGGTCGGCGGAATGTGTGGTGCAGCGGTGAAATGCATAGATATGACATAGAACACCAATTGCGAAGGCTGCTGGCTAGACCTGTATTGACGCTCAGGCACGAAAGCGTGGGGAGCGAACAGG
>denovo11213 Cxam1g2_10267 1..253
TACGGAGGGTGAAAGCGTTAATCGGAATTACTGGGCGTAAAGCGTGCGTAGGCGGCTACCTTAGTTGGATGTGAAATCCCCGGGCTCAACCAGGGAACTGCATCCAAAACTGGGTGGCTAGAGTGCGAGAGAGGAGTGTGGAATTTCCTGTGTAGAGGTGAAATGCGTAGATATAGGTAGGAACACCAGTGGCGAAGGCGACACTCTGGCTTGACACTGACGCTGAGGTACGAAAGCGTGGGGAGCAAACAGG
>denovo11214 Cxam3c_9248 1..253
TACGGAGGGGGTTAGCGTTGTTCGGAATTACTGGGCGTAAAGCGCGCGTAGGCGGACTGGAAAGTTGGGGGTGAAATCCCAGGGCTCAACCCTGGAACTGCCTCCAAAACTATCAGTCTAGAGTTCGAGAGAGGTGAGTGGAATTCCGAGTGTAGAGGTGAAATTCGTAGATATTCGGAGGAACACCAGTGGCGAAGGCGGCTCACTGGCTCGATACTGACGCTGAGGTGCGAAAGTGTAGGGAGCAAACAGG
>denovo11215 Cxam1g2_10599 1..253
TACGAAGGGTGCAAGCGTTAATCGGAATTACTGGGCGTAAAGCGAGCGTAGGCGGCTACCTAAGTTGGATGTGAAATCCCCGGGCTCAACCAGGGAACTGCCTCCAAAACTGGGTTGCTAGAGTGCGAGAGAGGAGTGTGGAATTTCCTGTGTAGAGGTGAAATGCGTAGATATAGGTAGGAACACCAGTGGCGAAGGCGTCTCTCTGGCTTGACACTGACGCTGAGGTTCGAAAGCGTGGGGAGCAAACAGG
>denovo11216 Cxam1g2_10598 1..253
TACGGAGGGTGCAAGCGTTAATCGGAATTACTGGGCGTAAAGCGAGCGTAGGCGGCTACCAAAGTTGGATGTGAAAGCCCCGGGCTCAACCAGGGAACTGCATCCAAAACTGGGTGGCTAGAGTGCGAGAGAGGAGTGTGGAATTTCCTGTGTAGCGGTGAAATTCGTAGATATTGGTATGAACACCAGTGGCGAAGGCGTCACTCTGGCTTGACACTGACGCTGAGGTTCGAAAGCGTGGGGAGCAAACAGG
>denovo11217 Cxam2a_5596 1..253
TACACAGGGTGCAAGCGTTAATCGGAATTACTGGGCGTAAAGCGCGCGTAGGAGGAACCAAAAGTTGGATGTGAAATCCCCGGGCTCAGCCTCGGAACTGCATTCAAAACTGACGAGCTAGAGTATGGTAGAGGGTGGTGGAATTTCCTGTGTAGCGGTGAAACGCGTAGATATAGGAAGGAACACCAGTGGCGAAGGCGACTCTCTGGCTTGACTCTGACGCTGAGGTTCGAAAGCGTGGGGAGCAAACAGG
>denovo11218 Cxam1b_14789 1..254
TACGTAGGGAGCGAACGTTGTCCGGAATTATTGGGCGTAAAGGGCTCGTAGGCGGTTCAACAAGTCGGTCGTGAAAGCCAAGGGCTCAACCCAGGTACGCCGGTCGAAACTGTTGTGTCTTGAGTTCGGTAGAGGTGAGTGGAATTCACAGTGTAGCGGTGGAATGCGCAGATATTGAGAGGAACACCATTAGCGAAGGCGGCTCTCTGGTCCGATACTGACGCTGAGGAGCGAAAGCGTGGGGAGCAAACAGG
>denovo11219 Cxam1g_2149 1..253
TACGGAGGGAGCAAACGTTAATCGGAATAAATGGGCGTAAAGCGTACGTAGGCGGCTACAAAAGTTGGATGTGAAAGCCCCGGGCTCAACCTGGGAACTCCAACCAAAACTGGGTTGCTAGAGAGCGAGAGAGGAGTGTGGAATTTCATGTGTAGCGGTGAAATGCGTAGAGATATGAAGGAACACCTGTGGCGAAGGCGACAGTCTGGCTTGCCTCTGACGCTGAGGTACGAAAGCGTGGGTAGCAAACAGG
>denovo1122 Cxam2a_6999 1..253
TACGGAGGGAGCAAGCGTTAATCGGAATTACTGGGCGTAAAGCGAGCGTAGGCGGATACCTTAGTAGGATGTGAAATCCCAGGGCTCAACCATGGAACTGCATCCAAAACTGTGTGGCTAGAGAGCGAGAGAGGAGTGTGGAATTTCCTGTGTAGAGGTGAAATGCGTAGATATTGGAATGAACACCAGTGGCGAAGGCGACACTCTGGCTCGACACTGACGCTGAGGTTCGAAAGCGTGGGGAGCAAACAGG
>denovo11220 Cxam1d_11444 1..253
AACGAACCGTCCAAACGTTAATCGGAATAAATGGGCTTAAAGCGTGCGTAGGCGGCTACCTAAGTAGGATGTGAAATACAACGGCACAACCTAAGAACTGCTACCTAAACTGGGTTGCTAGAGTGCGAGAGTGGAGTGAGGAACTTCGTGTGTAGCGGTGAAATGCGTTGATATATGAAGGAACACCTGTGGCGAAGGCGTCACTCTGGGTTGACTCTGACGCTGAGGTACGAAAGCGTGGGTAGCTAACTGG
>denovo11221 Cxam1g_1266 1..209
GACGGAGGGTGCAAGCGTTGCACGGAATCACTGGGAGTAAAGCGTACGCAGGCGGCAAGGTAAGTCGGGTGTGAAATCCAGGGGCTCAACCCCGGAGCTGCAATCGAAACTGTCACGCTTGAATTCGGTAAAGGGAAGCGGAATTCCTGGTGTAGAGGTGAAATTCTTAGATACCATGATGAACACCAGTGGCGAAGGCGGCTCGCTGG
>denovo11222 Cxam3e_13730 1..253
GACGGAGGGTGCAAGCGTTGCTCGGAATCACTGGGCGTAAAGCGTACGCAGGCGGCAAGGTAAGTAGGGTGTGAAATCACGGGGCTCAACCCCGGAACTGCATTCGAAACTGCCTCGCTTGAATACGGTAGAGGGATGCGGAATTCCTGGTGTAGAGGTGAAATTCGTAGATATCAGGAGGAACACCAGTGGCGAAGGCGGCTGGCTGGGCGGTAGCTGACGCTGAGGGGCGAAAGCGTGGGGAGCTAACAGG
>denovo11223 Cxam2a_30586 1..253
TACGGAGGGTGCAAGCGTTAATCGGAATTACTGGGCGTAAAGCGTGCGTAGGCGGCTACCTAAGTAGGATGTGAAAGCCCCGGGCTCGACCTGGGAAGTGCATCCTATACTGCGTTGCTAGAGTGCGAGAGAGGTGTGTGGAATTTCCTGTGTAGCGGTGAAATGCGTAGATATCGGAAGGAACACCAGTGGCGAAGGCGTCACTCTGGCTCGAAACTGACGCTGAGGTACGAAAGCGTGGGGAGCAAACAGG
>denovo11224 Cxam3a_5777 1..253
TACGGAGGGTGCAAGCGTTAATCGGAATTACTGGGCGTAAAGCGAGCGTAGGCGGCTACCTAAGTTGGATGTGAAATCCCCGGGCTCAACCATGGAACTGCATCCAAAACTGGGTGGCTAGAGTGCGAGAGAGGAGTGTGGAATTTCCTGTGTAGCGGTGAAATGCGTAGATATAGGAAGGAACACCAGTGGCGAAGGCGACACTCTGGCTTGACACTGACGCTGAGGTTCGAAAGCGTGGGGAGCAAACAGG
>denovo11225 Cxam1d_14965 1..200
TACGAAGGGTGCAAGCGTTAATCGGAATTACTGGGCGTAAAGCGAGCGTAGGCGGCTACCAAAGTAGGATGTGAAAGCCCCGGGCTCAACCTCGGAACTGCATCCAAAACTGGGTGGCTAGAGTGCGAGAGAGGAGTGAGGAATTTCCTGTGTAGCGGTGAAATGCGTAGATATAGGATGGAACACCTGTGGCGAAGGCG
>denovo11226 Cxam1g_2145 1..209
TACGGAGGGTGCAAGCGTTAATCGGAATTACTGGGCGTAAAGCGTGCGTAGGAGGATACATAAGAGAGATGTGAAAGCCCCGGGCTAAACCTGGGAACGGCATCACTAACTGTGTGGCTAGAGTTTGTGAGAGGAGTGTGGAATTTCCTGTGTAGCGGTGAAATGCGTAGATATAGGAAGGAACACCAGTGGCGAAGGCGACACTCTGG
>denovo11227 Cxam3d2_5728 1..253
GACGGAGGGTGCAAGCGTTGCTCGGAATCATTGGGCGTAAAGCGTACGCAGGCGGCAGGGTAAGTCGGGTGTGAAATCCCGGGGCTCAACCCCGGAACTGCATTCGAAACTGACTCCCTTGAATACGGGAGAGGGATGCGGAATTCCTGGTGTAGCGGTGAAATTCGTAGATATCTGGAGGAACACCAGTGGCGAAGGCGGCCCGCTGGGCTGTAGCTGACGCTGAGGCGCGAAAGCGTGGGTAGCAAACAGG
>denovo11228 Cxam1g_29376 1..253
TACGCAGGGTGCAAGCGTTAATCGGAATTACTGGGCGTAAAGCGTGCGTAGGCGGCTACCTAAGTTGGATGTGAAAGCCCCGGGCTCAACCTGGGAACTGCACCCATAACTGGGTGGCTAGAGTGCGAGAGAGGAGGGTGGAATTTCCTGTGTAGCGGTGAAATGCGTAGATATAGGAAGGAACTCCAGTGGCGAAGGCGAGACTCTGGCTTGACACTGACGCTGAGGTACGAAAGCGTGGGGAGCAAACAGG
>denovo11229 Cxam1g2_245 1..253
TACGGAGGGTGCAAGCGTTAATCGGAATAACTGGGCGTAAAGCGTGAGTAGGCGGCTACCTAAGTTGGATGTGAAATCCCCGGGCACAACCACGGAACTGCATCCAAAACTGGGTGGCTAGAGTGCGAGAGAGGAGTGGGGAATTTCCTGTGTAGCGGTGAAATGCGTAGATATAGGAAGGAACACCAGTGGCGAAGGCGACACTCTGGCTTGACACTGACGCTGAGGCACGAAAGCGTGGGGAGCAAACAGG
>denovo1123 Cxam1g2_10212 1..200
TACGGAGGGTGCAAGCGTTAATCGGAATTACTGGGCGTAAAGCGAGCGTAGGCGGCTACATAAGTTGGATGTGAAAGCCCCGGGCTCAACCTCGGAACTGCCTACAAAACTGGGTGGCTAGAGTGCGAGAGAGGAGGGAGGAATTACCTGTGTAGCGGTGAAATGCGTAGATATAGGAAGGGACACCTGTGGCGAAGGCG
>denovo11230 Cxam1c_5009 1..253
GACGGAGGATGCAAGTGTTAACCGGAATAACTGGGCGTAAAGCGACTGTAGGTGGTTTAATAAGTCAACTGTTAAATCTAGAGGCTCAACCTCAAAATCGCAGTCGAAACTATTAGACTAGAGTATAGTAGGGGTATAGTGAATTTCCTGTGGAGCGGTGAAATGCGTAGAGATTTGAAAGAACACCGATGGCGAAGGCACTTTACTGGTCTATTACTAACACTGAGAGACGAAAGCTAGGGTAGCAAATGGG
>denovo11231 Cxam2d_2168 1..209
TACGAAGGGCGCAAGCGTTACTCGGAATAATTGGGCGTAAAGCGTGCGTAGGCGGAATTAAAAGTTTAAAGTGAAAGCCTTAAGCTCAACCAAAGAATTGCATTCAAAACTGGAAAACTAGAGTATTTGAGAGGATAGTTGAATTCCTGATGTAGGGGTGAAATCCGTAGATATCAGGAGGAATATCGATGGCGAAAGCATCTGTCTGG
>denovo11232 Cxam1g2_18489 1..253
TACGGAGGGTGCAAGTGTTAATCGGAATTACTGGGCGTAAAGCGAAAGTAGGCGGCTACATAAGTTGGATGTGAAAGCCCCGGGCTCAACCTGGGAACTGCATCTAAAACTGGCTGGCTAGAGTTCGTGAGAGGTGGGTGGAATTTCCTGTGTAGCGGTGAAATGCGTAGATATAGGAAGGAACACCAGTGGCGAAGGCGTCACTCTGGCTAGACACTGACACTGAGGTTCGAAAGCGTGGGGAGCATACAGG
>denovo11233 Cxam1g_22086 1..209
TACGGAGGGTGCAAGCGTTGCTCGGAATAACTGGGCGTAAAGAGAGAGTAGGCGGCGACCTAAGTAGGAAGTGAAAGCCCCGGGCTCACCCAGGGAACTGCATCCCAAACTGGGTGGCTAGAGTGCGAGAGAGGTAGGTGGAATTTCCTGTGTAGCGGTGAAATGCGTAGATATCGGAAGGAACACCTATGGCGAAGGCGACACTCTGG
>denovo11234 Cxam1d_1068 1..253
TGCGGAGGGTGCCAACGTTAATCGGAATTACTGGGCGTAAAGCGCGCGTAGGCGGTATGATAAGTGGGGTGTGAAAGCCCAGGGCTTAACCTGGGAACTGCATTCCAAACTGTCAGGCTAGAGTATGGTAGAGGCAGGGAGAATTTCCTGTGTAGCGGTGAAATGCGTAGATATAGGAAGGAATACCGGTGGCGAAGGCGGCCTCCTGGACCACTACTGACGCTGAGGCGCGGAAGCGTGGGGAGCAAACAGG
>denovo11235 Cxam1c_2058 1..253
TACGTAGGGCGCAAGCGTTGTCCGGAATTATTGGGCGTAAAGAGCTCGTAGGCGGTTTGTCGCGTCTGCTGTGAAAGCCCGGGGCTTAACCCCGGGTGTGCAGTGGGTACGGGCAGACTTGAGTGCAGTAGGGGAGACTGGAACTCCTGGTGTAGCGGTGAAATGCGCAGATATCAGGAAGAACACCGATGGCGAAGGCGACTTTCTGGTCTGTAACTGACGCTGATGTGCGAAAGCGTGGGGATCAAACAGG
>denovo11236 Cxam2a_4 1..253
TACGTAGGGTCCGAGCGTTGTCCGGAATTACTGGGCGTAAAGAGCTCGTAGGTGGTTTGTCGCGTTGTTCGTGAAAACTCACAGCTTAACTGTGGGCGTGCGGGCGATACGGGCAGACTGGAGTACTGCAGGGGAGACTGGAATTCCTGGTGTAGCGGTGGAATGCGCAGATATCAGGAGGAACACCGGTGGCGAAGGCGGGTCTCTGGGCAGTAACTGACGCTGAGGAGCGAAAGCGTGGGGAGCGAACAGG
>denovo11237 Cxam1d_5595 1..253
TACAGAGGGTGCAAGCGTTAATCGGAATTAATGGGAGTAAAGCGAGCGTAGGTGGTTTGTTAAGTTTGATGTGAAAGCACCGGGCTCAACCTGGAAACTGCATCCAAAACTGGCAAGCTAGAGTACTGTAGAGGGTGGTGGAATTTCCTGTGTAGCGGTGAAATGCGTAGATATAGGAAGGAACACCAGTGGCGAAGGCGACCTCCTGGACTGATACTGACACTGAGGTTCGAAAGCGTGGGGAGCAAACAGG
>denovo11238 Cxam1d_1065 1..211
TGCGAAGGGTGCAAGCGTTAATCGGAATTACTGGGCGTAAAGCGTGCGTAGGCGGCTACCTAAGTTGGATGTGAAAGCCCCGGGCTCAACCTCGGAACTGCATCCTAAACTTGGTGGCTTGAGTGCGAGAGAGGAGTGTGGAACTTCCTGTGTAGCGGTGAAATGCGTAGATATAGGTATGAACACCAGTGGCGAAGGCGACACTCTGGCT
>denovo11239 Cxam2d2_24477 1..252
TACAGAGGGTGCAAGCGTTAATCGGAATTACTGGGCGTAAAGCGCGCGTAGGTGGTTTGTTAAGTTGAATGTGAAATCCCCGGGCTCAGGCGGGGAACTGCATCCAAAACTGGCAAGCTAGAGTATGGTAGAGGGTAGTGGAATTTCCTGTGTAGCGGTGAAATGCGTAGATATAGGAGGAATACCGGTGGCGAAGGCGGCCTCCTGGACCAATACTGACGCTGAGGTGCGAAAGCGTGGGGAGCAAACAGG
>denovo1124 Cxam2c2_4657 1..253
TACGCAGGGTGCAAGCGTTAATCGGAATAACTGGGCGTAAAGCGTGCGTAGGCGGCTACCTAAGTTGGATGTGAAAGCCCCGGGCTCAACCTCGGAACTGCATCGAAAACTGTGTGGCTAGAGAGCGAGAGAGGAGTGTGGAATTTCCTGTGTAGCGGTGAAATGCGTAGATATACGCAGGAACACCAGTGGCGAAGGCGTCACTCTGGCTTGACACTGACGCTGAGGTACGAAAGCGTGGGGAGCAAACAGG
>denovo11240 Cxam3e_26845 1..220
TACGGAGTTTGCAAGCGTTAATCGGAATTACTGGGCGTAAAACGTGAGTATGCGGCTACCTAAGTTGGATGTGAAAGACCAGTGCTCAACCTGTGAACTTCATCCAAAACTGGGTGGCTAGAGTGCGAGAGAGGAGTGTGGAATTTCATGTGTAGCGGTGAAATGCGTCGATATAGGAAGGAACACCATTGGCGAAGGCGACACTCTTGCTTTAAAATGA
>denovo11241 Cxam1f_7681 1..253
TACGGAGGGTGCGAGCGTTAATCGGAATTACTGGGCGTAAAGCGTACGCAGGCGGCCATTTAAGTCAGATGTGAAAGCCCCGGGCTCGGGGGGGGAACTGCATTTGAAACTGGATGGCTAGGGTGCGGCAGAGGGTGGTAGAATTTCAGGTGTAGCGGTGAAATGCGTAGAGATCTGAAGGAATACCGATGGCGAAGGCAGCCACCTGGGCCGACACTGACGCTCATGTACGAAAGCGTGGGTAGCAAACAGG
>denovo11242 Cxam3d2_5391 1..253
TACGAAGGGTGCCAGCGTTAATCGGAATAACTGGGCGTAAAGCGCACGTAGGCGGTTTGTTAAGTCGGATGTGAAAGCCCCGGGCTCAACCTCGGAAATGCACCCGATACTGGCCTACTAGAGTACGAGAGAGGGAGGTAGAACTCCACGTGTAGCGGTGAAATGCGTAGATATGTGGAGGAATACCGGTGGCGAAGGCGGCATCCTGGCTCGATACTGACGCTGAGGTGCGAAAGCGTGGGGAGCAAACAGG
>denovo11243 Cxam3d_2566 1..253
TACGGAGGGTGCAAGCGTTAATCGGAATTACTGGGCGTAAAGCGTGCGTAGGCGGCTACCTAAGTTGGATGTGAAAGCCCCGGGCTCAACCTGGGAACTGCATCCAAAACTGGGTGGCTAGAGTGGGAGAGAGGAGTGTGGAATTTCCTGTGTAGCGGTGAAATGCGTAGATATATGTAGGAACATCAGCGGCGAAGGCGACACTCTGGCTTGACACTGACGCTGAGGTACGAAAGCGTGGGGAGCTAACAGG
>denovo11244 Cxam3d2_5392 1..253
TACGAAGGGTGCCAGCGTTAATCGGAATTACTGGGCGTAAAGCGCGCGTAGGCGGTTACTTAAGTCGGATGTGAAATCCCCGGGCTTAACCTCGGAACTGCATCAGATACTGGGTGACTCGAGGACGAGAGAGGGAGGTAGAATTCCACGTGTAGAGGTGAAATGCGTAGATATGGGGAGGAATACCAGTGGCGAAGGCGGCCTACTGGCTCGATACTGACGCTGAGGTGCGAAAGCGTGGGGAGCAAACAGG
>denovo11245 Cxam3d2_5395 1..253
TACGAAGGGTGCAAGCGTTACACGGAATTATTGGGATTAAAGCGTACGTAGGAGGTATAATAAGTAGATAGTGAAAGCCTTAAGCTCAACAAAAGAATTGCTAACAAAACTGTAATACTAGAGTATTAGAGAGGAATGCAGAATTAATGATGTAGGGGTGAAATCCTTAGATACCATAAGGAATATCGAAAGCGAAAGCATCTTTCTGGGTATTTACTGACTCTATTGCACGAAAGCGCGGGGAGCTAACAGG
>denovo11246 Cxam1f_3377 1..253
TACAGAGGGTGAAAGCGTTAATCGGGATTACTGGGCGTAAAGCGCGCGTAGGAGGTTCGTTAAGTTGGATGTGAAATCCCCGGGCTCAACCACGGAACTGCATTCAAAACTGACGAGCTAGAGTATGGGAGAGGGTGGTGGAATTTCCTGTGTAGCGGTGAAATTCGTAGATATAGGAAGGAACACCAGTGGCGAAGGCGACCACCTGGACTGATACTGACACTGAGGTGCGAAAGCGTGGGGAGCAAACAGG
>denovo11247 Cxam2d_3410 1..253
TACGTAGGGCGAGAGCGTTGTACGGAATTATTGGGCGTAAAGAGCTTGTAGGCGGTAGATAGCGTCTGCTGTGAAATCCAGGGGCTTAACCCAGGTTATGCAGTGGGTACGGGCTAACTAGAGTGCAATAGGGGAGACTGGAATTCCTGGTGTAGCGGTGGAATGCGCAGATATCAGGAGGAACACCTATGGCGAAGGCAGGTCTCTGGGCTGTAACTGACGCTGAGAAGCGAAAGCATGGGGAGCGGACAGG
>denovo11248 Cxam1g2_2167 1..199
TACGAAGGGTGCTAGCGTTAATCGGAATAACTGGGCGTAAAGCGAACGTAGGAGGAAACGTAAGTAGGATGTGAAAGCCCGGGGCTCAACCAGGGAACTGCATCCAATACTGGCTGTCTAGAGTCCGAGAGAGGAGTGTGGAATTACGTGTGTAGCGGTGAAATGCGTAGATATACGAATGAACACCAGTGGCGAAGGC
>denovo11249 Cxam3c_3502 1..253
TACGCAGGGTGCGAGCGTTAATCGGAATTACTGGGCGTAAAGCGCACGCAGGCGGATTGTCAAGCTAGATGTGAAATCCCCGGGCTCAACCTGGGATGGTCATTTAGTACTGGAAGACTAGAGTCTTGGAGTGGTGAGTGGAATTCCAGGTGTAGAGGTGAAATGCGTAGATATCTGGAGGAACATCAGTGGCGAAGGCGACTCCCTGGCAAAAGACTGACGCTCATGTGCGAAAGTGTGGGTAGCGAACAGG
>denovo1125 Cxam3d_18114 1..253
TACGGAGGGTGCAAGCGTTAATCGGAATTACTGGGCGTAAAGCGTGCGTAGGCGGCTACCTAAGTTGGATGTGAAAGCCCCGGGCTCAACCTGGGAACTGCAACCAAAACTGGGTGGCTAGAGGGCGAGAGAGGAGGGTGGAATTTCCTGTGTAGCGGGGAAATGCGTAGATATTGGAAGGAACACCTGTGGCGAAGGCGACACTCTGGCTTGACACTGACGCTGAGGTTCGAAAGCGTGGGGAGCAAACAGG
>denovo11250 Cxam3e_17600 1..253
TACAGAGGGTGCAAGCGTTAATCGGAATTACTGGGCGTAAAGCGCGCGTAGGCGGCTACCTAAGTTGGATGTGAAAGCCCCGGGCTCAACCTGGGAACTGCATCCAAAACTGGGTGGCTAGAGTGCGAGAGAGGAGTGTGGAATTCCCTGTGTAGCGGTGAAATGCGTAGATATAGGAAGGAACACCAGAGGCGAAGGCGACACTCTGGCTTGACACTGACGCTGAGGTACGAAAGCGTGGGGAGCAAACAGG
>denovo11251 Cxam1g_3239 1..253
TACGGAGGGTGAAAGCGTTAATCGGAATTACTGGGCGTAAAGCGTGCGTAGGCGGCTACCAAAGTTGGATGTGAAATCCCCGGGCTCAACCAGGGAACTGCATCCAAAACTATGTGGCTAGAGTGCGAGAGAGGAGTGTGGAACTTCCTGTGTAGCGGTGAAATGCGTAGATATAGGTAGGAACACCAGTGGCGAAGGCGACACTCTGGCTTGACACTGACGCTGAGGTACGAAAGCGTGGGGAGCAAACAGG
>denovo11252 Cxam2b_35709 1..194
TACGGAGGGTGCGAGCGTTAATCGGAATTACTGGGCGTAAAGCGTACGCAGGCGGCCATTTAAGTCAGATGTGAAAGCCCCGGGCTCAACCGGGGAACTGCATTTGAAACTGGATGTCTAGAGTTCGGCAGAGGGTGGTAGAATTTCAGGTGTTGCGGTGAAATGGGTAGAGATCTGAAGGAATACCGATGGCG
>denovo11253 Cxam3d2_4388 1..253
TACGGAGGGTCCAAGCGTTAAACGGAATAATTGGGATTAAAGCGTCCGTAGGCGGCAAACTAAGTAAGATGTGAAAGAAACTGGCTCAACCTTAAAAATGCATCAAAAACTGATGGTCTAGAGTCATAGTGGGGAGTCGGGAAAATGATGTGTAGCGGTGAAATGCTTAGATATATCATTGAACACCTATCGCGAAGGCTTGAGTCTATCTTTTCACTGACGCTGATGTACGAAAGCGTGGGTAGCTAACTGG
>denovo11254 Cxam1g_3232 1..209
TACGGAGGATGCAAGTGTTAAACGGAATAAATGGGCGTAAAGCGTGCGTAGGATGGTACCTAAGTTGGATGTTAAAGACAAGGGCTAAACCAGGGAAAAGCTTCCAAAACTTCTTGGCTAGAGTTTGATAGTGGAGTTTGGAATTTCATGTGTAGCGGTGAAATGCGTAGATATATGAATGAACACCTGTGGCGAAAGCGATACTCTGG
>denovo11255 Cxam2c_343 1..253
TACGAAGGGTGCAAGCGTTAATCGGAATTACTGGGCGTAAAGCGAACGTAGGCGGCTACCTAAGTTGGATGTGAAATCCCCGGGCTCAACCTCGGAACTGCATCCAAAACTGGGTGTCTAGAGTGCGAGAGAGGTGAGTGGAATTACGTGTGTAGAGGTGAAATGCGTAGATATAGGTAGGAACACCAGTGGCGAAGGCGTCACTCTGGCTTGACACTGACGCTGAGGTTCGAAAGTGTGGGGAGCAAACAGG
>denovo11256 Cxam2d2_12776 1..253
TACGGAGGGTGCAAGCGTTAATCGGAATAACTGGGCGTAAAGCGAGCGTAGGCGGCGTTTTAAGTTGGATGTGAAAGCCCCGGGCTCAACCTGGGAACGGCATCCAAAACTGTCAGGCTAGAGTGCGGTAGAGGGGTGTGGAATTTCCTGTGTAGCGGTGAAATGCGTAGATATTGGTATGAACATCAGTGGCGAAGGCGTCACCCTGGCCTGACACTGACGCTGAGGTTCGAAAGCGTGGGGAGCAAACAGG
>denovo11257 Cxam2b_302 1..208
TACGAAGGGTGCAAGCGTTGTCCGGAATCAATGGGTGTAAAGGGAGCGTAGGCGGGCGTCTAAGTCTGGGGTGAAATCTAGCCGCTAAACCGAAAAAAGGCCTTGGATACTGGGCGTCTTGAGTGTAGAAGAGGTAAGGGGAATTCGTAGTGTAGCGGTGAAATGCATAGATATTACGTTGAACATCAGTGGCGAAGGCGGCTTACTG
>denovo11258 Cxam1c_14421 1..253
TACGAAGGGGGCAAGCGTTGTTCGGAATTACTGGGCGTAAAGCGCATGTAGGCGGATTATCAAGTAAGAGGTGAAATTCCGGGGCTAAACCTCGGCACTGCCTTTAAGACTGATAATCTAGAGTATGTTAGGGGATAATGGAATACCTAGTGTAGAGGTGAAATTCGTAGATATTAGGTTGAACACCGGTGGCGAAGGCGTTTATCTGGCACATTACTGACGCTGAGGCGCGAAAGCGTGGGGAGCAAACAGG
>denovo11259 Cxam2a_22910 1..209
TACGGAGGGTGCAAGCGTTAATCGGAATTACTGGGCGTAAAGCGTGCGTAGGCGGCTACCTAAGTTGGATGTGAAAGCCCCGGGCTCAACCTGGGAACTGCAACCAAAACTGGCGGGCTAGAGTGCGAGAGAGGCTGGTGGAATTTCCGGTGTAGCGGTAAAATGCGTAGATATAGGAAGGAACACCAGTGGCGAAGGCGACACTCTGG
>denovo1126 Cxam3d2_931 1..253
GACAAAGGAAGCAAGCGTTATCCGGAATGATTGGGCGTAAAGCGACTGTAGGTGGCTTTTTAAGTTCGCTGTCAAATACCAGGGCTCAACCCAGGACAGGTGGTGAAAACTACTAAGCTAGAGTACGGTAGGGGCAGAGGGAATTTCCGGTGGAGCGATGAAATGCGTAGAGATCGGAAGGAACGCCTACGGCGAAAGCACTCTGCTGGGCCTTCACTGACACTGAGAGTCGAAAGCTAGGGGAGCGAATGGG
>denovo11260 Cxam3e_12714 1..253
GACAAAGGATGCAAGCGTTATCCGGAATGATTGGGCGTAAAGCGTCTGTAGGTGGCAATTTAAGTTCGCTGTCAAATACCATGGCTCAACCCTAAACAGGAGGTGAAAACTACTCAGCTAGAGTACGGTAGGGGCAGAGGGAATTTGCGGTGGAGCGATGAAATGCGTAGAGATCGGAAGGAACACCAACGGCGAAAGCACTCTGCTTGGCCGACACTGACACTGAGAGACGAAAGCTAGGGGAGCGAATGGG
>denovo11261 Cxam1g2_6477 1..253
TACGAAGGGTGCAAGCGTTAATCGGAATTACTGGGCGTAAAGCGAGCGTAGGCGGCTACCTAAGTTGGAAGTGAAAGCCCCGGGCTCAACCACGGAACTGCATCCAAAACTGGGTGTCTAGAGTGCGAGAGAGGAGTGTGGAATTACCTGTGTAGCGGTGAAATGCGTAGATATAGGAATGAACACCAGTGGCGAAGGCGACACGCTGGCTGGTCACTGACGCTGAGGTTCGAAAGCGTGGGGAGCAAACAGG
>denovo11262 Cxam1d_9661 1..253
TACGGAGGGTGCAAGCGTTAAACGGAATTAATGGGCGTAAAGCGTGCGTAGGCGGCTACCTAAGTACGATGTGAAAGCCCCCCGCTCAACATGAGAACTGCAACCAAAACTGGGTTCCTAGAGTGCGAGTGAGGATTGAGGAATTTCCTGTGTAGCGGTGAAATGCGTAGATACAGGAAGGAACACCTGTGGCGAAGGCGACAGTCTGGGTTGACACTGACGCTGAGGTACGAAAGCGTGGGGAGCTAACAGG
>denovo11263 Cxam1e_13969 1..209
TACGGAGGGTGCAAGCGTTAATCGGAATTACGGGGCGTGACGCGAGCGTAGGCGGCTACCTAAGTAGGATGTGAAAGCCCCGGGCTCAACCTGGGAACTGCATCCTAAACTGGGTCGCTAGAGTGCGAGAGAGGTTTGTGGAATTTCCTGTGTAGCGGTGAAATGCGTAGATATAGGAAGGAACACCAGTGGCGAAGGCGACACTCTGG
>denovo11264 Cxam3e_3448 1..253
TACAGAGGGTGAAAGCGTTAATCGGAATTACTGGGCGTAAAGCGCGCGTAGGTGGTTTGTTAAGTTGAATGTGAAATCCCCGGGCTCAACCTGGGAACTGCATCCAAAACTGGCAAGCTAGAGTATGGTAGAGGGTAGTGGAATTTCCTGTGTAGCGGTGAAATGCGTAGATATCGGAATGAACACCAGTTGCGAAGGCGACTACCTTTACTGATATTGACACTGAGGTGCGAAAGCGTGGGGAGCAAACAGG
>denovo11265 Cxam2b_651 1..253
TACGAAGGGAGCTAACGTTGTTCGGAATAACTGGGCGTAAAGCGCACGTAGGCGGACTAAAAAGTTAGGGGTGAAATACCGGAGCTCAACCACGGAACTGCCTCATAAACTGACAGACTCGAGTTCGACAGAGGTTAGTAGAACTCCGAGTGTAGAGGTGAAATTCGTAGATATTGGGAAGAATACCAGTGGCGAAGGCGGCTCACTGGTCCGTTACTGACGCTGAGGTGCGAAAGCGTGGGGAGCAAACAGG
>denovo11266 Cxam1g2_9396 1..253
TACGGAGGGTGCAAGCGTTAATCGGAATTACTGGGCGTAAGGCGTGCGTAGGCGGCTACCTAAGTTGGATGTGAAAGCCCCGGGCTCAACCTGGGAACTGCATCCAAAACTGGGGGTCTAGAGTTCGAGAGAGGATGGTGGAATTTCCTGTGTAGCGGTGAAATGCGTAGATATTGGAAGGAACACCTGTGGCGAAGGCGACACTCTGGCTTGACACTGACGCTGAGGTTCGAAAGCGTGGGGAGCAAACAGG
>denovo11267 Cxam1g2_9397 1..199
TACGAAAGGACCAAGCGTTAATCGGAATAACTGGGCTTAAAGCGTGCGTAGGCGGATAACTAAGTTTGATGTGAAATCCCACGGCTCAACCGAGGAACTGCATAGATAACTGGGGGTCTTGAGTGCGAGAGAGGAGTGAGGAATGTCCTGTGGAGCGGTGAAATGCGTAGATATCGGAAGGAACTCCATTGGGGAAGCC
>denovo11268 Cxam1g_5822 1..253
TACGGAGGGTGCAAGCGTTAATCGGAATTACTGGGCGTAAAGCGTGCGTAGGAGGCTACCTAAGTAGGATGTGAAATCCCCGGGCTCAACCTGGGAAAGGCATCCAAAACTGGGTGGCTAGAGTGCGAGAGAGGAGTGTGGAATTTCCTGTGTAGCGGTGAAATGCGTAGATATAGGAAGGAACACCAGTGGCGAAGGCGACACTCTGGCTTTACACTGACGCTGAGGTACGAAAGCGTGGGGAGCAAACAGG
>denovo11269 Cxam1g2_6422 1..253
TACGAAGGGTGCAAGCGTTGATCGGAATTACTGGGCGTAAAGCGAACGTAGGCGGCTACATAAGTTCGATGTGAAATCCCCGGGCTCAACCACGGAACTGCATTGAATACTGGCTTGCTTGAGTGCGAGAGAGGAGAGTGGAATTACGAGTGTAGCGGTGAAATGCGTAGATATTCGTAGGAACACCAGTGGCGAAGGCGTCTCTCTGGCTGGAGACTGACGCTGAGGTTCGAAAGCGTGGGGAGCAAACAGG
>denovo1127 Cxam2d_1767 1..253
TACGAAGGGCGCAAGCGTTACTCGGAATTATTGGGCGTAAAGCGTGCGTAGGCGGATTTATAAGTAGAAAGTGAAGGCCATAGGCTCAACCAAAGAAATGCTTAGAAAACTGTAAAACTAGAGTATTAGAGGGGTTAGAAGAATTCCTGATGTAGGGGTGAAATGCGTAGATATCAGGAGGAATATCGAAGGCGAGAGCAGCTCTCTGGCTAAATACTGACGCTGATGCACGGAAGCGTGGGGAGCAAACAGG
>denovo11270 Cxam3e_16002 1..253
TACGAAGGGAGCAAGCGTTAATCGGAATTACTGGGCGTAAAGCGAGAGTAGGCGGCTACAAAAGTTGGATGTGAAATCCCCGGGCTCAACCTCGGAACTGCATCTAATACTGAGTTGCTAGAGTTAGAGAGTGGAGTGTGGAATATCCTGTGTAGAGGTGAAATGCGTAGATGTATGTTGGAACACCAGTGGCGAAGGCGACAATCTGGCTTTTCACTGACGCTGAGGTTCGAAAGCGTGGGGAGCAAACTGG
>denovo11271 Cxam1d_20826 1..253
AACGGAGGGTGCAAGCGTTAATCGGAATTACTGGGCGTAAAGCGTGCGTAGGCGGCTACCTAAGTAGGATGTGAAAGCCCCGGGCTCAACCTGGGAAATGCATCCAATACTGCGTGTCTAGAGTTCGAGAGAGGTCGGTGGAATTCCCGGTGTAGCGGTGAAATGCGTAGATATATGAAGGAACACCAGTGGCGAAGGCGTCACGCTGGCTTGACACTGACGCTGAGGTACGAAAGCGTGGGGAGCAAACAGG
>denovo11272 Cxam2a_25695 1..253
AACGTAGGACGCAAACGTTATCCGGAGTTACTGGGCGTAAAGCGCGTGTAGGCGGCTACCTAAGTTGGATGTGAAAGCCCCGGGCTCAACCTGGGAACTGCATCCAAAACTGGGTGGCTAGAGTGCGAGAGAGGAGTGTGGAATTTCCTGTGTAGCGGTGAAATGCGTAGATATAGGAAGGAACACCAGTGGCGAAGGCGACACTCTGGCTTGACACTGACGCTGAGGTACGAAAGCGTGGGGAGCAAACAGG
>denovo11273 Cxam1g_26421 1..253
TACGGAGGGTGCAAGCGTTAATCGGAATTACTGGGCGTAAAGCGAGCGTAGGAGGGTTCATAAGTAGGATGTGAAAGCCCCGGGCTCAACCTCGGAACTGCATCCTAAACTGGGAGTCTAGAGTCCGTGAGAGGCGTGTGGAATTGCCTGTGTAGCGGTGAAATGCGTAGATATAGGAAGGAACACCAGTGGCGAAGGCGACACTCTGGCCTGACACTGACGCTGAGATGCGAAAGCGTGGGGAGCAAACAGG
>denovo11274 Cxam1d_10100 1..253
TACAGAGGGTGCGAACGTTAAACGGAATAACTGGGATTAAAGCGCGCGTAGGCGGTTTAATAAGTGGGGTGTGAAAGCCACGAGCTTAACCAGGGAAATGCATTCCAAACTGTCAGGCTAGAGTATGGTAGAGGGAGGGAGAATTTCCTGTGTAGCGGTGAAATGCGTAGATATAGGAAGGAATACCGGTGGCGAAGGCGGCCTGCTGGACGATTACTGACGCTGAGGTGCGGAAGCGTGGGGAGCAAACAGG
>denovo11275 Cxam1d_3189 1..253
TACCGAGGGTGAAAGCGTTAATCGGAATTACTGGGCGTAAAGCGCGCGTAGGTGGTTAGTTAAGTTGGATGTGAAATCCCCGGGCTCAACCAGGGAACTGCATTCAAAACTTAATTGCTAGAGTATGGTAGAGGTTTGTGGAATTTCCTGTGTAGAGGTGAAATTCGTAGATATAGGAATGAACACCAGTGGCGAAGGCGTCACGCTGGACTGATACTGACACTGAGGTGCGAAAGCGTGGGGAGCAAACAGG
>denovo11276 Cxam1d_10102 1..253
TACAGAGGGTGAAAGCGTTAATCGGAATTACTGGGCGTAAAGCGCGCGTAGGAGGATAGTTAAGTTGGATGTGAAATCCCCGGGCTCAACCATGGAACTGCATCCAAAACTTACTAGCTAGAGTATGGTAGAGGGTTGTGGAATTTCCTGTGTAGCGGTGAAATGCGTAGATATAGGAAGGAACACCAGTGGCGAAGGCGACCACCTGGAGTGATACTGACACTGAGGTGCGAAAGCGTGGGGAGCAAACAGG
>denovo11277 Cxam3a_20145 1..253
TACGGAGGGTGCAAGCGTTAATCGGAATTACTGGGCGTAAAGCGTCTGTAGGTGGCTTTTTAAGTCCGCCGTCAAATCCCAGGGCTCAACCCTGGACAGGCGGTGGAAACTACCAAGCTGGAGTACGGTAGGGGCAGAGGGAATTTCCGGCGGAGCGGTGAAATGCGTAGAGATCGGAAAGAACACCAACGGCGAAAGCACTCTGCTGGGCCGACACTGACACTGAGAGACGAAAGCTAGGGGAGCAAATGGG
>denovo11278 Cxam1d_7320 1..253
TACGGAGGGTGAAAGCGTTAATCGGAATTACTGGGCGTAAAGCGCACGCAGGCGGAATATTAAGTCAGATGTGAAATCCCCGGGCTCAACCACGGAACTGCATCTGATACTGGCATTCTTGAGTGTCATAGAGGGGAGTAGAATTCCTTGTGTAGAGGTGAAATGCGTAGAGATTTGGAGGAATACCTGTGGCGAAGGCGGCCCCCTGGAGGTAGACTGACGCTCAGGTGCGAAAGTGTGGGGAGCAAACAGG
>denovo11279 Cxam1d_11473 1..211
TACAGAGGGTGCCAGCGTTAATCGGAATTACTGGGCGTAAAGCGCGCGTAGGAGGTTTGTTAAGTTGAATGTGAAATCCCCGGGCCCAACCTGGGAAATGCATCCAAAACTGGCAAGCTAGAGTATGGTAGAGGGTTGTGGAATTTCCTGTGTAGCGGTGAAATGCGTAGATATATGGAGGAACACCTGTGGCGAAGGCTACTACCTGGAC
>denovo1128 Cxam2d2_18540 1..253
TACAGAGGGGGTTAGCGTTGTTCGGAATTACTGGGCGTAAAGCGAACGTAGGCGGAGTGGTAAGTTGGGGGTGAAATCCCAGGGCTCAACCCTGGAACTGCCTACAAAACTCCCAGTCTAGAGTTCGAGAGAGGTGATTGGAATTCCGAGTGTAGAGGTGAAATTCGTAGATATTCGGAGGAACACCAGTGGCGAAGGCGTCTCACTGGCTCTATACTGACGCTGAGGTGCGAAAGTGTGGGGAGCAAACAGG
>denovo11280 Cxam1d_7325 1..253
TACGGAGGGTGCCAGCGTTAATCGGAATTACTGGGCGTAAAGCGAGTGAAGGAGGGTACATAAGTAGGATGTGAAAGCCCGGGGCTCAACCTCGGAACAGCATCCTAAACTGGCTGCCTAGAGTTCGTGAGAGGCGGGTAGAATTTCCGGTGTAGCGGTGAAATGCGTAGAGATAGGAAGGAATACCGGTGGCGAAGGCGTCACGCTGGAGAGACACTGACACTCAGATTCGAAAGCGTGGGGAGCAAACAGG
>denovo11281 Cxam1g2_40388 1..253
TACGGAGGGTGCAAGCGTTAATCGGAATTACTGGGCGTAAAGCGAGCGTAGGCGGCTACCTAAGTTAGATGTGAAAGCCCCGGGCTCAACCTGGGAACTGCATCCCAAACTGGCAGGCTAGAGTTCGGTAGAGGTTGGTCGAATTTCAGGTGTAGCGGTGAAATGCGTAGATATCGGAAGGAACACCAGTGGCGAAGGCGTCCTCCTGGCCTTACACTGACGCTGAGGTTCGAAAGCGTGGGGAGCAAACAGG
>denovo11282 Cxam2a_4641 1..253
TACGAAGGGTGCAAGCGTTAATCGGAATTACTGGGCGTAAAGCGAACGTAGGCGGCTCCATAAGTTAGATGTGAAAGCCCCGGGCTCAACCACGGAACTGCATCCAAAACTGGCGTGCTAGAGTGCGAGAGAGGAGTGTGGAATTTCCTGTGTAGCGGTGAAATGCGTAGATATAGGAAGGAACACCAGTGGCGAAGGCGTCTCTCTGGCTTGACACTGACGCTGAGGTTCGAAAGCGTGGGGAGCAAACAGG
>denovo11283 Cxam3e_39298 1..253
TACGAAGGGGGCAAGCGTTACTCGGAATTATTGGGCGTAAAGCGTGCGTAGGCGGTTTTATAAGTCAGAGGTGAAAGCCCGTCGCTTAACGATGGAATTGCCTTTGATACTGTAGTGCTTGAATCAAGTTGAGGCTGGCGGAATGTGGCATGTAGCGGTGAAATGCATAGATATCACATAGAACACCGATCGCGAAGGCAGGTAACTAACAACGTACTGACGCTGATGGACGAAAGCGTGGGTAGCGAACGGG
>denovo11284 Cxam1g2_40380 1..243
TACGGAGGGTGCAAGCGTTAATCGGAATTACTGGGCGTAAAGCGTGCGTAGGCGGCTACCTAAGTTGGATGTGAAAGCCCCAGGCTCAACCTGGGAAATGCATCCAAAACTGGGTTCCTAGAGTGCTAGAGGGGATGGTGGAATTTCCGGTGTAGCGGTGAAATGCGTAGATATAGGAAGGAACACCAGTGGCGATGGCGTTACTCTGGCTTGTAACTGACGCTGAGGGACGAAAGCGTGGGT
>denovo11285 Cxam3e_15298 1..253
TACAGAGGGTGCAAGCGTTAAACGGAATAACTGGGATTAAAGCGCGCGTAGGTGGTTCGTTAAGTTGGATGTGAAATCCACGGGCTCAACCTGGGAAATGCATTCAAAACTGACGAGCTAGAGTATGGTAGAGGGTGGTTGAATTTCCTGCGTAGCGGTGAAATGCTTAGATATAGGAAGGAACACCAGTGGCGAAGGCTACCACCTGGACTGATACTGACACTGAGGTGCGAAAGCGTGGGGAGCAAACAGG
>denovo11286 Cxam1g2_2395 1..211
[truncated: 5,045,437 more chars]
